# Supplementary material for: Activation and In Vivo Evolution of the MAIT Cell Transcriptome in Mice and Humans Reveals Tissue Repair Functionality
Source: Cell Rep. 2019 Sep 17;28(12):3249–3262.e5. doi: 10.1016/j.celrep.2019.07.039 (PMC6859474; doi:10.1016/j.celrep.2019.07.039)
Supplement: Table S1. Toll-like Receptor Agonists Used in Murine Experiments, Related to Figure 1 [file mmc2.xlsx]

## Sheet: Table S1 TLR agonists
Table S1. Toll like receptor agonists used in murine experiments
TLR	Ligand	Dose per animal	Source
1/2	Pam3CSK4	1.7 µg	Invivogen (San Diego, CA)
2	Heat Killed Listeria monocytogenes	1.7x108 cells	Invivogen (San Diego, CA)
3	Poly I:C (high molecular weight)	87 µg	Invivogen (San Diego, CA)
3	Poly I:C (low molecular weight)	87 µg	Invivogen (San Diego, CA)
4	Lipopolysaccharide from E.coli	17.4 µg	Enzo life sciences (Farmingdale, NY)
5	Flagellin from S.typhimurium	1.74 μg	Invivogen (San Diego, CA)
6/2	FSL-1 (Pam2CGDPKHPKSF)	1.74 μg	Invivogen (San Diego, CA)
6/2	Pam2Cys	20 nmol	Synthesised in house
7	Imiquimod	25 μg	Novus biologicals (Abingdon, UK)
9	CpG ODN1826	17.4 μg	Invivogen (San Diego, CA)
9	CpG ODN1668 (positive control)	17.4 μg	Geneworks, Thebarton, Aus
