# Supplementary material for: Activation and In Vivo Evolution of the MAIT Cell Transcriptome in Mice and Humans Reveals Tissue Repair Functionality
Source: Cell Rep. 2019 Sep 17;28(12):3249–3262.e5. doi: 10.1016/j.celrep.2019.07.039 (PMC6859474; doi:10.1016/j.celrep.2019.07.039)
Supplement: Table S2. Definitions of Transcriptomic Samples Used in This Study and Definitions of Additional Cell Types from ImmGen and Linehan et al. (2018) Used in Figure 3, Related to Figure 3 [file mmc3.xlsx]

## Sheet: Sample definitions - this study
Species	Condition		Cell type	Cytometric definition	Samples (n)
Human	Unstimulated		Naïve cytotoxic T cell	Live CD3+CD8+45RA+	3
Human	Unstimulated		MAIT cell	Live CD3+TCR-Vα7.2+MR1-5OP-RU-tetramer+	3
Human	Stimulated	(5-OP-RU)	MAIT cell	Live CD3+TCR-Vα7.2+MR1-5OP-RU-tetramer+	3
Murine	Uninfected		Naïve cytotoxic T cell	Live CD3+45.2+19-TCRβ+44-62L+	3
Murine	Acute infection	(7 days post infection)	MAIT cell	Live CD3+45.2+19-TCRβ+MR1-5-OP-RU-tetramer+	3
Murine	Resolution	(12 w post infection)	MAIT cell	Live CD3+45.2+19-TCRβ+MR1-5-OP-RU-tetramer+	3
Murine	Reinfection	(7 days post reinfection)	MAIT cell	Live CD3+45.2+19-TCRβ+MR1-5-OP-RU-tetramer+	3
Three biological replicates of each sample typed were submitted for analysis.

## Sheet: Sample definitions - Figure 3
Name1	Cytometric definition	Full Name	Comments
Samples from ImmGen database (Heng TS, et al Nat Immunol 9. 1091-1094)
ILC1.CD127+.SI	CD45+NKp46+RORgt-CD127+NK1.1+CD3-19-7AAD-	Small intestine ILC1	RORgt-GFP mice
ILC2.SI	CD45+127+Sca1+ST2+KLRG1+CD3-19-7AAD-	Small intestine ILC2
ILC3.Lti.CD4-	Definitions unavailable from ImmGen	Lymphoid tissue inducer cells ILC3 CD4-
LPL.NCR+ILC1	Definitions unavailable from ImmGen	Lamina propria lymphocytes NK cell receptor (NCR)+ ILC1
LPL.NCR+ILC3	Definitions unavailable from ImmGen	Lamina propria lymphocytes NCR+ ILC3
NK.49H+.Sp	CD3-NK1.1+Ly49H+	Splenic NK cells, Ly49H+ subset
NK.H+MCMV1	CD3-NK1.1+Ly49H+TCRβ-	Splenic NK cells, Ly49H+ subset day 1 post MCMV
NK.MCMV7	CD3-NK1.1+	Spleen NK day 7 post MCMV
NK.Sp	CD3-NK1.1+	Splenic NK cells
NKT.4-.Lv	TCRβ+ αGalCerTetramer+ CD4-	Liver invariant iNKT CD4-
NKT.4-.Sp	TCRβ+ αGalCerTetramer+ CD4-	Spleen invariant iNKT CD4-
NKT.4+.Lv	TCRβ+ αGalCerTetramer+ CD4+	Liver invariant iNKT CD4+
NKT.4+.Sp	TCRβ+ αGalCerTetramer+ CD4+	Spleen invariant iNKT CD4+
NKT.44-NK1.1-Th	TCRβ+ αGalCerTetramer+ CD44-NK1.1-Dump-	Thymic NKT CD44-NK1.1-
NKT.44+.NK1.1-.Th	TCRβ+ αGalCerTetramer+ CD44+NK1.1-Dump-	Thymic NKT cells CD44+ NK1.1-
T.8Eff.Sp.OT1.d6.LisOva	CD8+CD45.1+Dump-	Spleen OT1 tg effectors CD8 day 6 Listeria OVA	OT-1 CD45.2 cells transferred into B6.CD45.1 mice
T.8Eff.Sp.OT1.d8.LisOva	CD8+CD45.1+Dump-	Spleen OT1 tg effectors CD8 day 8 Listeria OVA
T.8Eff.Sp.OT1.d10.LisOva	CD8+CD45.1+Dump-	Spleen OT1 tg effectors CD8 day 10 Listeria OVA
T.8Eff.Sp.OT1.d15.LisOva	CD8+CD45.1+Dump-	Spleen OT1 tg effectors CD8 day 15 Listeria OVA
T.8Mem.Sp.OT1.d100.LisOva	CD8+CD45.1+Dump-	Spleen OT1 tg memory CD8 day 100 Listeria OVA
T.8Mem.Sp.OT1.d45.LisOva	CD8+CD45.1+Dump-	Spleen OT1 tg memory CD8 day 45 Listeria OVA
T.8Nve.Sp.OT1	CD8+45.1+B220-CD45.2-Gr1-NK1.1-CD4-MHCII-PI-	Spleen OT1 tg naïve CD8
Tgd.Sp	TCRδ+CD4-8-	Spleen gamma delta T cells, all double negative, resting
Tgd.Th	TCRδ+CD4-8-	Thymic gamma delta, all double negative, resting
Tgd.vg2-.act.Sp	Vgd2-TCRδ+CD44+CD4-8-	Spleen Vg2- activated
Tgd.vg2-.Sp	Vgd2-TCRδ+CD44-CD4-8-	Spleen Vg2- resting
Tgd.vg2+.act.Sp	Vgd2+TCRδ+CD44+CD4-8-	Spleen Vg2+ activated
Tgd.vg2+.Sp	Vgd2+TCRδ+CD44-CD4-8-	Spleen Vg2+ resting
Tgd.vg5-.act.IEL	Vgd5-TCRδ+CD44+8aa+	Vg5- intraepithelial lymphocytes activated
Tgd.vg5-.IEL	Vgd5-TCRδ+CD44-8aa+	Vg5- intraepithelial lymphocytes resting
Samples from Linehan et al, Cell 172, 784-796 e718, 2018
H2M3_CD8_SLO	f-MIIINA:H2-M3-tetramer+ CD8+	H2-M3-specific CD8+ T cells (SLO2)	From mice topically associated with S. epidermidis strain NIHLM087
TopEpiTc17	IL-17A+CD8β+ T cells	Epithelial Tc17 cells
Naive_CD8_SLO		Naïve CD8+ T cells (SLO2)	From specific pathogen-free mice
Samples from current study
TH35_naïveCD8+44lo62Hi	Live CD3+45.2+19-TCRβ+44-62L+	Uninfected naïve cytotoxic T cell
TH50_naïveCD8+44lo62Hi	Three replicates
TH51_naïveCD8+44lo62Hi
TH13_acute MAIT	Live CD3+45.2+19-TCRβ+MR1-5-OP-RU-tetramer+	Acute infection (7 days post infection) MAIT cell
TH14_acute MAIT	Three replicates
TH15_acute MAIT
TH16_chronic MAIT	Live CD3+45.2+19-TCRβ+MR1-5-OP-RU-tetramer+	Resolution (12 w post infection) MAIT cell												Cytometric definition	Samples (n)
TH44_chronic MAIT	Three replicates
TH18_chronic MAIT
TH46_rechallenged MAIT	Live CD3+45.2+19-TCRβ+MR1-5-OP-RU-tetramer+	Reinfection (7 days post reinfection) MAIT cell												Live CD3+45.2+19-TCRβ+44-62L+	3
TH47_rechallenged MAIT	Two replicates3													Live CD3+45.2+19-TCRβ+MR1-5-OP-RU-tetramer+	3
Footnotes:														Live CD3+45.2+19-TCRβ+MR1-5-OP-RU-tetramer+	3
1. Each ImmGen cell type is represented by 2 to 3 replicates, identified by a numerical suffix, of which each replicate (‘batch’) represents pooled tissue from three animals
2. SLO: secondary lymphoid organs
3. A third replicate 'TH45_rechallenged MAIT' was excluded from hierarchical clustering because of insufficient weight loss during secondary infection.
