# Supplementary material for: Activation and In Vivo Evolution of the MAIT Cell Transcriptome in Mice and Humans Reveals Tissue Repair Functionality
Source: Cell Rep. 2019 Sep 17;28(12):3249–3262.e5. doi: 10.1016/j.celrep.2019.07.039 (PMC6859474; doi:10.1016/j.celrep.2019.07.039)
Supplement: Table S3. Comprehensive List of Differentially Expressed Genes, Related to Table 1 — Genes shown are censored at FDR p ≤ 0.05 and log(2) fold change of ± 1, and ordered by log fold change. CPM, Counts per million; FDR, false discovery rate; LR, likelihood ratio. [file mmc4.xlsx]

## Sheet: Table S3 All DEG
Human							Human							Human							Mouse							Mouse							Mouse
Stimulated MAIT							Stimulated MAIT							Unstimulated MAIT							Acute infection MAIT							Resolved infection MAIT cells							Reinfection MAIT cells
v							v							v							v							v							v
Unstimulated CD8+45RA+							Unstimulated MAIT							Unstimulated CD8+45RA+							Uninfected CD8+44Lo62Hi							Acute infection MAIT cells							Acute infection MAIT cells
Number of upregulated genes		411							1384							1651						1985							942							235
Number of downregulated genes		557							1843							2512						1773							947							241
Gene	Log fold change	Log CPM	LR	P value	FDR P value		Gene	Log fold change	Log CPM	LR	P value	FDR P value		Gene	Log fold change	Log CPM	LR	P value	FDR P value		Gene	Log fold change	Log CPM	LR	P value	FDR P value		Gene	Log fold change	Log CPM	LR	P value	FDR P value		Gene	Log fold change	Log CPM	LR	P value	FDR P value
CCL20	16.466	9.16625	224.954	7.51475e-51	1.17521e-47		TNFRSF9	15.9162	8.62147	193.965	4.33375e-44	1.80761e-40		SLC4A10	15.1678	8.16538	316.295	9.28681e-71	5.8103e-67		Adam8	14.4486	8.63842	1077.57	2.47225e-236	7.44766e-233		Pcp4	8.71809	1.65569	33.3013	7.89303e-09	2.02648e-07		Treml4	7.71012	1.15363	17.8365	2.40719e-05	0.00117913
CSF2	14.6712	7.3687	61.8972	3.61855e-15	2.7774e-13		CSF2	14.6718	7.36545	64.0876	1.1901e-15	1.90919e-13		ADAM12	12.3395	5.74353	193.864	4.55909e-44	9.50799e-41		Il17a	14.2774	7.28988	316.388	8.86658e-71	1.14884e-68		Foxc2	8.02593	1.30613	31.1091	2.43925e-08	5.65249e-07		Klra3	7.23234	0.490005	26.664	2.42085e-07	3.27766e-05
NCS1	14.3374	7.10843	290.431	4.00611e-65	1.67068e-61		IL17A	12.2068	4.88838	77.4153	1.38539e-18	3.46708e-16		ME1	12.0699	5.91308	219.635	1.0863e-49	2.71859e-46		Zbtb16	14.2133	8.2873	1126.02	7.31653e-247	2.93881e-243		Glyat	7.42055	0.543366	33.4368	7.36167e-09	1.93686e-07		Pcp4	7.09781	1.65569	22.0068	2.71688e-06	0.000224235
C2CD4A	13.1611	5.86911	165.63	6.66169e-38	4.63025e-35		EGR2	12.1651	7.37305	223.767	1.36341e-50	8.53019e-47		PRSS35	11.0816	4.97877	114.484	1.02109e-26	6.88109e-24		Rorc	14.1963	7.66913	1036.06	2.60247e-227	6.27195e-224		Treml4	7.15983	1.15363	15.6692	7.5444e-05	0.000630007		Foxc2	7.00295	1.30613	23.1606	1.49021e-06	0.000139202
SLC4A10	13.041	8.16426	234.998	4.84708e-53	1.0107e-49		HBB	11.5705	4.62586	27.2398	1.79723e-07	4.08885e-06		PTPN13	10.849	4.08065	101.475	7.23743e-24	4.11645e-21		5430421N21Rik	13.9685	8.35654	1000.35	1.51056e-219	2.60033e-216		Svip	6.9811	0.158346	19.2996	1.11728e-05	0.000122171		Gm14085	6.93735	6.0415	53.9426	2.0643e-13	2.76387e-10
ME1	12.3282	5.91021	230.641	4.3208e-52	7.7225e-49		SMOX	10.8553	3.5951	86.3768	1.48718e-20	5.63911e-18		TPBG	10.8429	3.8439	95.1657	1.75094e-22	9.52587e-20		Il1r1	13.1108	7.1352	753.274	7.78776e-166	5.52015e-163		Actr3b	6.89041	0.235275	18.7687	1.47571e-05	0.000155168		St8sia6	5.89135	2.03096	16.5235	4.80512e-05	0.00203968
C2CD4B	12.2208	4.92876	88.6068	4.81625e-21	8.73277e-19		PLAU	10.6031	3.27797	63.4642	1.63308e-15	2.58668e-13		RBM24	10.8101	3.77401	54.594	1.48186e-13	2.85269e-11		Ifng	12.17	5.85876	222.033	3.25839e-50	2.18131e-48		Acaa1b	6.79439	0.107698	14.8379	0.00011716	0.000907312		Glyat	5.69315	0.543366	16.6721	4.44295e-05	0.00189861
IL17A	12.2062	4.90714	73.8755	8.32044e-18	9.55019e-16		RGS16	10.5951	6.30747	332.533	2.698e-74	3.37601e-70		COL5A3	10.4622	3.64272	47.9125	4.45682e-12	6.63906e-10		Ppp1r14c	11.7922	6.51456	409.747	4.16167e-91	8.64624e-89		Sim2	6.69798	-0.135741	20.8983	4.84334e-06	5.98587e-05		C630043F03Rik	5.37319	0.508695	13.8714	0.000195751	0.00591179
CA2	11.7742	4.82468	189.303	4.51411e-43	5.13419e-40		CHAC1	10.4362	3.14012	76.0838	2.71874e-18	6.24097e-16		TMEM171	10.178	3.69051	89.6146	2.89385e-21	1.44843e-18		Dyrk3	11.4379	5.02577	224.511	9.3833e-51	6.46107e-49		Runx1t1	6.29354	1.78653	30.2557	3.78684e-08	8.37273e-07		Svip	5.03178	0.158346	9.51502	0.00203797	0.0335028
ADAM12	11.6385	5.73815	169.991	7.43181e-39	5.81121e-36		RAI2	10.3788	3.2329	56.5073	5.59911e-14	5.93743e-12		TRIQK	10.154	3.1283	83.7069	5.73844e-20	2.56447e-17		Fgl2	11.3855	10.0735	1213.04	8.92719e-266	1.07573e-261		Slco2b1	6.22001	-0.46835	19.4472	1.03418e-05	0.00011493		Dntt	5.02342	0.367438	9.21281	0.00240327	0.0374636
RGS16	11.5958	6.30666	324.756	1.33369e-72	1.66858e-68		QPCT	10.3147	3.08643	75.3008	4.04193e-18	8.57231e-16		NCS1	10.0412	7.10733	127.399	1.51931e-29	1.35794e-26		Il23r	11.272	7.35851	494.076	1.84896e-109	5.18139e-107		Cidec	6.03185	-0.333377	12.0004	0.000531902	0.00321274		Cd200r2	4.98076	0.535554	21.4386	3.65338e-06	0.000278628
PRSS35	11.4115	4.97017	121.734	2.63969e-28	1.1388e-25		FOSL1	10.3034	5.51615	82.9603	8.37191e-20	2.75678e-17		PLD1	10.0362	3.44808	66.5465	3.41735e-16	9.94449e-14		Chdh	11.2539	4.77475	320.031	1.42589e-71	1.93056e-69		Pard3	5.97409	4.8919	101.489	7.18544e-24	5.41154e-21		Fam212a	4.94756	0.414411	14.5253	0.00013829	0.00449163
IL2	11.3185	4.03442	41.8659	9.77534e-11	3.13588e-09		EGR3	10.1816	4.6125	87.4911	8.46602e-21	3.58668e-18		COL5A1	9.92312	3.06399	70.9377	3.68681e-17	1.21403e-14		Asb2	11.1476	5.21498	319.958	1.47937e-71	1.98072e-69		Tnfsf18	5.85498	-0.518765	14.3671	0.00015041	0.0011092		Tmem30b	4.76967	0.556958	12.8279	0.000341489	0.00916469
PLAU	10.6025	3.31743	60.1219	8.91618e-15	6.33809e-13		XCL1	10.1789	8.13826	52.6205	4.04636e-13	3.83576e-11		CA2	9.85605	4.82459	120.122	5.94966e-28	4.65301e-25		Pxdc1	11.0914	9.19148	362.767	7.03187e-81	1.11492e-78		Olfr1258	5.85237	-0.490379	17.7017	2.584e-05	0.000251919		Gm16157	4.51737	0.54052	9.09876	0.00255783	0.0390644
IL4I1	10.4972	7.22419	282.133	2.57567e-63	8.05604e-60		SPRY4	10.1406	2.85535	62.9338	2.13773e-15	3.22283e-13		PLXDC2	9.55126	2.92612	52.4726	4.36298e-13	7.68929e-11		Klrb1b	11.0789	5.67584	384.767	1.14071e-85	2.08266e-83		Cyp2b10	5.84797	-0.665611	16.484	4.90626e-05	0.00043535		Pard3	4.48055	4.8919	62.8037	2.28373e-15	7.8383e-12
NR4A1	10.4915	7.6903	86.2829	1.55951e-20	2.63662e-18		CCL3	10.0992	9.04649	85.0565	2.89962e-20	1.03666e-17		DAB2IP	9.54534	2.64692	53.9656	2.04036e-13	3.86833e-11		Tcrg-C4	11.0367	4.74714	235.805	3.23207e-53	2.49656e-51		C630043F03Rik	5.83588	0.508695	17.2854	3.21651e-05	0.000302567		Gstm5	4.37194	2.974	43.7373	3.75542e-11	2.6322e-08
LINGO4	10.4782	3.38138	84.3429	4.15994e-20	6.50563e-18		PMEPA1	10.0206	5.31322	192.062	1.12779e-43	3.528e-40		ROR2	9.51226	3.19	66.395	3.69031e-16	1.04947e-13		Csf2	11.0048	4.74602	207.619	4.54199e-47	2.88058e-45		Tceal1	5.78117	0.13	9.71623	0.00182648	0.00902752		Klra9	4.24554	0.969073	29.2712	6.29234e-08	1.09888e-05
CHAC1	10.4357	3.16455	71.1849	3.25269e-17	3.44868e-15		NXPH4	9.93644	2.76233	44.2669	2.86515e-11	1.81988e-09		PKDCC	8.80581	2.28267	38.1683	6.48989e-10	5.97118e-08		Ttc39c	10.9955	7.09245	698.694	5.75161e-154	3.30033e-151		Prdm8	5.75591	1.45402	33.0713	8.88425e-09	2.26812e-07		Izumo1r	4.22174	2.80584	21.9767	2.75988e-06	0.000224706
NETO2	10.4006	5.16448	112.102	3.3933e-26	1.1474e-23		ISM1	9.77462	2.7449	29.6231	5.24751e-08	1.46241e-06		GNA15	8.70654	3.17315	38.0551	6.87749e-10	6.26997e-08		Kcnk1	10.8915	5.54064	376.475	7.28515e-84	1.27226e-81		St8sia6	5.65256	2.03096	14.979	0.000108712	0.000857316		Prdm8	4.18569	1.45402	17.1161	3.51624e-05	0.00157512
RRAD	10.2606	2.9998	53.6612	2.38224e-13	1.26289e-11		IFNG	9.66119	8.44114	60.9687	5.79904e-15	7.63428e-13		PARVA	8.68189	1.66007	41.3401	1.27919e-10	1.45514e-08		Ccr1	10.8608	6.13447	237.081	1.70266e-53	1.34098e-51		A930011G23Rik	5.49621	-0.75743	14.3223	0.000154029	0.00113312		Flt1	4.12436	0.320976	9.71429	0.00182841	0.0312942
VEGFA	10.1975	2.97861	45.507	1.52097e-11	5.69481e-10		SEPT5	9.48718	2.32303	51.8568	5.97e-13	5.49284e-11		IL4I1	8.34587	7.22547	191.029	1.89595e-43	2.96551e-40		Cysltr1	10.8506	5.11582	198.847	3.72816e-45	2.22398e-43		Rnf39	5.28401	2.12418	35.4943	2.55797e-09	7.68668e-08		Eml6	4.08263	0.745027	11.9697	0.000540718	0.0130574
SPRY4	10.1401	2.87919	58.8228	1.72529e-14	1.14207e-12		GEM	9.36138	4.5452	52.4776	4.35189e-13	4.09437e-11		ITPKA	8.27274	1.49772	39.6648	3.01508e-10	3.09243e-08		Arnt2	10.8197	4.90617	174.23	8.81637e-40	4.44507e-38		Gm14085	5.20745	6.0415	18.1708	2.01948e-05	0.000202417		Runx1t1	4.06507	1.78653	13.1259	0.000291248	0.00808897
FOSL1	10.0167	5.52482	78.964	6.32525e-19	8.99264e-17		XCL2	9.27741	7.59929	48.5954	3.14608e-12	2.41171e-10		TANC1	8.21508	1.53392	32.8984	9.71041e-09	6.71306e-07		Klrg1	10.7607	4.56604	220.442	7.24468e-50	4.79662e-48		Sfrp2	5.20284	0.278319	10.215	0.00139301	0.00720419		Rnf39	4.04347	2.12418	21.4026	3.72272e-06	0.000280367
NXPH4	9.93627	2.72614	41.237	1.34843e-10	4.22813e-09		C2CD4B	9.21909	4.9194	79.6973	4.36404e-19	1.24107e-16		LTK	8.16086	6.60873	348.835	7.59995e-78	9.50982e-74		Adgrg1	10.7556	5.06706	106.894	4.69612e-25	1.2979e-23		Adamts4	5.17894	0.598413	10.9095	0.00095671	0.00526697		Cd4	4.02645	4.02096	37.3404	9.92085e-10	3.62261e-07
GNA15	9.84593	3.14754	48.5457	3.22677e-12	1.41444e-10		SHISA8	9.09394	3.58802	104.033	1.98995e-24	1.18573e-21		PPP1R26	8.11994	1.37159	28.8224	7.9329e-08	4.47137e-06		Il17f	10.6386	4.86093	170.947	4.59515e-39	2.26932e-37		Epha2	5.1553	0.610332	18.7458	1.49348e-05	0.000156356		Nfam1	3.95875	2.13016	13.1774	0.000283345	0.00794024
GEM	9.82746	4.56803	52.4781	4.35078e-13	2.18605e-11		B3GNT5	8.94716	3.39281	61.1042	5.4133e-15	7.20602e-13		NTN4	7.97077	4.92161	62.7097	2.39538e-15	6.24445e-13		Hmga2-ps1	10.5954	6.5913	387.048	3.6354e-86	6.73947e-84		Foxa1	5.10114	1.60908	18.6482	1.57195e-05	0.000163717		Lrp11	3.94972	0.336383	9.2521	0.00235225	0.0371003
DKK2	9.7862	2.84733	61.7785	3.84345e-15	2.89671e-13		CCL20	8.93727	9.16603	148.406	3.86647e-34	6.04764e-31		RORC	7.85807	8.82364	192.394	9.54754e-44	1.70669e-40		Zdhhc2	10.566	6.38393	621.625	3.31395e-137	1.59732e-134		Boc	5.0979	0.792257	10.4259	0.0012426	0.0065586		4933431E20Rik	3.90245	1.7713	23.9018	1.0138e-06	0.000101244
TMEM171	9.6562	3.67891	78.8685	6.63853e-19	9.22829e-17		ID3	8.75574	5.23499	126.886	1.96789e-29	1.89417e-26		DKK2	7.76127	2.82845	36.0311	1.94198e-09	1.63087e-07		Kif18b	10.542	3.04652	95.2937	1.64136e-22	3.90254e-21		Galnt9	5.03273	1.939	12.9542	0.000319203	0.00209384		Mtcl1	3.8987	1.40922	12.0916	0.0005065	0.0124812
EGR2	9.58018	7.37453	187.032	1.41333e-42	1.46753e-39		IRF4	8.55432	6.8043	101.775	6.21986e-24	3.38387e-21		SCGB3A1	7.58114	0.721864	32.5463	1.16384e-08	7.91477e-07		Zbtb7b	10.4875	4.05451	208.031	3.69281e-47	2.35441e-45		Flt1	4.96793	0.320976	14.2822	0.000157345	0.00115399		Mef2c	3.79381	0.522367	10.7623	0.00103586	0.0210761
PTPN13	9.52094	4.06398	74.9658	4.78932e-18	5.70658e-16		GLIS3	8.52119	1.9279	26.604	2.49727e-07	5.42507e-06		CCL20	7.52923	9.16603	40.9909	1.5294e-10	1.70869e-08		Tcrg-V4	10.4282	6.02351	590.883	1.61002e-130	7.46184e-128		Cd200r2	4.92623	0.535554	20.9667	4.67345e-06	5.81166e-05		Trav7-3	3.74245	2.03907	13.7436	0.000209536	0.00621899
NR4A3	9.35947	6.10007	55.4167	9.75049e-14	5.54493e-12		IL17F	8.25659	1.20265	35.2457	2.90629e-09	1.12771e-07		LINGO4	7.51057	3.36851	37.2432	1.04278e-09	9.32025e-08		Trgv2	10.3908	5.93669	516.374	2.60295e-114	8.2541e-112		2810459M11Rik	4.8418	2.01965	22.3988	2.21512e-06	3.01267e-05		Rnf152	3.73803	0.012044	9.82812	0.00171864	0.0300139
ROR2	9.34944	3.18392	63.4595	1.63699e-15	1.33859e-13		KCNH4	8.23458	1.26957	28.2955	1.04139e-07	2.63251e-06		DAB1	7.41952	0.553881	28.4409	9.66035e-08	5.27459e-06		Bcl2a1a	10.3581	4.96536	199.018	3.42002e-45	2.05031e-43		Gpr15	4.81513	0.0790039	9.6148	0.00193016	0.00945078		Myl6b	3.70105	0.412504	9.61251	0.00193256	0.0324789
RORC	9.28129	8.82342	243.141	8.124e-55	2.03279e-51		C2CD4A	8.0937	5.86683	131.983	1.50911e-30	1.71668e-27		KIAA1217	7.37346	1.88607	25.9275	3.54477e-07	1.62475e-05		Ccr6	10.3495	4.34035	149.506	2.22293e-34	9.36584e-33		Sele	4.76393	-0.215723	7.19917	0.00729375	0.0277325		Pianp	3.63139	0.733409	15.5805	7.9065e-05	0.00297729
CYP27B1	9.24569	4.09188	82.5569	1.02669e-19	1.56645e-17		LIPG	8.03621	0.853197	28.2975	1.04031e-07	2.63251e-06		PRDM13	7.32058	1.06766	25.1932	5.18646e-07	2.26126e-05		Havcr2	10.2938	4.33673	166.506	4.28908e-38	2.04282e-36		Tmem30b	4.66673	0.556958	12.3261	0.00044666	0.00278296		Nsg2	3.62223	4.10184	18.6942	1.53446e-05	0.000840465
PLD1	9.18967	3.42481	54.685	1.4148e-13	7.76925e-12		CLIC4	8.03122	1.37136	26.594	2.51027e-07	5.44385e-06		IL23R	7.24783	6.5916	279.66	8.9048e-63	3.71419e-59		Slc15a3	10.2674	4.42416	202.773	5.18588e-46	3.17207e-44		Nrip3	4.66347	2.21605	17.6265	2.6881e-05	0.000260574		Klre1	3.61629	2.40113	27.4256	1.63252e-07	2.42425e-05
GADD45G	9.06653	2.07761	29.57	5.39338e-08	8.38218e-07		IL2	7.95634	4.01414	32.6851	1.08367e-08	3.58728e-07		CEBPD	7.13691	6.85905	169.085	1.17207e-38	1.46661e-35		Lif	10.2529	3.62416	132.106	1.41842e-30	5.19511e-29		Slc34a2	4.63779	-0.309216	14.6719	0.000127939	0.000972658		2810459M11Rik	3.59436	2.01965	13.0486	0.000303509	0.00836907
C3	8.95226	1.7997	39.7929	2.82367e-10	8.20858e-09		MIR155HG	7.84558	6.53766	81.4377	1.80875e-19	5.38879e-17		FERMT2	7.13424	2.74642	45.2875	1.70133e-11	2.31399e-09		Tnfsf14	10.2374	4.34	172.527	2.0766e-39	1.0383e-37		Agpat9	4.61727	1.73176	29.9637	4.40208e-08	9.55767e-07		Ltbp3	3.57345	-0.171447	9.55714	0.00199173	0.0331179
LIF	8.93074	1.79303	26.1126	3.22067e-07	4.00138e-06		TLCD1	7.67321	2.17744	32.0187	1.52692e-08	4.91167e-07		ATOH8	7.11784	0.929201	21.0748	4.41689e-06	0.000149464		1700012B07Rik	10.1997	3.64891	137.59	8.9602e-32	3.44953e-30		Mtcl1	4.61163	1.40922	16.4472	5.00253e-05	0.000442913		Dapl1	3.4567	5.40923	11.9629	0.000542689	0.0130788
COL5A3	8.89957	3.62622	35.2047	2.96807e-09	6.67869e-08		NR4A1	7.50091	7.68897	59.2258	1.40578e-14	1.69139e-12		CYP2E1	7.09835	2.20857	28.5503	9.12962e-08	5.05482e-06		Lingo4	10.1965	4.09439	204.654	2.01533e-46	1.25827e-44		Klra3	4.5841	0.490005	8.80063	0.00301126	0.0136358		Csf2rb	3.44984	1.93797	12.7397	0.00035798	0.00950146
TNF	8.73752	9.02119	58.5384	1.99363e-14	1.29235e-12		MFSD2A	7.46662	4.96933	75.1842	4.28783e-18	8.94228e-16		SLC44A3	7.09804	0.331562	23.85	1.04143e-06	4.23098e-05		Blk	10.113	7.0314	527.934	7.95032e-117	2.73718e-114		Henmt1	4.57226	-0.169391	7.14119	0.00753331	0.0284655		Kcnj8	3.42763	2.18481	21.9804	2.75453e-06	0.000224706
PLXDC2	8.57174	2.91101	41.2672	1.32776e-10	4.17376e-09		HMGB3	7.45742	0.589267	36.0002	1.97302e-09	7.96953e-08		CCR2	7.08222	6.76019	38.2449	6.24005e-10	5.82699e-08		Plekhg1	10.0642	6.66869	510.718	4.42543e-113	1.30065e-110		Eml6	4.56903	0.745027	14.9553	0.000110087	0.00086533		Tmod2	3.39452	0.789314	10.3792	0.0012744	0.0244141
KIAA1217	8.5638	1.89564	36.1613	1.8164e-09	4.34747e-08		NPW	7.39669	0.383115	32.2472	1.35753e-08	4.38934e-07		FOSB	7.03359	4.56864	22.5614	2.03532e-06	7.67109e-05		Chad	9.96538	5.21147	202.234	6.79683e-46	4.11567e-44		Arhgef10l	4.50035	0.260582	13.5552	0.000231649	0.00160516		BC065397	3.33873	1.7398	18.18	2.00979e-05	0.0010394
TPBG	8.41231	3.82646	52.0049	5.53628e-13	2.71625e-11		LINC00402	7.38442	3.77549	35.0345	3.23922e-09	1.23074e-07		WNT11	6.85217	2.15754	34.6747	3.89669e-09	3.12559e-07		Tcrg-C2	9.90925	6.7554	741.29	3.14249e-163	2.10372e-160		Irgc1	4.49139	0.137406	6.40693	0.0113676	0.0393053		Spib	3.33546	-0.0405547	11.5123	0.000691383	0.0158087
IFNG	8.36235	8.44223	50.9308	9.56807e-13	4.51721e-11		IGHD	7.32238	0.692858	18.3092	1.878e-05	0.000208329		CCR6	6.85155	6.69539	79.3542	5.1916e-19	2.03008e-16		Osbpl3	9.83368	7.27964	763.164	5.50812e-168	4.1483e-165		Tuba3a	4.45005	0.177223	7.74928	0.00537341	0.0216699		Tdrp	3.31523	6.79232	27.3193	1.72478e-07	2.50405e-05
PDGFA	8.30844	1.18632	30.6319	3.11927e-08	5.14845e-07		VDR	7.30287	4.94004	152.222	5.66639e-35	1.01291e-31		B3GALT2	6.59496	4.58099	69.35	8.24516e-17	2.57929e-14		Gm6637	9.72336	3.36245	114.663	9.32589e-27	2.84499e-25		Olr1	4.43968	1.16529	8.3427	0.00387241	0.0166118		Cntn1	3.27215	2.41783	14.8736	0.000114962	0.00386953
IL17F	8.25634	1.17896	32.2704	1.34139e-08	2.46795e-07		SLCO4A1	7.21377	4.78083	44.9456	2.02581e-11	1.34835e-09		ZBTB47	6.55994	-0.0239167	21.1357	4.27882e-06	0.000145492		Fam64a	9.68071	2.3081	56.8696	4.65686e-14	5.88827e-13		Palld	4.41255	4.60323	51.2145	8.2803e-13	5.50593e-11		Bmpr1a	3.245	1.95407	14.8043	0.000119264	0.00399203
EGR3	8.2283	4.63198	73.1075	1.22775e-17	1.38381e-15		BATF3	7.21306	3.33386	53.691	2.34632e-13	2.29371e-11		NMU	6.48347	-0.12669	21.7555	3.09694e-06	0.000111037		Ltb4r1	9.65709	8.0822	1018.23	1.96215e-223	3.94066e-220		Yes1	4.40257	4.47027	73.1086	1.22706e-17	2.84347e-15		Il6ra	3.18352	4.20706	17.3699	3.07652e-05	0.00143135
B3GALT2	8.07177	4.57315	99.804	1.68254e-23	4.29597e-21		ICAM5	7.18944	0.191558	28.2129	1.08679e-07	2.70897e-06		KRT23	6.48039	0.0536247	19.3478	1.08946e-05	0.000332497		Clec12a	9.6151	4.87104	99.235	2.24247e-23	5.61408e-22		Myl6b	4.39995	0.412504	14.344	0.000152268	0.00112153		St6gal1	3.09929	5.39531	24.2705	8.37111e-07	8.69585e-05
RBM24	8.0503	3.75165	30.3952	3.5239e-08	5.71823e-07		GPR101	7.0611	0.0991	27.4982	1.57243e-07	3.65722e-06		ESRP1	6.44919	-0.151754	20.8418	4.98811e-06	0.000166001		Kif2c	9.57975	2.30286	61.0721	5.50229e-15	7.50879e-14		Usp27x	4.36526	0.127597	10.1528	0.00144083	0.00742602		Tnfrsf4	2.95851	3.15706	32.8442	9.98469e-09	2.50657e-06
COL5A1	8.04396	3.03808	42.5465	6.90214e-11	2.24877e-09		NDST1	6.90193	1.70321	28.2135	1.08646e-07	2.70897e-06		ARSJ	6.44684	2.45586	24.3005	8.24192e-07	3.42628e-05		S100a4	9.54966	8.33898	819.209	3.59622e-180	3.6112e-177		Abca5	4.34509	1.61071	28.7978	8.03427e-08	1.65492e-06		Plekha7	2.92705	2.11917	11.31	0.000770924	0.0170452
LIPG	8.03566	0.904019	25.9249	3.54957e-07	4.36663e-06		RRAD	6.8821	2.9666	42.5117	7.02624e-11	4.22689e-09		P2RY14	6.42223	4.42555	89.9712	2.41653e-21	1.25992e-18		Rhobtb1	9.53737	3.95876	99.9728	1.54506e-23	3.90314e-22		Trav14-3	4.34212	0.0257687	6.65337	0.00989685	0.0353041		Zscan18	2.90731	2.48615	13.1034	0.000294759	0.00816515
PKDCC	7.98719	2.26219	30.8411	2.80037e-08	4.67762e-07		NOG	6.87264	3.68363	24.1266	9.02042e-07	1.60558e-05		MATN2	6.37689	4.2931	56.2225	6.47166e-14	1.4207e-11		Dkk3	9.50547	6.27025	392.181	2.77347e-87	5.30482e-85		Slc43a1	4.33779	1.03661	6.34756	0.0117543	0.0403761		Wnk4	2.85312	1.27532	9.62485	0.00191962	0.0323259
DUSP4	7.75463	3.83091	76.9389	1.76332e-18	2.29801e-16		ECEL1	6.72458	-0.0225786	27.1792	1.85444e-07	4.19661e-06		CAP2	6.37338	0.449004	17.5066	2.86313e-05	0.000785665		Ptgs2	9.49518	4.14275	103.901	2.12699e-24	5.60836e-23		Mef2c	4.31357	0.522367	13.9611	0.000186628	0.00133861		Sell	2.75507	8.4511	15.1392	9.98696e-05	0.00352911
MFSD2A	7.70671	4.97372	75.7598	3.20354e-18	3.96827e-16		CCL3L1	6.69522	4.93955	108.228	2.39615e-25	1.57806e-22		LOC100128077	6.34885	0.709024	21.0172	4.55183e-06	0.00015311		Galnt3	9.45642	3.83069	145.891	1.37142e-33	5.54551e-32		Fendrr	4.30956	-0.0552906	10.3339	0.00130612	0.00683104		Trav14n-3	2.74523	1.82394	11.2385	0.000801176	0.0174299
MIR155HG	7.69228	6.54134	78.7145	7.17651e-19	9.75927e-17		ITGA10	6.62589	0.1351	22.5303	2.0686e-06	3.23878e-05		ACOT11	6.23941	-0.0610644	18.0804	2.11775e-05	0.000605009		Tuba8	9.2453	1.96787	51.123	8.67576e-13	9.73398e-12		Plxnb2	4.28737	0.473391	7.61758	0.0057802	0.0230329		D130062J21Rik	2.6786	4.08527	18.7778	1.46865e-05	0.000815539
XCL1	7.62199	8.13981	36.7047	1.3745e-09	3.41197e-08		DERL3	6.57685	1.86389	32.8071	1.01774e-08	3.38697e-07		GADD45G	6.22253	2.10364	13.9456	0.000188177	0.00399772		Tcrg-V1	9.23374	2.86705	97.6067	5.103e-23	1.24476e-21		Igkc	4.23651	3.27302	15.9724	6.4274e-05	0.000546579		Nmnat2	2.59322	1.70063	10.2027	0.00140231	0.025917
IL23R	7.61417	6.59043	304.329	3.75546e-68	2.34923e-64		PDGFA	6.56893	1.16262	27.8702	1.2973e-07	3.15206e-06		SCN4A	6.22027	-0.205633	19.0358	1.28287e-05	0.000385501		Myo1e	9.17547	8.46857	823.84	3.53877e-181	4.26422e-178		1700001O22Rik	4.21661	0.182262	9.78484	0.00175957	0.00874691		Ptk2	2.53796	2.46579	12.6157	0.000382519	0.00999859
TNFRSF9	7.55201	8.62134	102.783	3.73902e-24	1.06316e-21		CDC20	6.49653	-0.0548588	24.0981	9.15488e-07	1.6272e-05		MAST4-AS1	6.21991	-0.26297	19.6502	9.2992e-06	0.000290177		Cpe	9.15835	4.72426	92.6732	6.16846e-22	1.41851e-20		Cntn1	4.16325	2.41783	22.9804	1.6366e-06	2.35335e-05		Entpd1	2.50512	4.0101	16.2111	5.66598e-05	0.00233021
TNFRSF12A	7.54376	4.06267	105.501	9.48729e-25	2.76036e-22		CSF1R	6.46239	1.62157	19.9758	7.84289e-06	0.000100346		IL17RE	6.1501	2.21203	36.3234	1.67143e-09	1.41315e-07		Saa3	9.15299	1.75834	47.7717	4.78861e-12	4.99159e-11		Nfam1	4.14626	2.13016	14.5516	0.000136369	0.00102511		Styk1	2.47736	1.88897	11.9936	0.000533847	0.012988
GPT2	7.52171	2.36609	23.0449	1.58266e-06	1.58913e-05		ANO7	6.40788	-0.157313	25.4571	4.52325e-07	8.94145e-06		BLK	6.11243	5.81296	142.223	8.6942e-33	9.06587e-30		Edaradd	9.1204	5.64022	324.259	1.71062e-72	2.42506e-70		Efemp1	4.14599	0.265131	12.1498	0.000490928	0.00300288		Tcrg-V5	2.45283	2.03143	12.4666	0.000414292	0.0106671
MAFG-AS1	7.51372	0.617485	20.5178	5.90794e-06	5.05224e-05		ACHE	6.33188	-0.352972	24.2984	8.25065e-07	1.50155e-05		KRTAP16-1	6.00835	-0.268434	17.5563	2.78918e-05	0.000770443		Tcrg-C1	9.10254	6.8028	787.074	3.48703e-173	2.80125e-170		Pvrl3	4.12093	1.53986	17.6605	2.64055e-05	0.000256809		Abca5	2.44148	1.61071	8.94557	0.00278144	0.0414806
DYRK3	7.45679	2.26069	45.6388	1.42195e-11	5.3821e-10		TNF	6.29164	9.02067	37.8208	7.75506e-10	3.66185e-08		SPTSSB	6.00631	3.84163	43.0364	5.37295e-11	6.86039e-09		Gpnmb	9.06716	2.69389	74.95	4.82779e-18	8.3909e-17		Gm5124	4.06337	0.28893	13.8767	0.000195206	0.00139403		Sgtb	2.42077	4.09955	30.0584	4.19224e-08	8.0185e-06
CCL3	7.45002	9.04699	58.1081	2.48101e-14	1.56767e-12		HBA2	6.23819	2.86458	15.166	9.846e-05	0.000818625		RGS18	5.92324	1.62004	26.846	2.20335e-07	1.08974e-05		Il22	9.05751	2.43109	43.4616	4.3237e-11	4.13496e-10		Spaca1	4.0413	-0.331213	6.76367	0.00930324	0.0336447		Pros1	2.41933	3.2254	12.3694	0.000436422	0.0110947
NHS	7.44309	0.733926	16.2321	5.60375e-05	0.000362131		EGR1	6.14041	5.31141	30.1466	4.00591e-08	1.14968e-06		IL18RAP	5.88919	7.80117	158.693	2.18411e-36	2.48453e-33		Batf3	9.02943	2.2762	55.1197	1.13411e-13	1.39024e-12		Nlrc4	3.99851	-0.261077	5.90772	0.0150746	0.0491325		Camk2n1	2.35561	3.86412	54.0936	1.9116e-13	2.76387e-10
CCL3L1	7.39846	4.94399	116.561	3.58186e-27	1.40039e-24		TLR2	6.10556	0.902369	19.3076	1.11263e-05	0.00013335		COLQ	5.87278	7.26819	264.073	2.22202e-59	6.95103e-56		Olfr60	9.02691	2.9841	82.4451	1.08649e-19	2.11847e-18		Rbfox2	3.96182	-0.516754	8.87553	0.00289018	0.0131795		Adrb1	2.3009	2.98606	30.1883	3.92068e-08	7.62004e-06
NPW	7.39619	0.4069	28.8919	7.65327e-08	1.13988e-06		SPRY2	6.08651	4.71309	53.1298	3.12226e-13	2.98235e-11		CYP27B1	5.84156	4.07304	32.9513	9.44959e-09	6.56904e-07		Emp1	8.97791	6.79754	515.689	3.66807e-114	1.13334e-111		Zscan18	3.95532	2.48615	23.8274	1.05372e-06	1.60522e-05		Zcchc14	2.29773	3.65218	19.1601	1.20198e-05	0.000709993
B3GNT5	7.37792	3.41892	51.1	8.77763e-13	4.19149e-11		LRP6	6.0337	1.98409	18.7704	1.47436e-05	0.000168944		FOS	5.64051	8.31726	21.9333	2.82292e-06	0.000101503		Sdc1	8.96862	7.7017	303.295	6.30871e-68	7.75714e-66		Ctnnd1	3.93781	1.1054	7.76435	0.00532874	0.0215257		Atp1b1	2.25168	4.29227	14.0386	0.000179092	0.00553347
IL1R1	7.35142	3.30557	47.3279	6.00499e-12	2.45656e-10		CCL4L2	6.02874	5.49519	33.6733	6.51878e-09	2.27848e-07		IL1R1	5.63563	3.29729	29.3055	6.18185e-08	3.59784e-06		Hip1	8.94516	6.36382	343.196	1.28481e-76	1.88804e-74		Shb	3.92719	2.02887	31.4913	2.00339e-08	4.74279e-07		Gm12367	2.2151	1.63283	9.25233	0.00235196	0.0371003
PXDC1	7.30831	0.669685	21.2839	3.96044e-06	3.56212e-05		SEMA7A	6.02506	5.71113	46.5478	8.9411e-12	6.35682e-10		ENPP1	5.58843	2.26143	25.4802	4.46956e-07	2.00458e-05		Hbegf	8.94405	3.05552	87.9012	6.88083e-21	1.48061e-19		Sult1a1	3.9141	-0.164104	9.95071	0.00160787	0.00813386		Rgmb	2.18958	2.91468	8.54447	0.00346574	0.0490742
DAB2IP	7.30329	2.61454	28.9592	7.39175e-08	1.1062e-06		HSD11B2	5.98907	0.704499	27.7439	1.38486e-07	3.30701e-06		LOC100130172	5.52526	-0.572175	14.275	0.00015795	0.00349191		Abi3bp	8.92768	5.75709	442.494	3.10205e-98	7.78744e-96		4930417O13Rik	3.91129	2.32526	19.4284	1.04442e-05	0.000115568		Gzma	2.1839	5.51405	10.4353	0.00123629	0.0240278
MFAP3L	7.26695	0.616952	25.4302	4.58689e-07	5.43949e-06		C17orf96	5.9765	3.31108	40.0118	2.52432e-10	1.37334e-08		DLEU7	5.51597	-0.573485	14.3001	0.000155856	0.00345173		Clnk	8.91891	2.80619	72.5881	1.59738e-17	2.66598e-16		6430548M08Rik	3.87912	2.12935	26.9664	2.07022e-07	3.80277e-06		Fam132a	2.18374	2.99269	13.9406	0.000188675	0.00575936
C17orf96	7.26637	3.33353	47.9067	4.46997e-12	1.87664e-10		IGHM	5.93554	3.59431	19.4693	1.02229e-05	0.000124556		TSPAN15	5.50137	5.10609	40.8986	1.60334e-10	1.77545e-08		St6galnac1	8.90319	2.64008	78.8914	6.56192e-19	1.21275e-17		Scg5	3.87632	0.450531	9.87459	0.00167577	0.00841024		Mvk	2.18131	5.46536	25.9457	3.51155e-07	4.42557e-05
TRIQK	7.25905	3.10248	34.9437	3.39383e-09	7.50181e-08		ZBED2	5.91009	4.97637	48.8868	2.71164e-12	2.1075e-10		CCR1	5.48054	4.95269	37.0142	1.17269e-09	1.02615e-07		4833412C05Rik	8.86437	3.38583	110.615	7.18689e-26	2.08178e-24		Dmrta1	3.82186	2.5508	13.3582	0.000257296	0.00175442		Usp2	2.17978	4.39832	21.6221	3.32006e-06	0.000256454
VTRNA1-3	7.25074	2.10235	32.6894	1.08126e-08	2.04654e-07		SERPINE2	5.89778	4.53486	68.9633	1.00311e-16	1.87215e-14		PXDC1	5.39268	0.692145	10.7097	0.00106575	0.0172297		Gcnt1	8.86277	2.1639	57.9942	2.62898e-14	3.42478e-13		Six1	3.80786	0.109055	7.98747	0.00471023	0.0194465		Klrc1	2.17526	5.45139	75.1678	4.32357e-18	3.11079e-14
PHLDA1	7.20456	7.51325	169.721	8.51497e-39	6.26651e-36		EDAR	5.89515	3.98503	14.8654	0.000115462	0.000932713		TRBV6-4	5.39024	5.40724	66.3261	3.82156e-16	1.06265e-13		Lrrc49	8.85586	2.49398	71.5196	2.74511e-17	4.51893e-16		Fpr1	3.80777	-0.111441	8.65146	0.003268	0.014585		Gnat1	2.16883	2.24306	11.3579	0.000751257	0.0167023
ICAM5	7.18882	0.227148	25.2894	4.93401e-07	5.81256e-06		ZNF135	5.84808	1.47406	13.893	0.000193514	0.00145607		PAK3	5.27925	1.20827	16.7367	4.29416e-05	0.00111711		Il17re	8.8283	6.87628	810.471	2.85402e-178	2.64546e-175		Lamb1	3.79962	-0.214328	8.60939	0.00334435	0.0148542		Bex2	2.15488	1.35526	9.03107	0.00265429	0.0402317
SHISA8	7.10944	3.58871	83.8111	5.44375e-20	8.40824e-18		DYRK3	5.79911	2.24463	38.5746	5.27008e-10	2.6065e-08		REREP3	5.251	1.60977	20.8573	4.94805e-06	0.000165548		Cd40lg	8.82314	8.47163	1146.12	3.12345e-251	1.88188e-247		Csf2rb	3.79371	1.93797	15.1718	9.81581e-05	0.000788012		Csf1	2.14546	2.98517	11.8928	0.000563524	0.0134576
GPR101	7.06054	0.132974	24.5279	7.32403e-07	8.15947e-06		DUSP4	5.77379	3.83388	59.395	1.28998e-14	1.5825e-12		MFAP3L	5.24926	0.638045	11.3757	0.000744123	0.0127264		Kmo	8.81211	1.63125	31.9426	1.58798e-08	1.1583e-07		Mvk	3.78361	5.46536	70.057	5.76152e-17	1.11978e-14		Elovl7	2.1415	2.68699	9.64442	0.00189927	0.0320985
SEMA7A	7.01475	5.72018	56.5116	5.58683e-14	3.28154e-12		RHOV	5.70161	-0.709214	18.6243	1.59183e-05	0.000180421		GFPT2	5.24094	3.40502	28.8432	7.84805e-08	4.44356e-06		Adap1	8.80856	5.34618	186.891	1.51723e-42	8.1619e-41		Lrp11	3.7654	0.336383	8.35551	0.0038452	0.0165186		Pou6f1	2.12808	4.77952	25.9379	3.52576e-07	4.42557e-05
SLC27A2	6.96279	4.72186	49.1283	2.39752e-12	1.07897e-10		C10orf55	5.7016	-0.709214	18.6256	1.59069e-05	0.000180421		CPNE7	5.20154	4.46023	59.6626	1.12595e-14	2.65829e-12		Trim16	8.7872	3.63559	105.625	8.9107e-25	2.42379e-23		Nphp3	3.74628	0.820298	14.1384	0.000169838	0.001231		Fam19a3	2.09652	2.30826	11.9044	0.00056	0.0134155
SPRY1	6.95627	7.05616	76.5773	2.11762e-18	2.70342e-16		GNG4	5.66016	2.54269	27.423	1.63476e-07	3.78809e-06		VEGFA	5.14456	2.96049	10.1119	0.00147312	0.0225069		Gm9961	8.75744	3.00717	68.0997	1.55437e-16	2.39823e-15		Zfp462	3.74409	1.00116	9.40674	0.00216189	0.0103747		Msrb3	2.08575	1.49704	9.08079	0.00258309	0.0393504
HOXB6	6.93856	0.24282	18.7189	1.51474e-05	0.000116334		PTK2	5.66013	2.11646	15.3295	9.02955e-05	0.000763424		KCNT1	5.11396	0.447846	17.8052	2.44714e-05	0.000683506		Il17rb	8.75708	6.56645	423.567	4.08335e-94	9.64792e-92		Gm20131	3.73343	0.704738	16.067	6.11389e-05	0.00052548		Prss12	2.05533	4.37618	21.3075	3.91193e-06	0.000292787
LOC100128077	6.92393	0.685741	26.5788	2.53e-07	3.25128e-06		TNFSF9	5.63352	5.01655	19.1962	1.17945e-05	0.000139626		SCART1	5.09304	5.65834	52.4415	4.43259e-13	7.70347e-11		Tgfbi	8.74437	2.29626	40.0879	2.42783e-10	2.18161e-09		Tpbg	3.70679	4.14735	30.1999	3.89728e-08	8.56976e-07		Enpp5	2.03194	3.0054	17.7566	2.51049e-05	0.00121492
SLC6A9	6.90365	0.107094	25.8848	3.62413e-07	4.43655e-06		CCL4	5.62105	10.2005	58.6091	1.92323e-14	2.20784e-12		C2CD4A	5.06782	5.86683	12.8368	0.000339874	0.00666591		Iqgap3	8.7013	1.84294	52.2436	4.90247e-13	5.5995e-12		Hap1	3.69876	-0.792512	9.55877	0.00198997	0.00967288		Plcd1	2.02566	3.51964	15.4231	8.5931e-05	0.00318606
PRDM13	6.87048	1.05429	21.5355	3.47339e-06	3.16963e-05		ARMC9	5.60962	1.96189	22.8394	1.76122e-06	2.85469e-05		B3GNT8	5.04139	4.72769	66.0086	4.4897e-16	1.2213e-13		Tppp	8.67466	3.29052	86.49	1.40445e-20	2.9229e-19		Ednrb	3.69543	0.525793	10.8668	0.000979013	0.00536476		AI854703	2.01582	4.23764	18.632	1.58537e-05	0.000864419
ATOH8	6.84267	0.929978	19.1512	1.20764e-05	9.50838e-05		SLC27A2	5.57859	4.71421	37.5915	8.72259e-10	4.0726e-08		KIT	5.03372	4.21103	26.9564	2.081e-07	1.03743e-05		Tg	8.66418	2.16052	65.3242	6.35372e-16	9.38263e-15		Rbpms2	3.67657	5.87944	119.773	7.09349e-28	7.77059e-25		Itgax	1.99781	3.58258	9.7076	0.00183507	0.031321
ARSJ	6.79719	2.45463	26.6269	2.46781e-07	3.19615e-06		SLC35G2	5.5603	1.41505	21.1919	4.15527e-06	5.85527e-05		NETO2	5.01177	5.16052	24.7718	6.45351e-07	2.74669e-05		Fut7	8.61963	2.31502	34.6431	3.96035e-09	3.10894e-08		Gm12367	3.66072	1.63283	25.8986	3.59833e-07	6.19427e-06		Map4k3	1.97805	2.64246	12.0158	0.000527509	0.0129197
GPRIN1	6.74084	2.97943	32.9033	9.68572e-09	1.85287e-07		HMOX1	5.54949	0.943259	11.5184	0.000689116	0.00410419		SCN1B	4.90768	2.41822	29.3311	6.10071e-08	3.56721e-06		Il2ra	8.55758	8.46054	679.678	7.85184e-150	4.30067e-147		Krt19	3.62252	0.588169	8.19647	0.00419719	0.0177336		Actn1	1.96325	5.69917	11.3583	0.000751097	0.0167023
SDC4	6.7331	5.51372	79.6105	4.55987e-19	6.5573e-17		IL2RA	5.52212	4.53477	107.259	3.90575e-25	2.44363e-22		F12	4.89787	0.351187	14.0941	0.000173886	0.00377094		Tcrg-C3	8.53623	2.04674	62.127	3.22001e-15	4.48567e-14		Pros1	3.59803	3.2254	25.6146	4.16874e-07	7.04535e-06		Zswim3	1.95628	2.54129	10.0582	0.00151674	0.0272381
ECEL1	6.72451	-0.0368321	24.0771	9.25562e-07	9.95675e-06		CENPF	5.51724	1.48763	13.3697	0.000255721	0.00183372		FAAHP1	4.89501	2.31604	23.8659	1.03285e-06	4.20977e-05		Kcnmb4os2	8.48485	3.60346	86.1785	1.64408e-20	3.40397e-19		Rgmb	3.59018	2.91468	25.9721	3.46382e-07	6.00562e-06		Ssbp2	1.94801	5.23788	28.2842	1.04746e-07	1.63921e-05
CDC6	6.71326	1.64173	32.7963	1.02342e-08	1.94294e-07		GFOD1	5.4241	5.8024	59.982	9.57278e-15	1.18598e-12		SPON1	4.87799	4.67095	53.2278	2.9703e-13	5.30963e-11		Miat	8.48238	2.92545	60.8498	6.1599e-15	8.34009e-14		Sgtb	3.58416	4.09955	62.6799	2.4319e-15	2.84509e-13		Yes1	1.91955	4.47027	15.6462	7.6365e-05	0.0028937
FERMT2	6.69148	2.71842	39.5463	3.20374e-10	9.15113e-09		CYSLTR1	5.40853	1.89335	12.1786	0.000483405	0.003083		PPAP2C	4.78606	2.10748	11.296	0.00077675	0.01317		Abcc3	8.4667	2.01313	37.875	7.54245e-10	6.41143e-09		Pak1	3.57495	5.57152	34.1459	5.1131e-09	1.40348e-07		Rbpms2	1.9162	5.87944	36.1537	1.82356e-09	6.08355e-07
CTXN1	6.66241	-0.10049	23.3557	1.34644e-06	1.38759e-05		ITGA1	5.39605	3.62689	25.7962	3.79427e-07	7.73253e-06		WDR86-AS1	4.75716	4.13175	76.1528	2.62538e-18	9.66217e-16		Tmem163	8.44942	2.36748	58.556	1.97588e-14	2.59644e-13		P2ry1	3.54167	0.74716	9.28993	0.00230417	0.0109097		Cd200r1	1.88719	3.8902	20.463	6.07956e-06	0.000411566
QPCT	6.626	3.079	53.5907	2.46923e-13	1.30348e-11		NETO2	5.38938	5.16052	60.5172	7.29401e-15	9.40927e-13		ZBTB16	4.66857	7.29768	187.516	1.10804e-42	1.54054e-39		Smyd1	8.42973	2.19502	52.4536	4.40545e-13	5.05578e-12		Ret	3.53416	5.93107	79.9283	3.88241e-19	1.29953e-16		Gpr174	1.87354	4.46495	17.2009	3.36278e-05	0.0015351
NTRK1	6.62366	5.54346	84.9815	3.0117e-20	4.83069e-18		CDKN3	5.36851	1.50788	21.5915	3.37339e-06	4.8969e-05		LOC100506098	4.64569	0.92101	21.7227	3.1504e-06	0.000112631		Prr29	8.42196	4.7752	285.021	6.046e-64	6.44728e-62		Tceal8	3.52075	0.03897	7.33705	0.00675478	0.0261731		Tnfsf8	1.83138	4.71758	23.0852	1.54977e-06	0.000141475
IL17RE	6.60938	2.20548	42.1644	8.39154e-11	2.71283e-09		GZMB	5.3659	9.50353	17.8133	2.4367e-05	0.000259714		SLC4A11	4.63979	1.67221	12.1106	0.00050135	0.00913158		Slc6a13	8.4169	1.98701	63.2631	1.80864e-15	2.57006e-14		Qser1	3.51699	2.48681	27.1059	1.92608e-07	3.58167e-06		Stk32c	1.82707	2.28618	11.9765	0.000538763	0.0130363
ADM	6.55296	0.00988055	14.8431	0.000116837	0.000676108		MAP7	5.35187	0.291524	25.2039	5.15767e-07	1.00526e-05		LOC100272217	4.63036	-0.0734899	8.58409	0.00339112	0.0441551		Ryk	8.39606	2.34673	61.4581	4.52255e-15	6.24246e-14		Fhit	3.51342	1.22325	20.5538	5.79796e-06	6.9726e-05		Slc15a2	1.77949	4.37816	8.61183	0.00333987	0.0476277
GPR161	6.52805	0.0727622	14.4707	0.000142355	0.000802253		CFP	5.33336	1.38439	12.3797	0.000434029	0.00283183		CFH	4.61778	5.23695	39.5377	3.21792e-10	3.24725e-08		Bmp7	8.38222	2.33039	54.8504	1.30064e-13	1.57673e-12		Gls2	3.48676	4.18583	61.292	4.92085e-15	5.33833e-13		Calca	1.77599	7.61425	14.916	0.000112404	0.00384791
SLC4A11	6.48694	1.67474	22.9219	1.6872e-06	1.67528e-05		FCER1G	5.31428	2.89095	10.314	0.00132026	0.007054		MED12L	4.50301	1.05342	14.5542	0.000136185	0.00307042		Mmp9	8.32644	2.99578	75.249	4.14935e-18	7.2674e-17		Bmpr1a	3.43744	1.95407	16.5145	4.82787e-05	0.000430071		B930041F14Rik	1.76858	3.49961	12.4403	0.000420178	0.0107498
EGR1	6.48163	5.31418	32.1676	1.41428e-08	2.58308e-07		HLA-DQA1	5.31207	2.59896	11.4344	0.00072096	0.00426946		SPRY1	4.48201	7.05404	39.2607	3.70827e-10	3.71213e-08		Dcxr	8.29307	2.0669	53.5497	2.52131e-13	2.96119e-12		Pou6f1	3.41564	4.77952	66.6733	3.20444e-16	4.87788e-14		Ret	1.74431	5.93107	21.8608	2.93165e-06	0.000232411
TANC1	6.46949	1.49346	18.8696	1.39963e-05	0.000108426		AK4	5.29718	2.76739	23.6963	1.12798e-06	1.94682e-05		TGFA	4.4521	3.31669	42.8597	5.88109e-11	7.21472e-09		Arhgap6	8.25478	3.07623	77.9399	1.06225e-18	1.93942e-17		Ppbp	3.41532	1.73468	6.13254	0.0132716	0.0443294		Palld	1.74209	4.60323	9.43352	0.00213056	0.0346671
FAM172BP	6.40025	3.20349	49.399	2.08848e-12	9.50143e-11		C3	5.29614	1.79212	27.6617	1.44497e-07	3.41795e-06		PLEKHA7	4.42204	3.76471	34.776	3.69904e-09	2.9862e-07		Nhsl2	8.2547	4.90857	188.39	7.1408e-43	3.94709e-41		Slc32a1	3.40916	-0.383691	7.95289	0.00480106	0.019745		Cdh10	1.73248	2.59612	12.9856	0.000313888	0.00862544
CPNE7	6.3758	4.45235	84.6648	3.53487e-20	5.59807e-18		HIVEP3	5.26539	5.58909	80.3676	3.10855e-19	9.04587e-17		RND1	4.41756	0.0707364	13.0942	0.000296212	0.005959		Dusp14	8.23899	2.52744	69.4532	7.82507e-17	1.23906e-15		Tmem8b	3.40879	1.20471	10.0543	0.0015199	0.0077638		Klrd1	1.73215	6.15259	41.421	1.22729e-10	6.72221e-08
SLC41A2	6.36566	2.10013	33.682	6.48982e-09	1.30747e-07		LY96	5.26398	0.423194	11.1142	0.000856683	0.00493767		SYN1	4.37988	0.750649	14.1917	0.000165094	0.00361158		Adam12	8.20863	5.08629	331.756	3.98322e-74	5.71402e-72		Kazald1	3.38971	0.717777	11.3887	0.000738922	0.00423597		Pacsin3	1.71943	3.50742	10.224	0.00138622	0.0257777
LOC100272217	6.34202	-0.0654441	19.357	1.08423e-05	8.6235e-05		IRF8	5.25603	7.32441	86.2556	1.58116e-20	5.81914e-18		CXCR6	4.37737	7.58102	33.5463	6.95878e-09	5.09212e-07		Spink2	8.19394	1.276	33.6904	6.46195e-09	4.9345e-08		Hmox1	3.34535	3.71728	8.88361	0.00287743	0.0131437		Jdp2	1.712	5.22324	42.861	5.87705e-11	3.54092e-08
CAP2	6.33745	0.434548	17.1609	3.43438e-05	0.000236345		KCNK5	5.24834	4.27363	25.0507	5.58422e-07	1.07832e-05		KIF5C	4.35625	5.52453	83.0604	7.9586e-20	3.434e-17		Lrrn2	8.16959	4.86346	190.658	2.28398e-43	1.27417e-41		Nkx2-3	3.34307	0.592303	8.11597	0.00438769	0.0183264		Itsn1	1.70004	4.376	11.2026	0.000816846	0.0177351
ACHE	6.33132	-0.338703	21.2181	4.09883e-06	3.67602e-05		NTRK1	5.24587	5.53928	63.0803	1.98447e-15	3.10396e-13		FAM172BP	4.33698	3.22317	24.1745	8.79891e-07	3.64572e-05		Mmp25	8.15639	6.55197	580.523	2.88619e-128	1.15929e-125		Pianp	3.33661	0.733409	13.1183	0.00029242	0.00195594		Itga1	1.69221	5.95776	8.97058	0.00274361	0.0412072
TRIB1	6.27978	3.74027	24.821	6.29072e-07	7.18095e-06		NR4A3	5.19884	6.09206	26.3825	2.80068e-07	6.00084e-06		FAM57A	4.28371	3.57492	31.3771	2.12474e-08	1.34959e-06		St6galnac6	8.14982	5.44377	305.642	1.94397e-68	2.44009e-66		Calca	3.33057	7.61425	46.6397	8.53162e-12	4.69434e-10		Tgfbr3	1.65211	5.07253	14.5937	0.000133358	0.00436677
FAM57A	6.27076	3.58642	63.3461	1.73394e-15	1.3906e-13		DPF3	5.18398	0.975192	10.2516	0.00136567	0.00724404		TYRO3	4.25775	1.8109	18.2947	1.8923e-05	0.00055066		Gm19391	8.11683	1.78252	53.6627	2.38037e-13	2.80386e-12		Tmtc2	3.31424	0.561881	11.8428	0.000578863	0.00343949		Stxbp1	1.62531	3.39045	15.8948	6.69624e-05	0.00263076
SLCO4A1	6.21809	4.78953	36.9467	1.21403e-09	3.05608e-08		BCL2A1	5.17763	6.27083	99.9143	1.59134e-23	7.96499e-21		FLT4	4.23085	6.61037	126.273	2.68003e-29	2.23568e-26		Coro2b	8.09996	5.30849	225.332	6.21447e-51	4.3037e-49		Samd11	3.29896	4.2264	34.2942	4.73782e-09	1.31546e-07		Ubash3a	1.59958	6.17662	24.9121	6.00047e-07	6.66891e-05
KCNK5	6.18291	4.28416	30.8508	2.78641e-08	4.66053e-07		DOK3	5.1658	0.21626	13.991	0.000183688	0.00139303		SETD7	4.21881	4.70543	69.672	7.00349e-17	2.24704e-14		Ppp4r4	8.07248	3.3218	66.83	2.95956e-16	4.48024e-15		Large	3.29771	0.126644	7.23541	0.00714793	0.0273178		Nrarp	1.59716	3.28899	8.73409	0.00312316	0.0452032
ITPKA	6.11643	1.46648	18.2659	1.92112e-05	0.000142981		SLC6A9	5.14919	0.1188	23.1042	1.53456e-06	2.52991e-05		CFAP58-AS1	4.1902	1.36083	10.7674	0.00103302	0.0167873		Plxnd1	8.03762	6.00566	458.815	8.70567e-102	2.23198e-99		Fam212a	3.29687	0.414411	6.17737	0.0129394	0.0435167		Prf1	1.59662	5.95932	18.3652	1.82358e-05	0.00095957
XCL2	6.08136	7.60191	27.8984	1.27853e-07	1.79324e-06		BCAT1	5.14574	0.37147	14.3938	0.000148294	0.00116193		TRAV1-2	4.17429	7.61678	114.438	1.04484e-26	6.88109e-24		S100a6	7.91323	8.86131	875.05	2.60512e-192	3.48797e-189		4930412M03Rik	3.28861	0.814051	11.3824	0.000741429	0.0042463		Il10ra	1.58286	3.1741	11.3061	0.000772536	0.0170496
GNG4	6.07892	2.57608	29.0118	7.19398e-08	1.07918e-06		PYCR1	5.13395	4.38002	53.2545	2.93019e-13	2.82042e-11		NR4A3	4.16126	6.09206	15.3457	8.95228e-05	0.00216255		Ccr2	7.90277	10.1826	716.757	6.7902e-158	4.0911e-155		Fndc4	3.28531	2.70846	16.2548	5.53698e-05	0.000483483		Slc41a2	1.58267	6.52941	14.6927	0.000126535	0.004212
TNFRSF13C	6.07326	1.81901	29.6177	5.26226e-08	8.22951e-07		ZWINT	5.11768	1.46613	12.4555	0.000416763	0.00274327		CYFIP1	4.15333	4.09265	33.9284	5.71784e-09	4.25877e-07		Ckb	7.81804	8.44095	553.462	2.22262e-122	8.63955e-120		St6gal1	3.28024	5.39531	27.0177	2.01602e-07	3.71453e-06		Enpp1	1.57679	4.15035	22.3152	2.31372e-06	0.000200578
PPP1R26	5.9632	1.33551	14.3227	0.000153999	0.000858212		NREP	5.10053	1.89271	9.57002	0.0019778	0.00978579		TLE1	4.13931	5.7185	33.4743	7.2212e-09	5.25342e-07		Glis2	7.7965	1.95989	41.3666	1.26196e-10	1.16884e-09		D130062J21Rik	3.27529	4.08527	27.5221	1.55308e-07	2.97529e-06		Atn1	1.57522	5.26311	16.8339	4.07974e-05	0.00177476
IL18RAP	5.9567	7.80078	161.463	5.41921e-37	3.56841e-34		NAB2	5.06029	6.04372	126.083	2.94946e-29	2.63618e-26		CTSH	4.13573	5.80779	73.4365	1.03928e-17	3.61235e-15		Cpne7	7.79278	2.89936	46.9072	7.44289e-12	7.63943e-11		Thbs1	3.26182	4.80547	11.8647	0.000572074	0.00341093		B3galt5	1.5625	4.38927	18.8678	1.40098e-05	0.000792572
FABP5	5.90088	7.35333	87.7926	7.26907e-21	1.29919e-18		FLT1	5.0542	2.39206	19.7246	8.94434e-06	0.000111475		LOC440461	4.12788	0.592739	14.0048	0.000182344	0.00392715		Mpp2	7.76714	2.45681	47.8181	4.67644e-12	4.87889e-11		Ptk2	3.25864	2.46579	20.4896	5.9957e-06	7.16748e-05		Pik3ap1	1.5553	5.29959	39.8756	2.70659e-10	1.19388e-07
TNFRSF18	5.81463	5.29573	70.7577	4.03899e-17	4.17619e-15		VEGFA	5.05337	2.96049	24.1861	8.74613e-07	1.56567e-05		ADAM19	4.0845	3.01684	26.5963	2.50719e-07	1.22549e-05		Hoxd1	7.74357	2.30553	33.7341	6.31829e-09	4.83093e-08		Il6ra	3.25141	4.20706	18.5828	1.62678e-05	0.000168119		Dbp	1.5508	2.78275	11.5246	0.000686828	0.0157344
DERL3	5.78914	1.9054	27.8735	1.29512e-07	1.81311e-06		RNF175	5.01445	1.00981	10.8437	0.000991344	0.00559274		BCAS1	4.06827	1.43343	19.9006	8.15762e-06	0.000261065		Myadm	7.709	7.04964	531.082	1.64273e-117	5.82202e-115		Maml3	3.25	2.13198	12.5282	0.000400853	0.00253159		Crim1	1.54465	5.09601	24.8698	6.13348e-07	6.71894e-05
SPRY2	5.77416	4.72422	48.8458	2.76903e-12	1.23286e-10		CTXN1	4.92106	-0.117517	20.6222	5.59425e-06	7.52697e-05		KLRB1	4.06786	7.95716	48.714	2.96146e-12	4.57491e-10		Mycn	7.67947	2.03238	42.5816	6.77934e-11	6.38211e-10		Dthd1	3.24466	0.174989	14.7698	0.000121466	0.000932274		Lilr4b	1.54419	4.24448	14.7298	0.000124072	0.00414147
C10orf55	5.70089	-0.697604	16.0827	6.0636e-05	0.000386458		LRRC32	4.91782	-0.110729	18.634	1.5837e-05	0.000179844		FSD1	4.02605	3.85167	26.5278	2.59778e-07	1.25992e-05		Nek2	7.66549	3.18792	54.9438	1.24024e-13	1.50654e-12		Tmcc3	3.22288	1.87011	11.7993	0.00059252	0.00350337		Zfp119a	1.52905	3.47852	11.3963	0.000735917	0.0164737
RHOV	5.70086	-0.697604	16.0864	6.05165e-05	0.000385911		FABP5	4.88265	7.35142	66.9307	2.81215e-16	5.02692e-14		IGFBP4	4.0233	4.67219	42.632	6.60694e-11	8.02647e-09		Syngr3	7.65474	1.79813	41.27	1.32592e-10	1.22668e-09		Prss12	3.20816	4.37618	50.0108	1.52902e-12	9.74851e-11		Cry2	1.52506	4.60088	14.6799	0.000127396	0.00421626
SLC29A1	5.66846	5.83651	54.6459	1.44326e-13	7.88501e-12		BEND3	4.85814	3.59048	43.8899	3.4737e-11	2.17332e-09		DSE	3.98771	3.88104	19.0331	1.2847e-05	0.000385501		Muc20	7.64986	0.844706	20.8677	4.92136e-06	2.47336e-05		Clec4e	3.2001	3.04836	6.35287	0.0117191	0.0402897		Khk	1.52218	2.73347	9.95595	0.00160331	0.0284171
VDR	5.65975	4.93998	112.999	2.15836e-26	7.50091e-24		MTUS1	4.8371	2.46989	10.7007	0.00107096	0.00596921		PRSS22	3.95545	-0.413843	13.1939	0.000280856	0.00570511		Tmem231	7.64673	1.69682	37.5181	9.05677e-10	7.63709e-09		Gldc	3.17819	0.519408	12.5261	0.000401304	0.00253311		Rab20	1.51705	3.42018	14.3846	0.000149019	0.00477574
NAB2	5.64817	6.04625	144.115	3.35284e-33	1.9067e-30		REG4	4.81223	1.90341	7.94011	0.00483508	0.0200601		EDA	3.88397	1.50194	12.9668	0.000317062	0.00628748		Tpbg	7.63937	4.14735	38.9781	4.28585e-10	3.74506e-09		Trim30b	3.16586	-0.145266	5.9411	0.0147917	0.0484218		Zfp318	1.50741	3.12478	10.0668	0.00150963	0.0272272
PYCR1	5.64332	4.39411	59.2162	1.41268e-14	9.50216e-13		KCNH2	4.74809	1.56699	8.83609	0.00295331	0.0134822		VSIG10	3.87178	0.205009	10.7439	0.00104623	0.0169578		Fnip2	7.63484	1.47089	35.363	2.73637e-09	2.18801e-08		Tnfsf11	3.15634	6.61328	67.0765	2.61172e-16	4.1522e-14		Mmp9	1.50638	2.99578	12.742	0.000357535	0.00950146
IL12RB2	5.64239	6.56356	123.94	8.68319e-29	4.02353e-26		CEP170B	4.71388	1.10247	22.6622	1.93131e-06	3.05905e-05		THEM5	3.83338	3.54388	34.0564	5.35369e-09	4.1523e-07		Vipr2	7.61753	1.43778	28.589	8.94882e-08	5.97083e-07		Ar	3.15318	2.19059	24.6481	6.88139e-07	1.10709e-05		Dstyk	1.49454	4.15197	16.2809	5.46105e-05	0.00226916
ENPP1	5.63972	2.23633	25.7927	3.80126e-07	4.63072e-06		NKD1	4.70844	0.303558	17.8643	2.37226e-05	0.000253927		DUSP1	3.81635	9.40488	53.3086	2.85054e-13	5.16939e-11		Gzmk	7.61442	1.73601	35.9863	1.98707e-09	1.61567e-08		Plaur	3.13604	4.92412	25.7673	3.85167e-07	6.57402e-06		Il6st	1.49361	6.71751	14.0599	0.000177078	0.00548532
SLC7A5	5.55226	9.21148	87.2349	9.63674e-21	1.6981e-18		PGAP1	4.69786	2.91753	34.683	3.87996e-09	1.43215e-07		FSIP1	3.78307	1.71398	11.1964	0.000819562	0.0137592		Sprn	7.60399	2.02728	39.9771	2.56953e-10	2.30378e-09		Sptb	3.13561	1.00374	8.7788	0.00304752	0.0137796		Rhoq	1.48926	6.91805	18.9541	1.33899e-05	0.000768039
IRF8	5.52687	7.32585	92.4022	7.07367e-22	1.47498e-19		WBP5	4.68765	-0.161499	9.09748	0.00255961	0.0120182		CATSPERB	3.76886	1.15572	17.9256	2.29711e-05	0.00064738		Ly6g5b	7.59671	7.4354	532.07	1.00156e-117	3.65722e-115		Kitl	3.11997	0.686805	8.70632	0.00317108	0.0142405		Enpp4	1.48423	5.1819	21.9632	2.77934e-06	0.000224772
LTK	5.49107	6.6055	170.882	4.74915e-39	3.96111e-36		VTRNA1-3	4.66095	2.0522	20.8975	4.84528e-06	6.68456e-05		STBD1	3.76551	1.64112	17.9877	2.22337e-05	0.000630862		Dkkl1	7.57931	5.29164	226.776	3.00971e-51	2.10855e-49		Ssbp2	3.11321	5.23788	71.013	3.54877e-17	7.37287e-15		Arhgef10	1.44845	5.40556	13.1806	0.000282858	0.00794024
SMOX	5.4886	3.60973	48.3558	3.55499e-12	1.5284e-10		CCL4L1	4.63578	1.24233	20.1449	7.17921e-06	9.35379e-05		LAMA2	3.75845	2.11372	12.9538	0.000319278	0.00632141		Rab39b	7.57676	1.82108	47.3465	5.94832e-12	6.15256e-11		Krt79	3.10915	-0.236411	5.99751	0.0143261	0.0472182		Pvr	1.44798	4.60483	20.8535	4.95777e-06	0.000357731
RGS18	5.44666	1.5908	22.4614	2.14411e-06	2.07624e-05		PHLDB1	4.59422	3.65723	19.929	8.0372e-06	0.000102309		RHOU	3.75762	3.43212	34.0061	5.49398e-09	4.1523e-07		Ttk	7.54764	2.10361	49.7255	1.76835e-12	1.92316e-11		Gstm5	3.10335	2.974	23.2664	1.41043e-06	2.07518e-05		Adssl1	1.44456	3.77864	15.1209	0.000100838	0.00355292
SIPA1L2	5.41113	5.30861	32.3356	1.29716e-08	2.40426e-07		CTSL	4.5881	1.681	8.3925	0.00376773	0.0165314		MIRLET7I	3.68759	-0.372815	10.2041	0.00140128	0.021674		Mlf1	7.53646	1.42732	46.5554	8.90659e-12	9.11073e-11		Nsg2	3.09908	4.10184	12.6044	0.00038483	0.00244449		Ccr1	1.44116	6.13447	23.6421	1.1602e-06	0.000112745
SLAMF1	5.39565	7.86918	140.52	2.04837e-32	1.0678e-29		SRGAP3	4.56065	0.961222	9.21453	0.00240102	0.0114019		CEP112	3.66518	2.42861	11.7462	0.000609669	0.0106846		Palld	7.53263	4.60323	42.4556	7.2305e-11	6.78036e-10		Zfp667	3.09581	2.5375	15.5238	8.1475e-05	0.000670373		Gm19557	1.43927	4.73104	21.2742	3.98052e-06	0.000296082
AK4	5.39462	2.77253	23.6408	1.16099e-06	1.21448e-05		BTBD3	4.55758	0.956839	7.7573	0.00534957	0.0215933		ELOVL4	3.62168	4.95129	50.0857	1.47179e-12	2.36109e-10		Mlkl	7.53073	2.61965	70.6787	4.20412e-17	6.80908e-16		Slc24a3	3.09377	0.607941	6.90796	0.00858128	0.0315642		Hid1	1.42247	5.81302	22.1991	2.45786e-06	0.000207113
NR4A2	5.38087	8.16939	41.0184	1.50806e-10	4.67013e-09		LRRC8B	4.54393	6.33272	73.5779	9.67411e-18	1.95245e-15		LUCAT1	3.61976	1.65622	9.0375	0.00264497	0.0368559		Pde4a	7.51908	3.4306	89.5301	3.02006e-21	6.68964e-20		Nfe2	3.09327	0.0661965	8.29723	0.00397055	0.0169363		Slc25a23	1.41957	4.15797	21.4884	3.55972e-06	0.000273214
THEM5	5.35291	3.54114	63.4141	1.67518e-15	1.35413e-13		TNFRSF12A	4.52144	4.05287	61.682	4.03655e-15	5.55048e-13		LGALS3	3.56641	5.69673	48.784	2.85764e-12	4.46971e-10		Il21	7.5181	0.649856	22.8146	1.78406e-06	9.72757e-06		Dock6	3.09277	1.48408	12.2676	0.000460889	0.00285245		Adgrg3	1.41502	4.74593	15.2976	9.18309e-05	0.00331306
TNFSF14	5.30808	7.96484	113.056	2.09813e-26	7.49992e-24		GPT2	4.45929	2.36868	12.4267	0.000423248	0.00277428		PLAUR	3.5589	1.95892	16.2726	5.48513e-05	0.00138938		Xcl1	7.47504	3.91203	164.294	1.30486e-37	6.09439e-36		Psd3	3.09007	2.27941	16.1778	5.76666e-05	0.000499599		Peg13	1.40526	6.33672	30.2731	3.75293e-08	7.41357e-06
TNFSF9	5.30268	5.03288	17.542	2.81027e-05	0.000198192		ACSL6	4.41266	6.81664	24.5604	7.20161e-07	1.32715e-05		SIPA1L2	3.5544	5.3076	16.3493	5.26745e-05	0.00133967		Serinc2	7.46877	1.84004	33.4459	7.3276e-09	5.5603e-08		Zcchc14	3.0843	3.65218	33.3117	7.85084e-09	2.02575e-07		Kctd12	1.40523	7.46126	18.5914	1.61948e-05	0.000876671
P2RY14	5.29928	4.4145	63.7009	1.44816e-15	1.20786e-13		FASLG	4.35957	7.52989	51.3703	7.64881e-13	6.74011e-11		NRADDP	3.53619	0.10403	10.9818	0.000920115	0.01529		Clstn3	7.46468	1.65963	45.5474	1.48993e-11	1.48993e-10		Spag4	3.07901	2.61369	15.2874	9.23291e-05	0.000749202		Pde2a	1.4048	6.71678	23.8505	1.04116e-06	0.000102
DSE	5.28855	3.8657	30.4728	3.38573e-08	5.52988e-07		LOC100507209	4.34616	2.23074	12.3146	0.000449439	0.00290787		SIK1	3.53424	4.61114	31.5715	1.92233e-08	1.23354e-06		Pparg	7.43587	1.83259	43.8731	3.50372e-11	3.38572e-10		Wwtr1	3.07361	2.08981	17.8	2.45382e-05	0.000240982		Errfi1	1.40417	5.94113	34.2402	4.87117e-09	1.36506e-06
NTN4	5.28761	4.90899	32.1416	1.43338e-08	2.61414e-07		SPHK1	4.31237	3.76524	51.3457	7.74519e-13	6.77731e-11		ESPN	3.53	1.69066	12.6596	0.00037365	0.00719304		Cetn4	7.43317	1.09627	31.6734	1.82405e-08	1.31615e-07		Zfp759	3.06188	1.21127	7.51635	0.00611416	0.0241243		Dnajb2	1.39207	6.13818	36.8254	1.29193e-09	4.44793e-07
BATF3	5.26389	3.35231	36.8089	1.30297e-09	3.2473e-08		SFRP5	4.31205	2.07882	7.20929	0.00725271	0.0276181		RASAL1	3.52235	1.48011	10.9607	0.000930664	0.0154448		Neil3	7.36553	2.02907	34.3063	4.70863e-09	3.66295e-08		4930405A21Rik	3.05109	0.0559928	10.3643	0.00128479	0.00674002		Ly6c2	1.39169	7.32433	35.7377	2.25756e-09	7.15885e-07
HIC1	5.25665	4.61727	45.502	1.52487e-11	5.69481e-10		CCDC141	4.30313	3.67849	11.1023	0.00086223	0.0049605		RGS2	3.46481	7.52262	71.6674	2.54711e-17	8.61406e-15		Tub	7.34757	1.92955	22.1357	2.54043e-06	1.34441e-05		C2cd2	3.04206	5.45962	66.5561	3.40072e-16	4.87841e-14		Rbm47	1.39149	5.52472	34.8272	3.6031e-09	1.03375e-06
PHLDB1	5.2384	3.67577	23.936	9.95915e-07	1.05772e-05		CSGALNACT1	4.30094	5.32972	31.2992	2.21166e-08	6.83322e-07		LOC613038	3.4449	-0.652168	9.36688	0.00220942	0.0317775		Plekhf1	7.30977	5.79128	318.633	2.87558e-71	3.80777e-69		Tcf7l2	3.04012	2.07006	30.3222	3.65907e-08	8.13503e-07		Bpnt1	1.3888	7.5414	15.5037	8.23445e-05	0.00307198
WNT11	5.23307	2.12501	20.0096	7.70559e-06	6.4108e-05		NCS1	4.29663	7.10733	94.8877	2.015e-22	9.69759e-20		PHLDA1	3.44025	7.5118	51.5763	6.88662e-13	1.14896e-10		Fam110a	7.30654	7.91329	820.995	1.4705e-180	1.61086e-177		Ptafr	3.02544	0.319806	9.18128	0.00244503	0.0114685		Zbtb4	1.37864	4.32095	14.4289	0.000145553	0.00468959
TRBV6-4	5.2265	5.40489	62.9561	2.11363e-15	1.67365e-13		NDFIP2	4.24409	6.3717	47.7476	4.84788e-12	3.58944e-10		PLEKHA5	3.42756	4.22395	27.2278	1.80836e-07	9.31192e-06		Gm6314	7.29898	1.06981	29.5323	5.49925e-08	3.77369e-07		Fam19a3	3.02519	2.30826	24.5842	7.11325e-07	1.13982e-05		4932438H23Rik	1.37623	4.18307	9.24341	0.00236345	0.0371337
TLCD1	5.18572	2.21309	20.5271	5.87944e-06	5.0313e-05		SGPP2	4.23676	1.79469	15.7283	7.31223e-05	0.000643446		MCAM	3.41875	1.96918	11.1947	0.000820298	0.0137592		Rbm24	7.27735	3.55518	77.8145	1.13187e-18	2.06028e-17		Bpnt1	3.00774	7.5414	65.3029	6.42252e-16	8.50454e-14		Ier5l	1.37414	8.05079	35.3708	2.72547e-09	8.21049e-07
CSF1	5.15812	5.12286	119.846	6.83643e-28	2.85102e-25		DSC1	4.22515	3.35497	9.23937	0.00236867	0.0112739		CCR5	3.35266	6.43798	17.9143	2.31077e-05	0.000648569		Atoh8	7.27102	1.97813	37.2053	1.06325e-09	8.91595e-09		Usp2	3.0035	4.39832	39.6148	3.09323e-10	1.20626e-08		Anxa1	1.36501	6.66754	10.4705	0.00121294	0.0236121
ADAM19	5.15304	3.01125	40.6084	1.86003e-10	5.60744e-09		FAM167A	4.21753	1.79608	9.76675	0.00177696	0.00894415		MPPED2	3.2968	2.46561	19.5681	9.70776e-06	0.000301422		Tspan2	7.26789	4.58088	202.235	6.79422e-46	4.11567e-44		Gjb2	3.00125	1.08459	10.6376	0.00110811	0.00596369		Sepn1	1.35523	5.30203	27.0592	1.97316e-07	2.76472e-05
PAK3	5.15066	1.17164	15.9289	6.57664e-05	0.000415107		LIF	4.21557	1.75925	11.8941	0.000563108	0.00348746		IL12RB2	3.28167	6.56362	50.2626	1.34486e-12	2.18549e-10		Vax2	7.24032	3.55859	100.252	1.34164e-23	3.40353e-22		Nap1l3	2.98632	-0.439657	7.68842	0.00555761	0.0222785		Hexim1	1.35223	4.18907	12.2915	0.000455021	0.0114948
ZBED2	5.05618	4.98338	39.0368	4.15896e-10	1.16067e-08		HSPA1B	4.19762	3.86653	38.4938	5.49278e-10	2.70595e-08		RNF165	3.26683	0.952446	8.57636	0.00340555	0.0442938		Tktl1	7.23301	1.75743	40.4557	2.0113e-10	1.8209e-09		Zmynd10	2.98446	1.65997	13.2643	0.000270502	0.0018343		Abhd4	1.34348	4.83773	20.4883	5.99974e-06	0.000408457
CCL4L2	5.01482	5.5086	25.7694	3.84731e-07	4.67771e-06		IER3	4.19706	4.82787	27.5417	1.53742e-07	3.59995e-06		SLAMF1	3.23722	7.86869	60.9599	5.82506e-15	1.45778e-12		Zbtb7c	7.22863	1.90066	31.6505	1.84571e-08	1.33019e-07		Zfp458	2.98009	0.185651	6.18986	0.0128484	0.0432831		Irs2	1.34244	9.50103	46.7202	8.18814e-12	7.04765e-09
BLK	4.97913	5.8088	101.066	8.89911e-24	2.36887e-21		RASGEF1B	4.18386	4.59274	62.0212	3.39778e-15	4.72405e-13		CYTH3	3.2237	6.60144	42.3446	7.65254e-11	9.11964e-09		Bhlhe40	7.22263	10.7699	180.072	4.67299e-41	2.39615e-39		Map1b	2.97755	2.04384	10.6103	0.00112462	0.00602832		Tnfsf11	1.34	6.61328	13.5649	0.000230457	0.00669158
ACSL6	4.97414	6.81979	29.4745	5.66572e-08	8.77276e-07		HOMER1	4.16514	4.30856	50.418	1.24247e-12	1.0296e-10		LOC100132111	3.21458	4.35292	40.6044	1.86385e-10	2.02803e-08		Cryba4	7.21973	3.11198	87.2266	9.67742e-21	2.04944e-19		Lpcat2	2.96188	3.3508	38.2215	6.3154e-10	2.2853e-08		Trove2	1.33052	3.51611	9.35324	0.00222592	0.035763
CCR6	4.95621	6.69197	48.5417	3.2334e-12	1.41444e-10		IFITM10	4.1519	1.81555	15.7609	7.18741e-05	0.000634693		CTIF	3.21435	2.00044	14.045	0.000178484	0.00385064		Ptpn3	7.20907	3.51373	115.307	6.74033e-27	2.09873e-25		Tnfaip6	2.95644	0.261147	8.37861	0.00379662	0.0163507		Arrdc3	1.33024	7.18852	48.4662	3.36029e-12	3.11473e-09
CEBPD	4.9517	6.85653	94.7655	2.14326e-22	4.78827e-20		SLC29A1	4.13127	5.83161	34.2158	4.93267e-09	1.75348e-07		SCRN1	3.17327	6.76243	25.4359	4.57328e-07	2.03649e-05		Serpina3f	7.19527	5.83362	421.973	9.07863e-94	2.0641e-91		Tmod2	2.95371	0.789314	7.9329	0.00485439	0.0199235		Gls2	1.32854	4.18583	9.54692	0.00200285	0.0331179
LUCAT1	4.93382	1.65817	15.9722	6.42785e-05	0.000407597		CDC6	4.12885	1.612	20.2343	6.85132e-06	8.99586e-05		CAPN12	3.16335	4.02709	28.2253	1.07984e-07	5.7744e-06		Cxcl9	7.19435	1.62324	25.0535	5.57606e-07	3.30179e-06		Rasip1	2.94977	0.785416	6.84433	0.0088923	0.0324704		Cbarp	1.32421	4.73404	17.8763	2.35733e-05	0.00117379
CCL4	4.91043	10.2004	47.8931	4.50108e-12	1.87873e-10		STOX1	4.10912	1.23383	7.12155	0.00761628	0.0287315		C2CD4D	3.15588	3.34495	26.2718	2.96583e-07	1.38994e-05		Fcgr2b	7.18806	1.24961	27.3967	1.65713e-07	1.05597e-06		Npl	2.94835	2.0234	14.3144	0.000154673	0.00113647		Bola1	1.32265	3.41018	9.52535	0.00202653	0.0334058
NT5DC2	4.88484	3.08468	26.5645	2.54881e-07	3.26388e-06		IL10	4.08993	1.52431	13.7652	0.000207141	0.00154008		PHLDA3	3.13934	0.635135	8.4509	0.00364863	0.0465395		Gatm	7.18739	0.529459	24.698	6.70527e-07	3.93233e-06		Epcam	2.94216	2.21172	14.0885	0.000174406	0.00125844		Cyp4v3	1.30484	3.98726	14.2187	0.000162747	0.00509377
TYRO3	4.87807	1.79771	23.7912	1.0737e-06	1.13263e-05		IFIT3	4.0341	3.96873	17.1763	3.40659e-05	0.000344597		CLIC5	3.137	4.12941	19.9942	7.7679e-06	0.000250515		Xkr6	7.16773	1.98521	36.6077	1.44456e-09	1.19144e-08		Inmt	2.90707	2.86292	10.0244	0.00154478	0.00786753		Vkorc1	1.30273	4.54886	15.6098	7.78484e-05	0.00294067
ATF3	4.86626	0.913752	10.0451	0.00152758	0.0060633		SYK	4.01959	1.53673	16.471	4.93992e-05	0.000468637		CARD9	3.12681	0.941422	12.0071	0.000529983	0.00956284		Serpina3g	7.16311	7.51536	344.669	6.13771e-77	9.13079e-75		B3galt5	2.90539	4.38927	62.5149	2.64443e-15	3.03392e-13		Dhrs11	1.29476	4.90263	12.0271	0.000524315	0.0128781
LOC100132111	4.85068	4.35164	86.0477	1.75644e-20	2.92997e-18		POU2AF1	4.01604	1.07905	16.3855	5.16784e-05	0.000486469		FRMD4B	3.11547	4.54257	22.5989	1.99601e-06	7.54564e-05		Trgj2	7.14832	1.14927	34.9419	3.39689e-09	2.6947e-08		Fam132a	2.905	2.99269	24.159	8.86999e-07	1.3899e-05		Dag1	1.27697	4.82779	18.1193	2.07486e-05	0.00106392
HSPA1B	4.84242	3.87193	46.5101	9.11489e-12	3.56364e-10		DLK2	3.99966	1.62323	9.32516	0.00226029	0.010853		CELSR1	3.10507	2.22162	12.9406	0.000321524	0.00635582		Nmur1	7.14708	0.814846	21.7359	3.12882e-06	1.62861e-05		Txnrd3	2.88985	1.68364	10.5144	0.00118448	0.0063043		Taf4b	1.2751	6.65038	18.9497	1.34212e-05	0.000768039
FASLG	4.81089	7.53164	59.7395	1.08279e-14	7.45374e-13		NAMPT	3.9773	7.74002	55.0327	1.18543e-13	1.19623e-11		DFNB31	3.09758	5.33214	48.0343	4.18837e-12	6.39135e-10		Stk32c	7.1334	2.28618	39.5448	3.20625e-10	2.84711e-09		Plcd1	2.88285	3.51964	30.148	4.00305e-08	8.7863e-07		Vwa8	1.26916	3.90755	11.4733	0.000706016	0.0160216
AIM2	4.808	4.00179	28.5706	9.03457e-08	1.32201e-06		GPRIN1	3.95763	2.9666	16.7085	4.35863e-05	0.00042148		TNFRSF12A	3.02283	4.05287	15.5268	8.13423e-05	0.00199185		Ccdc184	7.12664	0.881717	28.1167	1.14215e-07	7.43941e-07		Rhoq	2.88167	6.91805	64.9214	7.7946e-16	1.0174e-13		Il21r	1.26438	9.40209	40.4117	2.05706e-10	9.57227e-08
COLQ	4.78058	7.26685	189.394	4.31136e-43	5.13419e-40		SDC4	3.94785	5.5126	37.6415	8.5016e-10	3.98429e-08		P3H3	3.00286	3.12862	12.05	0.000517917	0.00940594		Tspan17	7.09369	2.16973	31.7944	1.71386e-08	1.24335e-07		Gja1	2.88031	0.582024	7.23809	0.0071373	0.027303		Ramp3	1.24136	9.9522	19.1633	1.19997e-05	0.000709993
IL2RA	4.7361	4.53446	85.4455	2.38171e-20	3.92073e-18		SLC4A8	3.93832	0.896904	8.78841	0.0030315	0.0137539		NR4A1	2.9912	7.68897	10.9455	0.000938332	0.0155515		Lgals3	7.0832	8.70807	192.848	7.59645e-44	4.27744e-42		Dgat2	2.86979	2.38629	24.2716	8.36642e-07	1.31785e-05		Creb3l2	1.23928	4.92486	10.8383	0.000994205	0.0204789
CDKN1A	4.70376	5.29943	29.4438	5.75618e-08	8.87985e-07		PTAFR	3.93076	1.41461	14.1955	0.000164764	0.00126717		DNMT3B	2.98868	0.440394	10.5744	0.00114663	0.0183241		Gstt3	7.07784	0.814852	15.1202	0.000100876	0.000387737		Arhgef10	2.85502	5.40556	47.4816	5.55219e-12	3.1708e-10		P2rx4	1.23709	5.41238	20.9692	4.66725e-06	0.000338797
GADD45A	4.69401	6.65413	91.9054	9.09225e-22	1.86481e-19		SLC35E4	3.92932	4.79467	42.669	6.48301e-11	3.95717e-09		PLXND1	2.98794	6.868	33.7323	6.32415e-09	4.65495e-07		Arhgef25	7.06153	0.713166	24.0496	9.38864e-07	5.36685e-06		Eml1	2.84852	3.10704	25.4122	4.6298e-07	7.70568e-06		Dkkl1	1.23674	5.29164	24.137	8.97219e-07	9.16228e-05
CTIF	4.68778	2.0076	29.5948	5.32474e-08	8.30103e-07		BACH2	3.91937	7.57525	62.1	3.26457e-15	4.62085e-13		MLLT4	2.9791	2.76245	15.3419	8.97055e-05	0.00216278		Lrig3	7.05166	0.919001	18.4052	1.78567e-05	8.02885e-05		Dnajc12	2.84714	3.82499	37.5063	9.11161e-10	3.18246e-08		Sdc4	1.22993	6.26217	10.428	0.00124118	0.024084
LRRC32	4.65809	-0.0871935	16.0425	6.19366e-05	0.000393944		HLA-DRA	3.91575	5.19289	10.9758	0.000923094	0.00525748		OSM	2.97577	4.76535	28.4503	9.61329e-08	5.27459e-06		Mpeg1	7.03971	1.24224	17.9785	2.23413e-05	9.85045e-05		Fosl1	2.84489	-0.690962	6.41794	0.0112973	0.0391298		Gm19773	1.22685	5.05122	16.7621	4.23722e-05	0.0018269
CYP2E1	4.65798	2.17306	12.6371	0.00037816	0.00185681		TRAJ42	3.9073	-0.370647	6.6506	0.00991226	0.0353569		MYRF	2.96217	2.92365	9.23676	0.00237204	0.0336142		Bcat1	7.03404	0.0068965	28.1362	1.1307e-07	7.3728e-07		Plagl1	2.84333	2.33952	20.2752	6.70633e-06	7.83055e-05		Fasl	1.21574	6.73185	32.9746	9.33724e-09	2.39391e-06
TRAV1-2	4.61291	7.61612	134.418	4.4267e-31	2.2153e-28		MTHFD1L	3.86393	5.9278	79.6198	4.53847e-19	1.262e-16		CDC42EP2	2.91896	1.45311	10.1789	0.00142057	0.0218106		Gm5127	7.03269	1.5569	22.1161	2.56649e-06	1.35641e-05		Dstyk	2.83904	4.15197	58.4394	2.0965e-14	1.94329e-12		Cyp4f13	1.20017	4.21214	10.674	0.0010865	0.0218205
IL26	4.60969	1.81758	15.9281	6.57947e-05	0.000415107		TRAJ38	3.85486	-0.279386	6.49909	0.0107929	0.0378191		DKK3	2.91004	3.90279	12.8184	0.000343227	0.00671062		Cxcl3	7.0274	5.56879	124.294	7.26428e-29	2.41808e-27		Tdrp	2.83734	6.79232	19.5616	9.7409e-06	0.000109494		Tmem176a	1.19843	8.11591	45.3382	1.65786e-11	1.24857e-08
SPRED2	4.58258	2.49669	14.2387	0.000161027	0.000894113		STARD4	3.84384	5.81007	65.1875	6.81008e-16	1.15155e-13		IGSF22	2.90261	2.01974	9.17556	0.00245269	0.0345962		E2f8	7.02086	1.71397	60.9703	5.7941e-15	7.88023e-14		Kctd12	2.83245	7.46126	68.9281	1.02118e-16	1.89311e-14		Acvr2a	1.19781	6.0187	11.9439	0.000548259	0.0131867
SETD7	4.57776	4.70041	79.8374	4.06527e-19	5.91402e-17		SLC7A5	3.84207	9.21149	49.3729	2.11653e-12	1.70419e-10		WDR86	2.90179	3.10548	15.9666	6.44691e-05	0.0016134		Arl11	7.01939	0.613291	32.8861	9.77202e-09	7.29571e-08		Gm20289	2.82491	-0.00955035	8.10501	0.0044143	0.0183993		9430020K01Rik	1.19501	6.54483	22.8419	1.75886e-06	0.000158034
HIVEP3	4.57235	5.59227	64.9081	7.84729e-16	6.86556e-14		NFKBID	3.80757	6.80636	45.5449	1.49182e-11	1.00903e-09		LATS2	2.8777	4.05095	16.2989	5.4094e-05	0.00137298		Il12rb1	6.99277	7.08779	423.103	5.15251e-94	1.19399e-91		Slc41a2	2.80972	6.52941	42.7365	6.2633e-11	2.85881e-09		Kdm6b	1.19026	6.94843	19.8581	8.34065e-06	0.000523463
KBTBD8	4.56967	3.95287	31.961	1.57296e-08	2.83155e-07		HIC1	3.79568	4.60661	28.0531	1.18032e-07	2.90165e-06		PPP1R15A	2.85172	7.56068	20.6474	5.52112e-06	0.000181327		Hs3st1	6.98194	2.17537	39.5844	3.14181e-10	2.79195e-09		Plekha7	2.8062	2.11917	10.4674	0.00121501	0.00643838		Ccl5	1.17899	7.35478	15.3086	9.12985e-05	0.00331306
BTG3	4.50384	5.79662	52.3052	4.7511e-13	2.37764e-11		VWCE	3.78377	1.45114	8.81344	0.0029902	0.0136079		PLCB1	2.85156	5.28425	53.517	2.56367e-13	4.71754e-11		Tnfrsf8	6.97002	0.33889	19.686	9.12685e-06	4.36423e-05		Jag1	2.80338	4.61533	23.006	1.61496e-06	2.32779e-05		Zbtb20	1.17741	5.60186	19.9486	7.95543e-06	0.000507157
SGPP2	4.47383	1.82057	16.6362	4.52791e-05	0.000301965		MMACHC	3.77323	1.79998	14.885	0.000114267	0.000924854		PROCR	2.84556	2.57705	8.63477	0.00329806	0.0434407		Tacstd2	6.95909	3.39788	86.868	1.16013e-20	2.43124e-19		Rai14	2.80124	1.68417	8.35822	0.00383947	0.0164999		Nckap1	1.17595	4.66291	14.2583	0.000159359	0.00500071
REREP3	4.46514	1.59457	15.1383	9.99169e-05	0.000594701		CRTAM	3.76788	8.14161	45.7017	1.377e-11	9.46725e-10		TUBB2A	2.84014	3.32586	10.0422	0.00152994	0.0232614		Tcrg-V7	6.94587	0.726832	31.2433	2.27628e-08	1.61443e-07		Prpf40b	2.79923	2.56139	14.5222	0.000138517	0.00103737		AW011738	1.17408	4.30235	12.0256	0.000524743	0.0128781
ZBTB16	4.4578	7.29681	173.726	1.13596e-39	1.01514e-36		PHLDA1	3.76482	7.5118	66.6387	3.26121e-16	5.74753e-14		C10orf128	2.81761	4.04696	13.2974	0.000265778	0.00543412		Tex11	6.93679	-0.00919607	20.2773	6.69916e-06	3.27484e-05		Slc29a2	2.78419	1.27896	8.77198	0.00305893	0.013826		Klrb1b	1.16278	5.67584	31.0696	2.48944e-08	5.35674e-06
SLC35E4	4.44702	4.80633	51.1003	8.77668e-13	4.19149e-11		MGC16025	3.74808	-0.320461	6.01712	0.0141677	0.0470366		LST1	2.81301	4.23853	24.1589	8.87036e-07	3.6632e-05		Tox2	6.93657	4.63525	59.7688	1.06679e-14	1.4299e-13		Gm17315	2.77975	0.856412	9.13451	0.00250833	0.0117107		Fpgt	1.16083	5.23443	15.8224	6.95735e-05	0.00271314
RAB38	4.41178	0.672404	16.4656	4.95401e-05	0.000325865		PKIA	3.73987	5.22813	50.4594	1.21654e-12	1.01483e-10		LTC4S	2.80251	1.5529	12.9922	0.000312793	0.00622254		2810417H13Rik	6.93585	5.68634	252.864	6.16809e-57	5.30896e-55		3110043O21Rik	2.76721	5.89948	73.1844	1.18088e-17	2.79012e-15		Pdxk	1.15345	5.26248	11.8695	0.000570614	0.0135619
HSD11B2	4.39545	0.734982	18.8139	1.4411e-05	0.000111363		CKS2	3.71381	4.75632	29.4106	5.8557e-08	1.61038e-06		PHACTR2	2.80012	8.51669	78.7217	7.15043e-19	2.71131e-16		Mki67	6.93111	6.27132	160.857	7.35126e-37	3.33018e-35		Enpp4	2.76425	5.1819	73.6321	9.41215e-18	2.26833e-15		Rusc1	1.14577	6.81597	27.0949	1.93708e-07	2.75435e-05
ACOT11	4.38985	-0.0914585	7.34145	0.00673826	0.020898		SLC41A2	3.70819	2.12024	17.8057	2.44651e-05	0.000260325		SDC4	2.78543	5.5126	17.4944	2.88155e-05	0.000788991		Upp1	6.92935	0.396954	22.9489	1.66361e-06	9.14431e-06		Gsta3	2.75632	-0.10506	6.30427	0.0120448	0.0411743		Zfp672	1.13748	5.92327	23.5025	1.24754e-06	0.000118369
SCD	4.36736	7.50152	99.3715	2.09311e-23	5.23738e-21		RBBP8	3.70803	3.26293	25.404	4.64943e-07	9.13317e-06		IRF5	2.78209	4.4916	22.5297	2.0692e-06	7.75208e-05		Ccr8	6.92494	7.00865	285.003	6.10012e-64	6.44794e-62		Gm6402	2.75016	2.28351	20.8612	4.93805e-06	6.09043e-05		Plek	1.13179	5.06354	9.69399	0.00184872	0.0314203
SHB	4.35755	1.83828	17.8067	2.44517e-05	0.00017632		TMEM88	3.68612	0.275638	9.18479	0.00244034	0.0115709		FAM43A	2.77964	5.51696	34.0305	5.42558e-09	4.1523e-07		1110028F11Rik	6.90966	0.600053	24.6682	6.8097e-07	3.98721e-06		Gm16892	2.74721	0.206785	6.22809	0.0125739	0.042501		C2cd2	1.12677	5.45962	9.98503	0.00157818	0.0280902
CXCR6	4.3324	7.57908	33.0107	9.16552e-09	1.76144e-07		CD79A	3.67851	3.41056	12.9867	0.000313713	0.0021772		TNFRSF18	2.77909	5.29753	19.9031	8.14693e-06	0.000261065		Jag1	6.89036	4.61533	54.9882	1.21254e-13	1.47736e-12		Sipa1l2	2.74507	4.80785	35.7866	2.20162e-09	6.71634e-08		Gramd3	1.12367	9.54333	35.4186	2.65939e-09	8.21049e-07
MAF	4.30269	7.3222	65.6181	5.47349e-16	4.92654e-14		REL	3.66938	6.68392	86.7641	1.2227e-20	4.78114e-18		IER5	2.76188	7.21104	26.2644	2.97724e-07	1.39008e-05		Ppp2r2c	6.8726	1.45873	30.9658	2.62622e-08	1.85172e-07		Cyp2d22	2.74414	2.7744	13.0729	0.000299603	0.00199239		Klrk1	1.12285	7.57677	23.1174	1.52404e-06	0.000141266
SERTAD1	4.2824	5.69157	38.6802	4.99259e-10	1.36679e-08		AIM2	3.66926	3.99015	18.9766	1.3233e-05	0.000154101		ERN1	2.7448	7.41622	55.1778	1.10104e-13	2.18687e-11		Krt81	6.86178	1.26658	35.23	2.92975e-09	2.33643e-08		Lonrf3	2.73942	3.54019	19.4143	1.05214e-05	0.000116315		Tubb2a	1.12231	6.4123	14.3596	0.00015101	0.00481654
BCL2A1	4.27923	6.27456	74.7433	5.36068e-18	6.26799e-16		LRRN3	3.65254	6.90165	31.7717	1.73397e-08	5.45156e-07		CXXC5	2.74419	6.78859	21.3226	3.88125e-06	0.000134906		Gcnt2	6.86066	7.85818	471.25	1.71297e-104	4.48724e-102		Nav1	2.72148	0.782002	6.55851	0.0104384	0.036728		Kcnn4	1.11896	8.22832	29.8701	4.61979e-08	8.56438e-06
DUSP5	4.27479	5.38246	67.4845	2.12352e-16	1.99754e-14		ERRFI1	3.60921	3.82483	17.2668	3.24818e-05	0.000330595		IL15RA	2.73978	5.03496	43.9408	3.38456e-11	4.41156e-09		Lrrc25	6.83695	0.786655	26.9962	2.0386e-07	1.28344e-06		Itsn1	2.72048	4.376	27.1732	1.86016e-07	3.48059e-06		Abcb1a	1.1148	5.81743	10.1195	0.00146705	0.0266636
SERPINE1	4.25992	-0.209799	14.3574	0.000151181	0.000844765		PLXNA4	3.60433	0.284566	8.29023	0.00398589	0.0172459		NCR3	2.72585	7.52826	24.9889	5.76617e-07	2.47096e-05		Tmem176b	6.79376	8.63855	904.479	1.04252e-198	1.57029e-195		Gnat1	2.69912	2.24306	17.5704	2.76865e-05	0.000266047		Lrrn2	1.11389	4.86346	15.3982	8.70706e-05	0.00321446
MTHFD1L	4.2571	5.93042	91.8499	9.35077e-22	1.8869e-19		N4BP3	3.60411	3.53613	19.8355	8.44006e-06	0.000106248		AGAP1	2.71358	3.1189	15.4342	8.54269e-05	0.00207966		Kif4	6.78305	3.60371	91.9453	8.9106e-22	2.02209e-20		Gm13546	2.6792	0.846203	5.95035	0.0147144	0.0482077		Kcnk7	1.11208	4.09482	12.2651	0.000461498	0.0116097
NFKBID	4.25144	6.80994	54.1392	1.86778e-13	1.01599e-11		TNFRSF13C	3.572	1.81037	15.617	7.7556e-05	0.000676277		LINC00880	2.71255	2.08191	8.30771	0.00394771	0.0492963		Ptgs1	6.76566	1.50134	24.5571	7.21397e-07	4.20757e-06		Gm20045	2.67677	0.511273	6.71411	0.00956528	0.0343757		Trib2	1.10662	7.50202	24.254	8.44334e-07	8.69591e-05
FZD5	4.24468	0.681922	13.1575	0.000286363	0.00146292		PEX12	3.56985	2.62725	13.4887	0.000240007	0.001742		MBOAT1	2.69281	3.89706	24.5246	7.33657e-07	3.08062e-05		Cd244	6.76538	0.778122	28.151	1.12211e-07	7.32472e-07		Cep85l	2.66541	1.38733	11.0892	0.000868296	0.00485626		Mthfr	1.10403	5.76446	15.8931	6.70243e-05	0.00263076
ZNF165	4.2244	2.81536	13.7503	0.000208788	0.00112013		RGCC	3.56265	7.39857	35.8548	2.12585e-09	8.5259e-08		FKBP7	2.68806	1.60861	10.26	0.00135944	0.0211576		Fgd1	6.76441	-0.157645	24.1122	9.08832e-07	5.21e-06		Pacsin3	2.66054	3.50742	23.605	1.18279e-06	1.77492e-05		Lmna	1.10304	9.25866	17.9863	2.22499e-05	0.00113127
PMEPA1	4.20721	5.31428	74.6261	5.68856e-18	6.58977e-16		COL6A3	3.55831	2.51692	8.68289	0.0032121	0.0144475		CSRNP1	2.67219	7.46814	30.2054	3.88622e-08	2.39548e-06		5830411N06Rik	6.76042	7.60048	395.193	6.13008e-88	1.21094e-85		Cdh10	2.64644	2.59612	30.4841	3.36623e-08	7.52561e-07		Pcyox1	1.09859	4.76438	12.6962	0.000366407	0.00968247
FOSB	4.19924	4.55626	10.1228	0.00146445	0.00586482		TMEM217	3.55042	1.44048	13.7975	0.00020361	0.00152015		KLF8	2.67164	0.50445	8.45455	0.0036413	0.0464935		Aplp1	6.75896	4.77667	227.885	1.72409e-51	1.22208e-49		Efnb2	2.62856	0.519631	7.25915	0.00705408	0.0270534		Cd93	1.09856	5.84159	15.9275	6.58142e-05	0.00261737
PUS7	4.19682	5.73485	44.9778	1.99278e-11	7.26869e-10		MTHFD2	3.54702	6.42518	75.9826	2.86174e-18	6.39446e-16		PERP	2.6315	5.00289	32.5785	1.14476e-08	7.8275e-07		Aifm2	6.75746	1.46855	17.9235	2.29959e-05	0.000101132		Ddr1	2.61759	3.32932	26.4849	2.65601e-07	4.76264e-06		Mrm1	1.09778	5.32607	11.4895	0.000699899	0.0159128
SLC1A5	4.19537	7.57176	65.9578	4.60677e-16	4.17647e-14		CRIM1	3.50605	5.22045	35.7274	2.2695e-09	8.98679e-08		TRBV6-1	2.59144	6.11929	43.0951	5.21416e-11	6.72627e-09		Slc34a3	6.7488	0.158141	17.0166	3.70547e-05	0.000156068		Enpp2	2.61253	1.26285	8.18555	0.00422255	0.0178345		Sun2	1.09331	5.45509	28.1663	1.11325e-07	1.69805e-05
KRT23	4.19215	0.0200664	6.47866	0.0109177	0.0309241		CXorf21	3.49321	0.182462	6.51512	0.0106961	0.0375324		PMAIP1	2.5755	6.20855	23.2629	1.41302e-06	5.47402e-05		Psrc1	6.74096	0.538574	21.4779	3.57922e-06	1.84472e-05		Map3k9	2.60537	1.39372	7.31539	0.00683664	0.0263537		Ppp1r10	1.08832	6.05104	13.9096	0.000191816	0.00582563
ANKRD13B	4.16451	2.81929	30.0946	4.11465e-08	6.65096e-07		CD82	3.49112	8.36919	87.4602	8.59908e-21	3.58668e-18		NPDC1	2.56897	3.86843	17.4654	2.92578e-05	0.000798901		Cdh10	6.74031	2.59612	36.5524	1.48615e-09	1.22407e-08		Atp9a	2.60473	2.51447	15.8552	6.83775e-05	0.000577399		Ndufb4	1.0803	5.67278	16.0036	6.32232e-05	0.00253103
38596	4.15502	2.33551	22.2261	2.42357e-06	2.30405e-05		DOT1L	3.47383	5.70601	51.4491	7.34787e-13	6.52084e-11		GZMK	2.54826	7.72984	55.7644	8.1698e-14	1.67588e-11		4930550C14Rik	6.72721	3.59267	118.906	1.09825e-27	3.51967e-26		Igsf5	2.60363	3.68918	23.7716	1.08469e-06	1.64409e-05		Gch1	1.08022	8.10613	30.6628	3.0699e-08	6.26989e-06
NAMPT	4.13854	7.74114	58.5431	1.98882e-14	1.29235e-12		TSHZ2	3.46376	2.93366	11.5821	0.000665902	0.00399254		GPAT3	2.50688	3.37906	10.4565	0.00122217	0.0192473		Fes	6.72262	4.97345	218.917	1.55817e-49	1.02601e-47		Fgf18	2.60064	1.06565	11.8946	0.000562983	0.00336672		Pxdc1	1.08004	9.19148	11.7056	0.000623137	0.0145238
CKS2	4.13479	4.76674	34.6216	4.00436e-09	8.6526e-08		CD68	3.45645	2.0255	9.78983	0.0017548	0.00886824		NR1D1	2.49025	5.14764	38.1683	6.4898e-10	5.97118e-08		Ffar2	6.70882	0.801555	24.9957	5.74572e-07	3.39558e-06		Sdc4	2.59674	6.26217	43.0311	5.38754e-11	2.53593e-09		Gprin3	1.0759	4.19413	10.7458	0.00104515	0.0211311
CEP170B	4.1298	1.1197	18.3574	1.83103e-05	0.00013742		KPNA2	3.44941	7.18527	52.3863	4.55892e-13	4.25715e-11		LINC00963	2.46012	5.28632	26.2963	2.92853e-07	1.37762e-05		Ptpru	6.70096	0.271159	13.0492	0.000303406	0.00105119		Tctex1d2	2.58929	0.517231	8.14315	0.0043224	0.018146		Egln3	1.07396	4.37841	9.28538	0.00230991	0.0367693
VSIG10	4.1261	0.19249	12.3332	0.000444977	0.00212647		TRIB1	3.44774	3.72596	10.2497	0.00136704	0.00724819		DPP4	2.45392	8.04345	22.5213	2.07828e-06	7.76283e-05		Dpep2	6.69087	0.7558	27.6251	1.47257e-07	9.45362e-07		Scarna2	2.57963	1.06116	10.4595	0.00122018	0.00646294		Ccl4	1.06886	3.93028	9.55274	0.00199651	0.0331179
ADO	4.10181	4.40387	25.4662	4.502e-07	5.36424e-06		FZD5	3.44256	0.654942	10.2518	0.00136554	0.00724404		ARL4A	2.44841	5.76299	29.4095	5.859e-08	3.44195e-06		Sept5	6.69026	0.932219	28.1271	1.13604e-07	7.40359e-07		Cyp2r1	2.5783	0.690371	7.54021	0.00603372	0.0238538		Amd1	1.06702	7.0442	17.8589	2.37909e-05	0.00117492
CIART	4.10053	2.26503	8.76048	0.00307828	0.0108516		NPM3	3.44016	2.70898	19.3058	1.11365e-05	0.00013335		NEO1	2.42514	4.70373	10.1998	0.00140454	0.0216975		Apol7b	6.68887	5.32826	177.1	2.08315e-40	1.06364e-38		Zfp516	2.57753	4.31851	40.9882	1.5315e-10	6.43017e-09		Homer1	1.06116	4.64903	10.6384	0.00110766	0.0221716
METTL1	4.08909	5.76165	23.9518	9.87762e-07	1.05174e-05		TFRC	3.43315	8.01715	55.3333	1.01732e-13	1.04342e-11		IL18R1	2.38835	6.94797	39.8542	2.73642e-10	2.82982e-08		Eps8	6.67496	2.49101	47.8195	4.67329e-12	4.87889e-11		Tbc1d30	2.57604	3.27616	21.5346	3.47511e-06	4.52215e-05		Zfp729b	1.06102	4.27524	9.57821	0.001969	0.0328903
SLC35G2	4.06648	1.46376	13.6122	0.000224723	0.00118629		HOMER3	3.43173	-0.232142	10.7394	0.00104877	0.00586908		SNTA1	2.3606	4.68238	17.3123	3.17128e-05	0.000860786		Hdac11	6.66943	1.52167	31.2267	2.29589e-08	1.62738e-07		Rnu3b1	2.57283	0.327895	8.3118	0.00393883	0.0168488		Tpd52	1.05823	5.77919	11.5367	0.000682358	0.0156618
MCF2L2	4.06368	2.91989	20.6656	5.46892e-06	4.72199e-05		CD160	3.41336	7.96182	14.5067	0.000139662	0.00110607		LINC00612	2.3528	2.80143	14.6213	0.000131421	0.00298451		Plet1	6.64432	1.7894	26.0336	3.35528e-07	2.05234e-06		Inadl	2.57159	6.10499	9.66486	0.00187826	0.00923799		Rnft1	1.05721	6.66502	13.3053	0.000264652	0.00751839
FAM167A	4.04672	1.7843	9.00654	0.00269015	0.00966861		CYP27B1	3.40472	4.07304	25.5854	4.2323e-07	8.45986e-06		CD70	2.34439	1.63153	10.4656	0.00121621	0.0191909		Lacc1	6.61629	0.111637	22.6592	1.93427e-06	1.04614e-05		Acer2	2.56657	3.79071	26.6548	2.43242e-07	4.38782e-06		Rcn2	1.05319	6.36477	16.0801	6.07177e-05	0.0024552
SPAG4	4.0391	1.10892	14.4696	0.000142442	0.000802385		HK2	3.40273	5.39874	23.8666	1.0325e-06	1.80694e-05		FAM46C	2.33418	6.56699	16.8081	4.13568e-05	0.00108263		Kcnk5	6.60669	5.64878	284.98	6.17217e-64	6.46736e-62		Slc5a3	2.56416	5.12665	50.6256	1.11775e-12	7.24134e-11		Usp28	1.05042	6.02823	10.2839	0.00134195	0.0252874
PLAUR	4.03084	1.93585	20.6463	5.5245e-06	4.76341e-05		BIRC3	3.38586	7.66641	86.9489	1.1136e-20	4.49498e-18		CENPP	2.29044	1.10454	8.45882	0.00363277	0.0464766		B3galt5	6.58015	4.38927	84.7412	3.40091e-20	6.87599e-19		F11r	2.56255	1.06016	8.02247	0.00462006	0.0191377		Kcnc1	1.04933	6.84542	17.6144	2.70531e-05	0.0012885
THBS1	4.02461	5.49204	55.3557	1.00577e-13	5.69375e-12		GPR18	3.36114	6.41157	51.2224	8.24726e-13	7.1171e-11		ANK1	2.27833	4.46544	16.2319	5.6043e-05	0.00141384		Hp	6.57703	1.16376	17.2607	3.25852e-05	0.000138648		Mip	2.55036	0.127878	6.05431	0.0138724	0.0459365		Prkar2a	1.04539	5.39813	16.9004	3.93943e-05	0.00171993
CD82	4.00752	8.36945	109.531	1.24141e-25	3.98237e-23		NBL1	3.35899	5.19886	45.6047	1.44696e-11	9.84344e-10		NR4A2	2.26232	8.16825	9.55816	0.00199063	0.029099		Prrt2	6.57436	6.49054	259.738	1.95758e-58	1.76036e-56		Atn1	2.54723	5.26311	42.32	7.74971e-11	3.4459e-09		Tmem50b	1.04026	6.64406	28.516	9.2928e-08	1.51322e-05
PARVA	4.00299	1.62247	5.90608	0.0150887	0.0403797		AVIL	3.33172	1.13326	11.9356	0.000550708	0.00342496		TNFSF13B	2.26137	3.2606	9.49111	0.0020647	0.0299716		Tcrg-V5	6.56847	2.03143	24.9649	5.83821e-07	3.44517e-06		Cpe	2.54087	4.72426	31.6414	1.85431e-08	4.43342e-07		Abcb1b	1.03523	6.64606	10.9027	0.000960261	0.0198889
MTHFD2	4.00286	6.42758	91.784	9.66725e-22	1.91979e-19		LHFPL4	3.32992	-0.290521	11.4542	0.000713326	0.00423026		ZDHHC14	2.23152	3.81796	18.9233	1.36081e-05	0.000404461		Nlrp3	6.56045	1.30952	23.7927	1.07287e-06	6.07523e-06		Hsd11b2	2.53804	1.38758	11.4745	0.000705588	0.00408178		Ell2	1.03198	8.2391	26.3169	2.89744e-07	3.83672e-05
SPHK1	3.9891	3.76308	44.75	2.23868e-11	8.0483e-10		TRIO	3.32812	1.26493	12.855	0.000336583	0.00229769		DUSP16	2.22931	6.41995	16.6502	4.49462e-05	0.00116201		Adgrl4	6.5468	1.09677	15.4944	8.27515e-05	0.000323962		Kcnj8	2.53661	2.18481	12.3324	0.000445172	0.00277513		Lyst	1.03069	6.24798	28.5886	8.95094e-08	1.48376e-05
NECTIN1	3.97348	1.61975	20.4839	6.0135e-06	5.13199e-05		ZNF165	3.30123	2.78124	9.35153	0.002228	0.0107475		MAF	2.22129	7.32148	20.7466	5.24244e-06	0.000173083		Ankrd33b	6.52465	3.47879	74.0381	7.66234e-18	1.31526e-16		Cxxc5	2.53449	2.07903	5.98519	0.0144265	0.0474712		Insl6	1.02773	3.75518	9.70353	0.00183915	0.0313461
MED12L	3.95192	1.0325	11.1515	0.000839628	0.00365278		SLC1A5	3.30043	7.57076	44.5114	2.52879e-11	1.64806e-09		CPNE2	2.21914	5.15895	18.8647	1.40326e-05	0.00041609		Bcl2a1d	6.52318	7.0514	587.537	8.60511e-130	3.70327e-127		Tpd52	2.53269	5.77919	62.365	2.85346e-15	3.15452e-13		Gpc1	1.02637	6.71906	12.5176	0.00040314	0.0104246
SPR	3.94773	0.74659	14.8642	0.000115535	0.000669503		TRAF1	3.29293	7.71691	124.06	8.17156e-29	6.81672e-26		FEZ1	2.20383	6.40179	21.0737	4.41955e-06	0.000149464		Fam78b	6.51677	3.7959	86.4042	1.46671e-20	3.04196e-19		Amotl2	2.53226	0.0989607	6.9139	0.00855283	0.0314788		Frmd6	1.02443	6.11358	9.71178	0.0018309	0.0312942
UCK2	3.89622	4.81386	34.281	4.77021e-09	1.01153e-07		HLA-DRB6	3.29058	0.995879	6.76357	0.00930375	0.0336079		FGFR1	2.20067	5.61003	34.5369	4.18247e-09	3.33346e-07		Ccrl2	6.5123	6.31923	374.759	1.72183e-83	2.964e-81		Spns2	2.5306	1.67877	11.5571	0.000674899	0.00393066		Hlf	1.02098	6.53856	23.8805	1.02504e-06	0.000101244
PLPP2	3.87238	2.0771	7.80008	0.00522438	0.0169113		SMTN	3.2814	2.49571	22.6135	1.98092e-06	3.12423e-05		ABCB1	2.19648	7.68871	41.9972	9.14035e-11	1.05901e-08		Ccl1	6.50351	0.17245	22.8863	1.71872e-06	9.39681e-06		Nacc2	2.52597	1.59209	6.62497	0.0100559	0.0357192		Cant1	1.01715	5.851	13.5237	0.000235573	0.00680733
VWCE	3.86546	1.47586	8.88044	0.00288242	0.0102458		COPRS	3.27898	4.56293	48.5862	3.16088e-12	2.41171e-10		KBTBD8	2.19566	3.94164	8.53621	0.00348151	0.0450508		Crmp1	6.50094	7.13454	642.077	1.18093e-141	6.18705e-139		Adrb1	2.52207	2.98606	36.3928	1.61294e-09	5.21071e-08		Tmem104	1.01386	5.10093	11.4688	0.000707739	0.0160306
FSIP1	3.84599	1.69554	11.4697	0.000707398	0.00316533		LOC100505564	3.27649	0.873549	13.8549	0.000197476	0.00148016		PRDM1	2.17051	7.73482	34.2575	4.82815e-09	3.79966e-07		Calca	6.49286	7.61425	108.354	2.24842e-25	6.33023e-24		Sult4a1	2.51359	3.58755	19.019	1.2942e-05	0.0001385		Tnfrsf18	1.01011	7.76733	20.4031	6.2727e-06	0.000422268
TUBA1C	3.8285	6.46754	71.1061	3.38521e-17	3.55902e-15		GADD45A	3.27181	6.65311	51.8067	6.12414e-13	5.59353e-11		RAVER2	2.1636	3.09666	10.4732	0.00121122	0.0191363		Galr3	6.4729	0.462418	17.5695	2.76991e-05	0.000119847		C5ar1	2.50868	2.21928	8.12617	0.00436308	0.0182426		Txnip	1.00978	8.40299	39.0498	4.13122e-10	1.60584e-07
ID3	3.81776	5.23138	44.1898	2.98034e-11	1.03864e-09		LOC100507437	3.2643	0.0383954	9.36691	0.00220938	0.0106716		SPATS2L	2.16141	5.00397	24.3969	7.83958e-07	3.26989e-05		B3galt2	6.46233	5.20572	265.312	1.19324e-59	1.08928e-57		Camk2n1	2.50472	3.86412	61.2757	4.96177e-15	5.33833e-13		Osbpl2	1.00917	5.7472	15.7804	7.1136e-05	0.00276512
PDCD1	3.77775	6.16612	51.4449	7.36361e-13	3.55699e-11		RRP12	3.24872	7.02705	68.9355	1.01739e-16	1.87215e-14		LONRF3	2.1385	3.77336	12.4347	0.000421428	0.00791791		Gm19955	6.43015	2.54844	49.9615	1.5679e-12	1.716e-11		6430571L13Rik	2.5033	2.49901	8.52711	0.00349895	0.0153379		Cdkn1a	1.00237	8.04249	13.4999	0.000238577	0.00686123
CREM	3.7729	6.9921	45.7941	1.31359e-11	5.01045e-10		TNFSF14	3.24272	7.96398	51.7652	6.25514e-13	5.67178e-11		NFKBIA	2.13441	8.499	29.4308	5.79482e-08	3.43312e-06		Rnf208	6.42542	3.45591	103.343	2.81799e-24	7.41416e-23		Ramp3	2.50273	9.9522	71.9544	2.20225e-17	4.91428e-15		Tmpo	-1.00753	7.72015	24.102	9.13647e-07	9.25163e-05
NDFIP2	3.72954	6.37372	38.6929	4.96004e-10	1.36086e-08		CCR4	3.23892	1.56879	7.60469	0.00582167	0.0231627		PDE8A	2.13275	5.39399	26.3056	2.91439e-07	1.37614e-05		Serpinf1	6.4179	0.184416	23.3861	1.3253e-06	7.41751e-06		Styk1	2.50246	1.88897	12.2531	0.000464481	0.00286589		Zw10	-1.01556	5.63864	17.1921	3.37836e-05	0.0015362
IER3	3.72642	4.83828	22.6547	1.93885e-06	1.89952e-05		DLEU2L	3.21093	0.973618	15.1987	9.67703e-05	0.000807318		LOC643733	2.13213	4.75451	17.6122	2.70846e-05	0.000749801		Clec4a3	6.4012	1.23215	17.6379	2.67203e-05	0.000115904		Myod1	2.49573	1.04179	6.93993	0.00842925	0.0311476		Tox	-1.02585	5.41059	11.2751	0.000785557	0.0172422
HECTD2	3.70725	3.36486	28.8328	7.8902e-08	1.17042e-06		CDCA7L	3.20299	3.69815	9.02603	0.00266162	0.0124133		CYP4F22	2.12357	4.24459	12.3903	0.000431578	0.00806019		St14	6.39856	3.91069	158.2	2.79862e-36	1.23529e-34		Map4k3	2.49414	2.64246	19.2774	1.13036e-05	0.000123154		Pnpt1	-1.03814	5.22681	20.7128	5.33573e-06	0.000375997
PHACTR2-AS1	3.69997	3.31296	29.0306	7.1243e-08	1.07259e-06		SCD	3.18384	7.50104	59.3674	1.30819e-14	1.58926e-12		ACE	2.12124	2.85325	10.5851	0.00114004	0.0182421		Klrb1f	6.38897	4.21765	196.572	1.16925e-44	6.80653e-43		Tm4sf1	2.49011	1.93618	7.07711	0.0078075	0.0292539		Cdc7	-1.04472	4.63905	11.171	0.000830869	0.0178674
CD83	3.69995	5.68068	43.0726	5.27455e-11	1.75973e-09		PUS7	3.1811	5.73204	28.7143	8.38837e-08	2.18674e-06		FHL3	2.09455	5.78678	19.3775	1.07265e-05	0.000328168		Irf5	6.38427	6.52677	374.325	2.14094e-83	3.63356e-81		Cnksr3	2.48923	2.4252	10.3001	0.0013302	0.00692695		Cep68	-1.05113	4.881	17.0718	3.5992e-05	0.0015945
CCL4L1	3.68573	1.28436	14.184	0.000165771	0.000916871		CSF1	3.17452	5.12081	58.6905	1.84531e-14	2.138e-12		MPZL3	2.08526	4.11159	20.3266	6.5288e-06	0.000213302		Smtn	6.3836	2.60726	64.4949	9.67813e-16	1.40677e-14		Mitf	2.48162	1.41619	8.35461	0.0038471	0.0165209		Mbd4	-1.05758	3.41577	9.5741	0.00197342	0.0328903
COPRS	3.68258	4.57084	57.679	3.08577e-14	1.89319e-12		MPP6	3.14049	4.69664	36.4176	1.59262e-09	6.57703e-08		TNFSF14	2.06579	7.96398	22.3705	2.248e-06	8.32226e-05		Gm10505	6.38272	-0.361942	19.3832	1.06943e-05	5.02208e-05		BC065397	2.47983	1.7398	9.22003	0.00239382	0.0112766		Fancc	-1.06454	4.54735	9.54382	0.00200624	0.0331179
CD72	3.67733	4.60294	20.8528	4.95972e-06	4.33923e-05		ZSWIM1	3.13401	2.1545	11.5286	0.000685325	0.00408745		BHLHE40	2.04456	7.87663	15.495	8.27229e-05	0.0020217		Clec4n	6.37145	1.34444	19.9886	7.79064e-06	3.7732e-05		Zak	2.4794	0.233005	6.89803	0.00862906	0.0316916		Hn1l	-1.07355	4.45201	10.8137	0.00100751	0.0206607
FEZ1	3.67132	6.40093	52.295	4.77581e-13	2.38048e-11		RBPJ	3.12234	8.10062	115.321	6.69363e-27	4.92691e-24		MYO1D	2.03612	5.25056	28.613	8.83866e-08	4.94352e-06		Fhl2	6.37034	6.472	300.309	2.82169e-67	3.36647e-65		Nipal1	2.47143	3.77766	25.5074	4.407e-07	7.38155e-06		Tubb5	-1.07578	5.94375	22.1804	2.48191e-06	0.000207687
TMEM217	3.65177	1.40912	13.8843	0.000194411	0.00105385		IL21R	3.11906	7.68229	77.8188	1.12941e-18	2.94422e-16		CACNA2D4	2.03147	4.13275	13.0694	0.000300157	0.00601902		Prph	6.36707	1.68124	26.3092	2.909e-07	1.79762e-06		Rdh1	2.46644	0.186142	7.42368	0.00643709	0.0251596		Cdca7	-1.08351	4.22499	12.7214	0.000361486	0.00957342
SLC35F2	3.64585	5.34715	78.8456	6.71573e-19	9.23302e-17		NR4A2	3.11902	8.16825	17.1032	3.54033e-05	0.000356397		SLC35F2	2.01624	5.34674	26.4998	2.63565e-07	1.27335e-05		2210011C24Rik	6.34217	2.51909	68.1805	1.49193e-16	2.3078e-15		Egln3	2.45696	4.37841	47.1694	6.51103e-12	3.66626e-10		Ndc80	-1.08671	4.93734	9.18714	0.00243722	0.0378744
PMAIP1	3.63743	6.20877	42.5986	6.72062e-11	2.19534e-09		TRAF4	3.11308	3.61102	23.3886	1.32363e-06	2.24729e-05		ARHGAP10	2.01442	5.37112	18.1094	2.08565e-05	0.000597202		P2ry6	6.33745	0.795886	15.6806	7.49894e-05	0.00029627		Cry2	2.44884	4.60088	37.2307	1.04949e-09	3.58252e-08		Cenpt	-1.09839	3.99866	9.54375	0.00200631	0.0331179
NOP16	3.63387	6.12324	57.4721	3.42803e-14	2.08194e-12		GRAMD4	3.10877	5.88207	45.3908	1.61393e-11	1.08576e-09		CAMTA1	2.01367	4.47787	19.5456	9.82286e-06	0.000304241		Trgj4	6.33734	0.604182	25.4848	4.45873e-07	2.68639e-06		Fzd4	2.44224	2.7288	8.62738	0.00331148	0.0147382		Mcm7	-1.10102	6.36418	26.1139	3.21867e-07	4.17042e-05
DUSP16	3.6234	6.41786	39.4463	3.37204e-10	9.60993e-09		GRAMD1B	3.10355	2.81447	10.3472	0.00129672	0.00697885		RUNX2	1.99875	6.53955	14.6106	0.00013217	0.0029961		Morc1	6.33216	0.173686	24.7357	6.57537e-07	3.86127e-06		Tgfbr3	2.43896	5.07253	30.9248	2.68229e-08	6.14479e-07		Incenp	-1.1018	6.1794	27.0891	1.9429e-07	2.75435e-05
SNORD44	3.62307	0.126598	12.9739	0.000315865	0.00159668		HPDL	3.0971	2.45377	10.5703	0.00114917	0.00632069		CSF1	1.98391	5.12081	20.1884	7.01766e-06	0.000228677		B4galnt4	6.32406	5.26829	214.316	1.57139e-48	1.02353e-46		Frmd6	2.42918	6.11358	51.2061	8.31601e-13	5.50593e-11		Tonsl	-1.10698	4.48158	13.9455	0.000188183	0.00575936
NECTIN2	3.61994	1.10906	15.3832	8.77656e-05	0.000533804		IDI2	3.09522	1.93662	14.9788	0.000108724	0.000889194		ABHD15	1.98068	6.58141	14.6948	0.000126397	0.00290203		Adgre1	6.30472	0.39082	13.589	0.000227518	0.000808491		Tlcd1	2.41691	3.83674	18.9104	1.37004e-05	0.00014507		Gbp6	-1.1107	7.90373	22.9296	1.68048e-06	0.000152254
CLIC5	3.61981	4.11334	25.6443	4.10502e-07	4.96692e-06		KDM6B	3.08683	5.13167	41.8022	1.00989e-10	5.98897e-09		NHSL2	1.97429	5.48082	16.7681	4.22381e-05	0.00110339		Nav2	6.29824	2.80192	50.6985	1.07701e-12	1.19503e-11		Gm20204	2.4103	1.17993	6.63132	0.0100201	0.0356171		Naga	-1.11114	6.3332	29.9342	4.46953e-08	8.41528e-06
DOT1L	3.61889	5.70891	54.6835	1.41587e-13	7.76925e-12		LTA	3.0846	6.98013	42.6231	6.63698e-11	4.03148e-09		C3AR1	1.96981	5.36888	15.797	7.05149e-05	0.00173692		Mcemp1	6.29548	0.982804	16.8158	4.11896e-05	0.000171742		Src	2.40954	4.07227	35.5336	2.50686e-09	7.55191e-08		Mtbp	-1.12083	3.8794	8.9566	0.00276469	0.0413331
CD3EAP	3.6147	3.46944	29.2758	6.27755e-08	9.61945e-07		HECTD2	3.08392	3.35995	21.9013	2.87035e-06	4.2505e-05		TRIM47	1.9646	3.97438	16.6197	4.5673e-05	0.00117836		Mmp10	6.29377	0.91559	25.441	4.56124e-07	2.74266e-06		Bex2	2.4068	1.35526	11.3931	0.00073718	0.00423135		Gtf2ird1	-1.12837	3.70232	10.76	0.00103719	0.0210761
GFOD1	3.60771	5.80841	31.9077	1.61677e-08	2.90207e-07		SLC22A4	3.07584	0.296068	13.071	0.000299911	0.00209887		GYG1	1.96214	6.64978	25.5444	4.32312e-07	1.95289e-05		Ccna2	6.29253	4.96478	108.126	2.5224e-25	7.06858e-24		Izumo1r	2.39531	2.80584	6.31331	0.0119835	0.0409996		Pydc4	-1.14939	5.30581	20.1577	7.13138e-06	0.000467028
KLRB1	3.59775	7.95622	39.779	2.84389e-10	8.21708e-09		MAFG-AS1	3.07291	0.588121	7.50184	0.0061636	0.0242532		HPGD	1.95543	5.36021	10.4508	0.00122593	0.0192473		Ube2c	6.29138	4.37022	104.607	1.48943e-24	3.98835e-23		Nbea	2.38865	1.53886	12.8484	0.00033777	0.0021906		Gba2	-1.15425	5.65166	17.6386	2.67117e-05	0.00127729
HK2	3.5947	5.40465	25.9824	3.44545e-07	4.25949e-06		SPRED2	3.06515	2.5263	7.73011	0.00543076	0.0218435		CYB561	1.92915	6.26328	21.0448	4.48664e-06	0.000151324		C030034L19Rik	6.26352	5.04324	251.759	1.07414e-56	9.17975e-55		Tjp1	2.37918	2.25633	14.4854	0.000141248	0.00105454		Rmi2	-1.1577	3.74796	11.8073	0.000589976	0.0138852
PROB1	3.59232	2.05027	15.0631	0.000103977	0.00061506		TNFRSF18	3.03574	5.29753	26.357	2.83795e-07	6.04963e-06		IFNGR1	1.9175	7.47409	37.1976	1.06745e-09	9.47307e-08		Trgj1	6.24584	1.91871	49.6588	1.82948e-12	1.98785e-11		Gm10463	2.37809	1.34391	11.5962	0.000660851	0.00386004		Kif23	-1.15929	5.2059	9.86517	0.00168437	0.029501
CEP112	3.59119	2.3964	11.2476	0.000797274	0.00349989		SHB	3.03522	1.80799	10.5551	0.0011587	0.0063619		GALC	1.91248	6.66217	33.4501	7.3115e-09	5.28837e-07		Ift43	6.23997	0.188214	22.5132	2.08707e-06	1.12017e-05		Elovl7	2.378	2.68699	12.1519	0.00049038	0.00300106		Hells	-1.16627	4.92612	15.0359	0.000105484	0.00367366
CHAC2	3.58651	3.54758	24.6514	6.86934e-07	7.74256e-06		PEAK1	3.02413	5.70092	57.6945	3.06161e-14	3.42053e-12		GPR171	1.9094	8.40896	33.1479	8.54095e-09	6.07233e-07		Nr1d1	6.23951	7.00262	322.975	3.25816e-72	4.46146e-70		Pxdc1	2.36762	9.19148	52.1571	5.12334e-13	3.56857e-11		Lap3	-1.17061	3.99105	11.6207	0.000652231	0.0151142
PEAK1	3.58504	5.70325	75.6695	3.35347e-18	4.11326e-16		ZC3H12D	3.02106	2.48727	12.1346	0.000494946	0.00313742		UBXN10	1.90812	3.35398	9.25716	0.00234577	0.0332796		1810011H11Rik	6.22382	0.950656	13.586	0.000227881	0.000809304		Flt4	2.36471	0.843111	6.59608	0.0102204	0.036116		Gm4955	-1.17142	5.86963	26.2678	2.97203e-07	3.89271e-05
RELB	3.56591	6.49162	116.646	3.4315e-27	1.38489e-24		TUBA1C	3.0206	6.46495	48.1844	3.87959e-12	2.92442e-10		ALCAM	1.90779	4.52994	14.5179	0.000138836	0.00311368		Selm	6.20242	3.06073	70.9536	3.65717e-17	5.94722e-16		Cebpd	2.35828	2.7419	14.9275	0.000111722	0.000874188		Pola2	-1.176	5.43692	23.5507	1.21664e-06	0.000117284
ALCAM	3.53323	4.53465	45.6361	1.42393e-11	5.3821e-10		HES6	3.02023	1.32551	6.31088	0.0119999	0.0412174		GPR65	1.8861	7.54388	44.5244	2.51208e-11	3.30881e-09		Adam15	6.20129	3.47937	73.7532	8.85194e-18	1.50871e-16		Rundc3b	2.35825	5.33658	23.4784	1.26325e-06	1.87464e-05		Csf2	-1.17966	4.74602	11.8912	0.00056399	0.0134576
BCL6	3.522	4.9241	68.4029	1.33279e-16	1.3027e-14		BTG3	3.00814	5.79141	27.2465	1.791e-07	4.0821e-06		PRR5	1.88222	7.62178	30.9878	2.59655e-08	1.64094e-06		Pon3	6.19523	2.51119	53.8367	2.17864e-13	2.58138e-12		Pde8a	2.35802	3.2465	19.6226	9.43468e-06	0.000106549		Rtp4	-1.19212	5.05495	13.6853	0.000216134	0.00636776
B4GALT2	3.52196	4.11478	34.0471	5.37937e-09	1.11426e-07		C14orf132	3.00778	2.32476	6.04917	0.0139128	0.046368		GPR35	1.85155	3.76324	11.9224	0.000554633	0.00992864		Cilp2	6.19256	1.19736	17.04	3.65997e-05	0.000154259		Chst15	2.35166	2.21558	6.9663	0.00830592	0.0307485		Zfp36	-1.19254	9.2124	49.2839	2.21475e-12	2.22398e-09
CCR1	3.52063	4.94309	17.8648	2.3717e-05	0.000171914		TRAV22	2.99753	1.61046	8.30256	0.00395893	0.017165		TMEM164	1.85029	2.90723	9.78325	0.00176109	0.0262965		Aspm	6.19046	3.02172	33.9026	5.79419e-09	4.45849e-08		Hey1	2.35088	4.40323	26.4004	2.77488e-07	4.94635e-06		Gbp10	-1.19422	3.60505	9.9923	0.00157196	0.0280246
GPR171	3.51431	8.40907	99.3056	2.16397e-23	5.30851e-21		TRAJ16	2.98071	0.153596	12.2317	0.000469855	0.00301812		ELK3	1.83014	6.49819	16.0101	6.30042e-05	0.00158308		Tmigd1	6.17999	0.520599	23.0068	1.61428e-06	8.89034e-06		Abcb1b	2.34984	6.64606	52.6965	3.89284e-13	2.7432e-11		Mcm3	-1.19442	6.9329	36.9026	1.24179e-09	4.40104e-07
SPON1	3.51045	4.65981	30.1561	3.98638e-08	6.45195e-07		CHAC2	2.97415	3.5314	18.34	1.84788e-05	0.000205351		RHEBL1	1.82409	3.16034	10.8228	0.0010026	0.0163861		Npas2	6.17704	1.77143	34.8419	3.57585e-09	2.82181e-08		Wnk4	2.33486	1.27532	6.26101	0.0123424	0.0419069		Whsc1	-1.19837	5.77415	25.0682	5.53373e-07	6.41168e-05
DFNB31	3.50632	5.32922	59.794	1.05322e-14	7.32048e-13		TRAV23DV6	2.96868	2.45896	8.12187	0.00437345	0.0184866		CD69	1.81337	9.54928	18.9406	1.34853e-05	0.000401765		Aurkb	6.17579	3.57724	50.0331	1.51173e-12	1.65905e-11		Mest	2.3328	0.962297	10.3134	0.00132069	0.00688363		Kif18a	-1.21622	2.96765	9.7388	0.00180419	0.0309693
KPNA2	3.47043	7.18636	52.8162	3.66265e-13	1.87034e-11		LINGO4	2.96808	3.36851	22.3386	2.28569e-06	3.51794e-05		MKNK1	1.81059	6.48245	37.1275	1.1065e-09	9.75046e-08		Bspry	6.17141	4.74464	118.049	1.69126e-27	5.37721e-26		Adssl1	2.33114	3.77864	38.8886	4.48686e-10	1.66873e-08		Rps6ka5	-1.23327	3.9664	10.3539	0.00129198	0.0245558
PHACTR2	3.4542	8.51629	113.461	1.71021e-26	6.31341e-24		SCML1	2.96225	3.08688	11.6551	0.000640257	0.00386753		RARG	1.80725	6.09084	22.9495	1.66314e-06	6.34479e-05		Rtkn	6.16802	0.344499	22.2753	2.36226e-06	1.25563e-05		Zfp948	2.31996	2.39403	11.4348	0.000720827	0.00415596		Slc43a3	-1.25219	4.15003	11.6162	0.00065381	0.0151217
NBL1	3.44866	5.19862	47.2066	6.38864e-12	2.59507e-10		NOP16	2.94958	6.11951	40.593	1.87477e-10	1.03801e-08		PDCD1	1.80445	6.16572	13.5165	0.000236476	0.00486682		Map1b	6.16436	2.04384	16.7577	4.24696e-05	0.000176712		Cdkn1c	2.31087	1.33651	6.29703	0.012094	0.0412724		Cdk2	-1.25489	4.7483	23.5321	1.22845e-06	0.000117483
CRIM1	3.42783	5.22491	34.2336	4.88788e-09	1.03124e-07		MYO1B	2.94895	2.78472	6.1024	0.0134998	0.0453029		TPD52	1.796	6.43508	33.1283	8.62745e-09	6.09917e-07		Atp2b4	6.16319	6.50306	410.214	3.29281e-91	6.96112e-89		Hist4h4	2.30145	1.27409	8.38159	0.00379041	0.0163298		Wdhd1	-1.26828	4.71294	18.5187	1.68246e-05	0.000901052
DLEU2	3.42536	2.49063	24.7443	6.5462e-07	7.43335e-06		CTNNA1	2.9467	6.48291	27.7043	1.41348e-07	3.36252e-06		SYTL2	1.79579	7.94695	15.0275	0.000105957	0.00251106		Car9	6.1629	0.239192	18.9847	1.3177e-05	6.07663e-05		S100a8	2.28514	1.45518	6.26993	0.0122804	0.0417666		Pmm1	-1.27578	3.31601	11.8127	0.000588283	0.0138724
IRF4	3.41932	6.80326	27.3128	1.73058e-07	2.34322e-06		GPR3	2.9436	0.0311467	10.3813	0.00127301	0.00686899		PDGFB	1.79181	4.41744	8.82283	0.00297486	0.0401558		Kdr	6.15309	0.765239	12.8421	0.000338905	0.00116314		Gm12709	2.28075	1.66127	13.8458	0.000198441	0.00141074		Tcf19	-1.3082	4.84148	22.4	2.21369e-06	0.000193297
STARD4	3.41379	5.81487	53.3696	2.76334e-13	1.43453e-11		SNX8	2.93704	3.77704	24.7268	6.60575e-07	1.23186e-05		CYB5A	1.77281	4.74666	18.2711	1.91589e-05	0.000554944		Tmem205	6.15247	0.800735	20.698	5.37713e-06	2.683e-05		Abcg2	2.28022	2.33088	6.24465	0.0124569	0.0421883		Cep76	-1.31023	4.2632	15.851	6.85301e-05	0.00268113
MAMLD1	3.41366	2.43385	12.7237	0.000361048	0.0017854		BSPRY	2.92685	3.12243	8.35364	0.00384916	0.0167996		EAF1	1.74539	6.12372	25.6922	4.00442e-07	1.81548e-05		Ltk	6.15229	3.24453	57.132	4.07518e-14	5.2019e-13		Clec11a	2.27935	0.517661	6.73948	0.00943024	0.0340223		Tubg1	-1.31484	4.98332	26.0768	3.2811e-07	4.20609e-05
NME1	3.39817	6.1683	67.0603	2.63329e-16	2.45859e-14		PAICS	2.9227	7.29866	56.5319	5.5294e-14	5.91362e-12		AMICA1	1.74248	8.58051	21.2888	3.95037e-06	0.00013655		Prom2	6.14729	0.50799	13.5145	0.000236722	0.000837737		Itga9	2.27835	0.840043	9.40522	0.00216369	0.0103777		Klrb1f	-1.32952	4.21765	18.588	1.62239e-05	0.000876671
ITGA1	3.3842	3.60637	12.5108	0.000404599	0.00196427		GOLIM4	2.92043	1.60001	8.39179	0.00376919	0.0165314		TRBV20-1	1.74098	6.84865	16.5347	4.77681e-05	0.00122735		5730409E04Rik	6.14061	0.106816	19.6791	9.15958e-06	4.37467e-05		Zfp862-ps	2.26034	2.32812	10.7525	0.00104138	0.00565407		Mcm5	-1.33073	6.75267	43.6474	3.93191e-11	2.6322e-08
MAP7	3.38191	0.302762	14.0331	0.000179624	0.000982204		ZNF593	2.91232	4.06604	23.2515	1.42138e-06	2.38095e-05		PTS	1.73529	3.93679	10.0689	0.00150793	0.0229826		Kif15	6.14032	3.49452	88.1955	5.92942e-21	1.28738e-19		Eprs	2.25637	9.42836	65.5323	5.71684e-16	7.65421e-14		Mybl2	-1.33795	3.69141	8.87771	0.00288674	0.0426289
SLC43A3	3.38117	7.11524	59.8211	1.03886e-14	7.261e-13		RELB	2.91013	6.4924	83.7863	5.51246e-20	1.91604e-17		CR1	1.7343	3.8017	8.47225	0.00360604	0.0462794		BB031773	6.13104	0.404846	12.2441	0.000466719	0.00155875		Tnfrsf9	2.25622	8.06773	54.1225	1.88373e-13	1.43664e-11		Dzip3	-1.3397	3.14399	13.1451	0.000288266	0.00804074
ESPN	3.36519	1.66153	11.5479	0.000678276	0.00306019		SERPINE1	2.90901	-0.21389	9.98405	0.00157902	0.00816122		ARHGEF39	1.73288	3.55896	10.6407	0.00110623	0.017815		AA467197	6.12097	5.95736	242.551	1.09282e-54	8.8976e-53		Cd27	2.25584	6.50957	34.4192	4.44314e-09	1.24801e-07		Atad5	-1.34335	4.04847	14.6566	0.000128984	0.00424662
TRAF4	3.35993	3.62171	26.2847	2.94616e-07	3.69703e-06		EPAS1	2.90773	3.36847	10.0924	0.00148878	0.00779137		CTSA	1.73229	8.48472	19.4783	1.01748e-05	0.00031359		Tmem176a	6.08947	8.11591	587.819	7.46967e-130	3.33369e-127		Ndrg1	2.24163	5.89492	40.1085	2.40244e-10	9.78022e-09		Map7	-1.34806	3.58468	9.12226	0.00252518	0.0387623
SCART1	3.34961	5.65203	26.1249	3.20035e-07	3.98008e-06		MARCH1	2.90599	0.980814	7.17539	0.00739102	0.0280169		TNFAIP3	1.71693	9.88667	14.6391	0.000130184	0.00296719		Pard3	6.0761	4.8919	24.487	7.48131e-07	4.34939e-06		Macrod1	2.22573	3.99838	21.1462	4.25546e-06	5.34706e-05		Tuba1b	-1.36103	4.59222	29.1331	6.75712e-08	1.16319e-05
HOMER1	3.34297	4.3193	35.2865	2.84601e-09	6.45044e-08		VPS9D1-AS1	2.88888	1.96033	9.26979	0.00232965	0.0111305		SLC7A5	1.71051	9.21149	11.4887	0.000700208	0.0120519		Mdfic	6.06823	5.54387	256.85	8.33984e-58	7.33541e-56		Gm8909	2.22099	0.0723436	6.39697	0.0114315	0.0395038		Prim1	-1.37027	4.55682	17.5825	2.75114e-05	0.00130516
RASGEF1B	3.34085	4.60068	43.3019	4.69128e-11	1.59058e-09		SLC19A2	2.88416	3.31894	14.4962	0.000140443	0.00111155		WNT1	1.7024	3.30338	8.98823	0.00271723	0.037487		Atf3	6.02217	7.86676	220.952	5.60817e-50	3.73361e-48		Stx3	2.21481	1.61638	6.7615	0.00931454	0.0336594		Hist1h2bc	-1.3758	4.57875	20.0811	7.42269e-06	0.000483478
IL15RA	3.33065	5.0323	62.7834	2.30732e-15	1.81553e-13		C9orf131	2.88359	0.36678	10.7083	0.00106659	0.00595282		MYBL1	1.69385	7.25289	12.158	0.000488785	0.00896561		Kcnk7	6.01214	4.09482	115.064	7.62157e-27	2.34885e-25		Ypel4	2.20943	0.7747	6.63938	0.00997489	0.0355193		Mad2l1	-1.39004	4.93271	30.7804	2.88946e-08	6.0031e-06
CNIH2	3.32198	-0.265746	10.6111	0.00112414	0.00469139		DNAJC25	2.88269	3.44432	11.7941	0.000594187	0.0036518		LPCAT4	1.69213	5.28943	15.4238	8.58997e-05	0.00208537		Zeb2	6.00441	6.07246	331.982	3.55681e-74	5.16381e-72		Fbxl21	2.20479	2.46887	16.5117	4.83517e-05	0.000430309		Ezh2	-1.39394	5.05912	26.7411	2.32615e-07	3.18524e-05
LTA	3.31879	6.98148	48.213	3.82348e-12	1.62706e-10		ADO	2.87886	4.39577	14.295	0.000156279	0.00121225		FADS3	1.68971	3.13821	9.79412	0.0017507	0.0261727		Ebi3	5.98787	0.154675	16.9688	3.79993e-05	0.0001596		Cables1	2.19111	4.85779	24.4573	7.59754e-07	1.20779e-05		Fanci	-1.40818	3.28896	9.50697	0.00204692	0.0336041
LRP12	3.30975	4.06226	15.4878	8.30388e-05	0.000508267		IRS1	2.87758	1.32393	6.81628	0.00903305	0.0328005		MICAL2	1.67281	5.37769	10.8188	0.00100477	0.0163921		Rab26	5.98149	2.40043	43.354	4.56801e-11	4.35824e-10		Dbp	2.18904	2.78275	23.2013	1.45899e-06	2.13619e-05		Rcc1	-1.42384	4.87857	28.5804	8.98876e-08	1.48376e-05
FAS-AS1	3.30664	0.295259	7.96622	0.00476583	0.0156826		PLK3	2.87496	6.3248	69.9479	6.0891e-17	1.1722e-14		CERK	1.66608	8.67108	26.9898	2.04531e-07	1.03197e-05		Colgalt2	5.97728	1.49827	11.6751	0.000633406	0.0020479		1700065D16Rik	2.18811	0.458371	6.91408	0.00855194	0.0314788		Pde5a	-1.42853	3.76171	13.9395	0.000188792	0.00575936
CD160	3.30233	7.96319	13.7124	0.000213043	0.00113905		PTRH2	2.86676	4.71385	30.5374	3.27489e-08	9.78011e-07		ALOX5AP	1.65113	7.51761	27.6861	1.42687e-07	7.43932e-06		Prss55	5.9715	-0.309584	15.4098	8.65406e-05	0.000337371		Nmrk1	2.18661	6.71857	59.5308	1.20396e-14	1.14234e-12		Sgol2a	-1.45537	2.9926	10.2249	0.00138559	0.0257777
GPR3	3.29977	0.0437992	11.304	0.000773403	0.00340782		PRAP1	2.8605	0.405513	7.82784	0.00514476	0.0210121		DUSP2	1.63368	9.76464	15.2584	9.37593e-05	0.00225051		Ninl	5.96733	0.626393	16.1478	5.85869e-05	0.000236348		Chrne	2.18591	3.42996	16.0409	6.19875e-05	0.000531934		Il17a	-1.45787	7.28988	15.193	9.70616e-05	0.00344694
MLLT4	3.28842	2.7586	18.3435	1.84451e-05	0.000138349		LIM2	2.8531	1.96219	6.74507	0.00940073	0.0338605		NSG1	1.62497	6.12106	18.8061	1.44707e-05	0.000427055		Caskin2	5.96029	2.31474	40.4219	2.04637e-10	1.84987e-09		4932438H23Rik	2.18577	4.18307	22.6169	1.97741e-06	2.73254e-05		Tk1	-1.48232	4.30505	20.2058	6.95425e-06	0.000457916
BIK	3.284	2.20502	17.6452	2.66182e-05	0.000189755		CNKSR1	2.85112	1.11623	7.84639	0.00509223	0.0208437		FOSL2	1.62305	7.65339	13.4406	0.000246232	0.00504272		Tcrg-V3	5.94267	1.85888	45.0662	1.90488e-11	1.88765e-10		Cxadr	2.17462	1.95875	6.38734	0.0114937	0.0396505		Ncapd2	-1.4916	5.73625	50.9028	9.70569e-13	1.06321e-09
RGS2	3.28245	7.52215	65.3527	6.26252e-16	5.59645e-14		GADD45G	2.84426	2.10364	7.23662	0.00714314	0.0273089		FYCO1	1.62277	6.31848	15.4217	8.59946e-05	0.00208537		Msr1	5.93687	0.340409	12.8821	0.000331731	0.0011408		Cdc42ep4	2.17355	2.63462	15.9938	6.35486e-05	0.00054202		Stmn1	-1.51375	6.60121	59.3102	1.34674e-14	3.24565e-11
KIT	3.2639	4.19504	12.9086	0.000327081	0.0016421		CD83	2.84254	5.67992	27.7775	1.36103e-07	3.27511e-06		UNC93B1	1.61866	5.32727	24.4854	7.48769e-07	3.13356e-05		Trav1	5.93397	6.36512	432.967	3.6742e-96	9.03552e-94		4930562F07Rik	2.17199	1.47437	8.80714	0.00300054	0.0135991		Ndc1	-1.51825	3.4194	12.8922	0.000329953	0.00893468
SLC22A4	3.25108	0.311241	13.0937	0.000296286	0.00150868		BYSL	2.83334	5.57652	25.4445	4.55284e-07	8.98575e-06		B3GNT2	1.61534	6.62835	23.4111	1.30821e-06	5.14769e-05		Npl	5.93032	2.0234	17.6906	2.59912e-05	0.000113198		Pogk	2.16828	4.65551	28.9582	7.39576e-08	1.53653e-06		Racgap1	-1.52238	6.21208	26.7945	2.26286e-07	3.13419e-05
CYTH3	3.24514	6.59868	42.8639	5.86826e-11	1.93714e-09		NME1	2.83128	6.16557	49.4298	2.05597e-12	1.67055e-10		GCHFR	1.60068	5.44375	17.5156	2.84965e-05	0.000783684		Serpinb1a	5.91477	8.89921	42.5358	6.93986e-11	6.52303e-10		Dusp3	2.16438	3.80649	27.2664	1.77267e-07	3.34283e-06		Hspa1b	-1.5388	9.0287	11.3214	0.000766203	0.016972
TEAD3	3.23944	0.760876	10.0387	0.00153282	0.00608025		ZBTB32	2.82877	1.60566	7.55428	0.00598678	0.023714		HNRNPLL	1.59727	6.96458	25.7677	3.85083e-07	1.75859e-05		Cd44	5.9121	9.65857	724.887	1.1586e-159	7.34798e-157		Cd200r4	2.16219	2.47418	10.7507	0.00104242	0.00565562		Tns4	-1.57345	2.45033	9.54768	0.00200202	0.0331179
REL	3.22814	6.68593	69.8569	6.37674e-17	6.43382e-15		NRIP3	2.8248	1.65334	10.9903	0.0009159	0.00522602		NRIP1	1.58704	7.60499	26.4627	2.68676e-07	1.29028e-05		Areg	5.88873	4.70642	161.616	5.01753e-37	2.2989e-35		Trmt61b	2.15371	4.65214	26.9702	2.06616e-07	3.8011e-06		Cmpk2	-1.58677	4.07739	18.0262	2.17885e-05	0.00111251
PPP1R14B	3.2259	6.72935	88.6941	4.60843e-21	8.47884e-19		RDH10	2.82006	4.19361	15.5919	7.85894e-05	0.000684071		RAB11FIP1	1.58624	5.71616	19.4901	1.01121e-05	0.000312427		Gas7	5.88234	2.77538	58.2093	2.35666e-14	3.08002e-13		Ppp4r4	2.15112	3.3218	24.0824	9.23011e-07	1.43885e-05		Alg8	-1.59262	3.05383	17.6594	2.64208e-05	0.00127333
LARP1B	3.22447	4.84838	29.7152	5.00408e-08	7.9048e-07		YBX3	2.81749	5.06634	18.6143	1.60018e-05	0.00018104		HYAL2	1.58435	4.40027	10.7193	0.00106024	0.0171628		S100a3	5.85178	0.118299	20.1346	7.21808e-06	3.51568e-05		Stxbp1	2.14956	3.39045	27.7118	1.40803e-07	2.72777e-06		Nsl1	-1.61304	2.98308	13.7552	0.000208243	0.0062112
MIR22HG	3.20554	3.96724	22.9286	1.68128e-06	1.67073e-05		CCND1	2.81716	1.82692	6.80865	0.00907173	0.0329123		PPP1R14B	1.58354	6.72882	23.7117	1.11899e-06	4.50242e-05		Lamc1	5.85103	7.52664	216.028	6.6515e-49	4.35601e-47		Gm4013	2.14903	1.11643	8.40267	0.00374671	0.0161849		Tbc1d31	-1.61648	3.50551	10.6041	0.00112838	0.0224373
RAI2	3.18798	3.25491	13.9605	0.00018669	0.0010164		SLC39A14	2.8164	6.93147	41.59	1.12568e-10	6.52115e-09		PER3	1.58147	5.1685	13.9702	0.000185731	0.00395921		Slc38a8	5.84942	0.117237	12.2861	0.000456339	0.00152577		Tnfrsf12a	2.14698	3.14197	19.6013	9.54032e-06	0.000107603		Ifit3	-1.66662	3.16128	9.5457	0.00200418	0.0331179
DKK3	3.18601	3.89157	15.0187	0.000106452	0.000626152		ZNF670	2.81009	1.85194	8.39019	0.00377251	0.0165401		GTDC1	1.57885	5.91442	23.0636	1.56732e-06	6.01592e-05		Nuf2	5.84872	2.95398	76.8912	1.80641e-18	3.27327e-17		Jdp2	2.14684	5.22324	66.6218	3.28933e-16	4.87788e-14		Ggt1	-1.68136	4.48426	15.7183	7.35077e-05	0.00282719
KIF5C	3.1789	5.5199	47.8291	4.65033e-12	1.9329e-10		WDR12	2.80622	5.87073	30.0005	4.31928e-08	1.22834e-06		A2M	1.57699	4.65139	12.1818	0.000482584	0.00886721		Nbea	5.84407	1.53886	19.1894	1.18369e-05	5.51777e-05		Lonrf1	2.1387	2.12076	7.7359	0.00541335	0.0217799		Hspa1a	-1.69327	8.37425	12.9597	0.000318274	0.00869659
BYSL	3.17796	5.58141	30.9391	2.6626e-08	4.46538e-07		ANKRD13B	2.80133	2.8026	16.5251	4.80099e-05	0.000457539		CKLF	1.57282	6.08086	25.3832	4.69996e-07	2.07812e-05		Tns4	5.83908	2.45033	67.0104	2.70076e-16	4.09876e-15		Gm19557	2.13786	4.73104	46.3178	1.00546e-11	5.40885e-10		Fbxo5	-1.69901	4.1224	20.2431	6.81987e-06	0.000451535
SYNGR3	3.16412	3.72961	18.038	2.16536e-05	0.000158519		KIFC3	2.80008	3.5664	16.08	6.07224e-05	0.000552998		SETD8	1.57076	4.62107	12.6455	0.000376478	0.00723635		Dna2	5.8324	1.89115	38.3592	5.88497e-10	5.08708e-09		Tle1	2.13727	4.4488	26.8256	2.22666e-07	4.0592e-06		Tg	-1.70447	2.16052	9.26177	0.00233987	0.0370992
CDC42EP2	3.16101	1.45632	11.8054	0.000590591	0.0027175		PLCE1	2.79676	0.461818	7.39494	0.00654077	0.0253467		IRAK2	1.56754	5.08112	9.47991	0.00207734	0.0300854		Rgs16	5.81272	5.85238	118.66	1.24283e-27	3.97245e-26		Lyn	2.13337	2.82696	7.67007	0.00561444	0.0224764		E2f1	-1.70605	4.24048	14.3439	0.00015227	0.00484129
SLC16A1	3.14692	6.7977	48.3782	3.5146e-12	1.51625e-10		TRAV18	2.78685	1.06933	7.4187	0.00645496	0.025053		AQP3	1.56081	7.97963	17.0427	3.65485e-05	0.000977204		Mgst1	5.81071	0.645858	13.6613	0.00021892	0.000779776		Fstl4	2.13151	0.968859	6.58289	0.0102964	0.0363206		Rad54l	-1.71893	3.05478	11.9843	0.000536505	0.0130078
LOC100507209	3.14261	2.25325	7.30568	0.0068737	0.0212463		ECE2	2.78645	4.31253	22.1319	2.54545e-06	3.84213e-05		YWHAH	1.56019	7.27583	17.288	3.21204e-05	0.000869963		Oaz3	5.8083	0.308383	15.7059	7.39919e-05	0.000292425		C530050E15Rik	2.12658	2.39354	14.616	0.00013179	0.000996905		Shmt1	-1.72224	2.52144	10.2109	0.00139611	0.0258817
GFPT2	3.13706	3.38517	11.6266	0.000650156	0.00295142		BCL6	2.7681	4.92263	46.4476	9.40997e-12	6.65237e-10		LONRF1	1.55901	3.66472	9.90774	0.00164585	0.0247829		Abhd3	5.80273	0.498587	19.1222	1.22611e-05	5.6935e-05		Rbm47	2.12645	5.52472	79.8351	4.07003e-19	1.32551e-16		Pole2	-1.72402	4.37547	23.0895	1.54632e-06	0.000141475
S1PR2	3.13583	4.34534	20.9582	4.69419e-06	4.14753e-05		PELO	2.7617	5.12056	44.8105	2.17053e-11	1.43703e-09		PLXNC1	1.55397	5.92732	8.7237	0.003141	0.041843		1500009L16Rik	5.79942	3.32579	109.76	1.10617e-25	3.15861e-24		Vamp1	2.12546	5.20889	22.9329	1.67757e-06	2.40365e-05		Lnx1	-1.73685	1.81745	9.17544	0.00245285	0.0380351
IGFBP4	3.12351	4.66068	27.2662	1.7728e-07	2.39778e-06		CD3EAP	2.74806	3.45621	18.8821	1.39053e-05	0.000160662		ZFP36	1.55391	8.97675	14.9236	0.000111954	0.0026283		Itpka	5.79654	0.0437894	14.4338	0.000145177	0.000536619		Tgm2	2.12462	3.70698	11.1855	0.000824403	0.00464208		Phf19	-1.75828	2.87363	15.3441	8.95984e-05	0.0032717
LONRF3	3.11569	3.77067	24.9933	5.75312e-07	6.66456e-06		CNIH2	2.74227	-0.270464	8.98877	0.00271643	0.0126078		DUSP5	1.55251	5.38057	10.4961	0.00119629	0.0189483		Ptges	5.79653	0.593784	13.7618	0.000207509	0.000743972		Zhx2	2.11952	5.83281	37.5506	8.90742e-10	3.12218e-08		Abcd3	-1.77589	3.61234	10.1831	0.00141736	0.0260338
GPR18	3.11127	6.41493	44.7645	2.22214e-11	8.01186e-10		SQLE	2.74125	5.58373	65.8632	4.83337e-16	8.39999e-14		GBP5	1.55174	8.88291	10.854	0.000985808	0.0162095		Cpd	5.78027	6.77152	279.704	8.71031e-63	8.86423e-61		Slc25a23	2.11853	4.15797	48.3272	3.60721e-12	2.18427e-10		1500009L16Rik	-1.7806	3.32579	19.3192	1.10586e-05	0.000659684
GRAMD1B	3.10802	2.81177	10.2152	0.00139287	0.00560867		HMGCS1	2.7344	5.70611	56.9447	4.48238e-14	4.87722e-12		NCR3LG1	1.54828	3.78618	8.6104	0.0033425	0.0437093		F13a1	5.77831	0.753747	15.8624	6.81174e-05	0.000270806		E130102H24Rik	2.11276	2.00597	10.706	0.00106788	0.00578077		Ncapg2	-1.78119	4.33365	15.9925	6.35937e-05	0.00253743
PIM3	3.0952	7.77787	38.2899	6.09782e-10	1.63012e-08		DHX33	2.72973	3.28627	15.8944	6.69783e-05	0.000597362		FKBP11	1.53944	7.36667	23.1033	1.5353e-06	5.91116e-05		Csgalnact1	5.77154	1.39454	17.2491	3.27859e-05	0.000139354		Dnajb2	2.10642	6.13818	82.4555	1.08077e-19	4.20106e-17		Spc24	-1.79549	3.5652	20.0356	7.60144e-06	0.000491202
ADAMTS14	3.07391	1.01369	5.50576	0.0189539	0.0486708		GCNT1	2.72754	3.96733	23.8162	1.05984e-06	1.85221e-05		SMAD3	1.5361	6.94756	20.6842	5.41625e-06	0.000178351		E030011O05Rik	5.77024	0.425994	15.1446	9.95808e-05	0.000383125		Per2	2.10583	2.34724	7.96896	0.00475863	0.0196039		Smc2	-1.80306	5.62249	56.6603	5.17994e-14	1.0403e-10
TESK1	3.07242	7.35281	39.7885	2.83006e-10	8.20858e-09		SLC7A1	2.72491	6.60239	73.6444	9.35381e-18	1.91876e-15		CDK2AP1	1.52155	5.05794	15.799	7.04411e-05	0.00173692		Spag5	5.75522	3.9525	75.4493	3.74903e-18	6.57581e-17		Slc30a4	2.10137	3.31948	9.82199	0.00172438	0.00860049		Cxcl3	-1.80938	5.56879	14.6137	0.000131949	0.00433239
DDX21	3.07241	8.04144	53.8473	2.16696e-13	1.16356e-11		DUSP5	2.72271	5.38057	32.5404	1.16742e-08	3.8341e-07		ODF2L	1.50341	6.28336	17.9669	2.24783e-05	0.00063636		Klf8	5.75339	1.99925	34.8253	3.60658e-09	2.84234e-08		D030028A08Rik	2.10011	3.44622	14.4808	0.000141592	0.00105646		Rfc4	-1.81199	3.42637	16.1611	5.81769e-05	0.00237638
GPSM1	3.07192	4.10059	33.8847	5.84754e-09	1.19345e-07		CDKN1A	2.7156	5.29624	11.9661	0.000541759	0.00337937		TMIGD2	1.49399	6.34717	9.00561	0.00269152	0.0372343		Adh4	5.75107	0.634737	17.0209	3.69708e-05	0.000155768		Zdhhc23	2.09103	4.29092	28.4528	9.60125e-08	1.94445e-06		Pole	-1.81921	4.33569	13.6323	0.000222322	0.00648664
TMEM88	3.07009	0.307467	6.70987	0.00958808	0.0279293		TIPIN	2.71315	3.72206	20.124	7.25799e-06	9.43021e-05		PTPRM	1.49386	5.19946	10.4348	0.0012366	0.0193661		Lyve1	5.73684	0.637521	10.2792	0.00134538	0.00396086		Taf4b	2.08927	6.65038	49.1876	2.32622e-12	1.43748e-10		Syce2	-1.82199	1.96024	10.2824	0.00134306	0.0252874
B3GNT8	3.06707	4.71669	27.5045	1.5673e-07	2.14536e-06		KCTD21	2.70213	3.07604	9.0446	0.00263472	0.0123108		ADRB2	1.49178	6.56397	10.4542	0.00122374	0.0192473		Plk1	5.72765	3.57215	79.5156	4.78439e-19	8.8969e-18		Tmtc3	2.08888	1.77773	5.95797	0.0146509	0.0480651		Kif15	-1.82609	3.49452	13.9645	0.0001863	0.00573001
RBPJ	3.06556	8.10075	111.433	4.75535e-26	1.56564e-23		DNAJB5	2.70023	3.37626	13.6849	0.000216185	0.00159031		RORA	1.47232	7.74703	21.1581	4.22919e-06	0.000144196		Fam171b	5.72301	0.987814	15.2713	9.31207e-05	0.000360689		Inpp5a	2.087	3.41512	11.6737	0.000633908	0.00372614		Hpgd	-1.84738	2.09983	9.74221	0.00180084	0.0309559
PTRH2	3.06531	4.72176	33.9015	5.79729e-09	1.18513e-07		CYP51A1	2.69829	6.59434	78.7407	7.08206e-19	1.92647e-16		SPRYD7	1.46972	3.47179	8.35569	0.00384481	0.0484006		Rai14	5.71794	1.68417	13.3461	0.000258957	0.000909216		Isy1	2.08126	9.13244	68.2477	1.44195e-16	2.44725e-14		Mki67	-1.85422	6.27132	19.5771	9.66224e-06	0.000600154
RPF2	3.0586	6.02455	35.901	2.07601e-09	4.87296e-08		SLC16A1	2.69828	6.796	37.1145	1.11393e-09	4.92531e-08		KLRG1	1.46077	8.35187	16.738	4.29122e-05	0.00111711		Cdkn2b	5.71624	0.622073	14.8248	0.000117974	0.000447745		Ier5l	2.07853	8.05079	77.884	1.0927e-18	3.06211e-16		Cdca5	-1.85545	3.19054	17.3718	3.07347e-05	0.00143135
NECTIN3	3.05817	0.946128	10.3023	0.00132865	0.00538128		MSMO1	2.68921	6.46982	77.7235	1.18525e-18	3.02675e-16		GPRIN3	1.45731	6.8162	11.5215	0.000687959	0.0118737		Kif14	5.71473	0.659779	20.0211	7.65924e-06	3.71254e-05		Abcb1a	2.06532	5.81743	33.5283	7.02342e-09	1.86005e-07		Chek1	-1.86871	2.20724	10.9383	0.000941982	0.0196382
SNX8	3.05228	3.79549	26.1975	3.08224e-07	3.84465e-06		AGRN	2.68687	0.460658	7.78662	0.00526346	0.0213698		RPL22L1	1.44571	4.48666	8.73864	0.00311537	0.0416037		Gm15417	5.71172	0.700874	14.703	0.000125848	0.000474194		Ogfod3	2.04409	3.11346	22.8084	1.78979e-06	2.53133e-05		Usp18	-1.88032	3.32073	14.3385	0.000152713	0.00484261
C2CD4D	3.05171	3.33526	24.4421	7.65751e-07	8.49319e-06		DIXDC1	2.68252	3.14159	6.8613	0.00880824	0.0321147		TIPARP	1.43851	5.24992	14.7941	0.000119913	0.00277351		Capg	5.70753	9.29882	517.895	1.21502e-114	4.06693e-112		Tiam1	2.04318	4.70192	18.1666	2.02394e-05	0.000202562		Hist1h1d	-1.8826	3.29137	9.90821	0.00164543	0.0289875
SLC39A14	3.05111	6.93259	47.7024	4.96089e-12	2.05516e-10		UCK2	2.68084	4.80711	18.41	1.78119e-05	0.000198292		RAB18	1.43401	7.4637	29.159	6.66749e-08	3.86251e-06		Prr5l	5.7009	1.89581	31.8837	1.63686e-08	1.19179e-07		Muc1	2.03892	4.39188	35.4508	2.61577e-09	7.802e-08		Ttf2	-1.88386	4.18958	32.6219	1.11944e-08	2.64495e-06
KDM6B	3.05095	5.13905	40.6841	1.78939e-10	5.43376e-09		THBS1	2.68039	5.48694	28.1979	1.09524e-07	2.72459e-06		PFKFB3	1.42557	6.27976	15.8664	6.79742e-05	0.00169098		Fam129a	5.69543	8.1913	481.329	1.09792e-106	2.93999e-104		Med31	2.03311	4.74544	25.6657	4.05972e-07	6.89008e-06		Chaf1a	-1.90484	4.31512	28.8653	7.75897e-08	1.31684e-05
KCNH4	3.04387	1.27351	8.2049	0.00417774	0.0140278		AGO2	2.68037	6.12193	41.3178	1.29387e-10	7.42672e-09		GADD45A	1.42294	6.65311	10.5555	0.00115844	0.0184657		Ctsk	5.69179	-0.220758	12.5826	0.000389352	0.00131975		BC048403	2.03154	2.61574	9.8616	0.00168764	0.00845575		Uhrf1	-1.92463	5.65691	54.6613	1.43199e-13	2.46507e-10
PAK1IP1	3.03885	6.07539	31.0844	2.4705e-08	4.19952e-07		CD72	2.67782	4.59058	12.2093	0.000475514	0.00304219		AGO4	1.4215	5.78912	9.31839	0.00226865	0.032443		Ptgir	5.67982	2.36295	55.4176	9.74621e-14	1.20207e-12		Kif13a	2.03018	2.74498	16.4582	4.97349e-05	0.000440666		Kit	-1.94508	2.28727	8.98172	0.00272694	0.0410232
ANKRD33B	3.03209	1.44676	14.9917	0.000107987	0.000633488		TRAJ23	2.66362	0.455262	9.87375	0.00167653	0.00854869		EVA1C	1.41638	5.09616	11.5792	0.000666934	0.0115747		Fam124b	5.6763	4.5881	124.9	5.3517e-29	1.79133e-27		Sgip1	2.02888	5.23945	33.6722	6.52275e-09	1.75054e-07		Rrm2	-1.96996	5.2928	43.3319	4.61988e-11	2.92997e-08
TFRC	3.03142	8.01778	44.6761	2.32483e-11	8.3341e-10		SPINT1	2.66281	3.11405	18.4152	1.77631e-05	0.000197925		PRNP	1.41261	9.03541	18.4721	1.72408e-05	0.000502877		Maf	5.6713	6.56265	428.088	4.23612e-95	1.0209e-92		Ier3	2.02679	4.69808	10.3801	0.00127382	0.00669296		Cks1b	-1.98057	4.41812	33.9433	5.67407e-09	1.51939e-06
LOC100506098	3.02805	0.887508	8.3876	0.00377789	0.0129175		GUSBP5	2.65627	2.13207	9.60882	0.00193645	0.00961159		UBQLN4	1.41235	6.22096	23.3283	1.36577e-06	5.34058e-05		Cobll1	5.66257	6.14146	358.328	6.51262e-80	1.01918e-77		Xkrx	2.02617	3.62708	23.5361	1.22593e-06	1.82827e-05		Knstrn	-1.98292	3.10087	13.1502	0.000287486	0.00803761
CSRNP1	3.02615	7.46785	37.6163	8.61217e-10	2.24009e-08		EPHA1	2.65527	4.76871	9.78335	0.00176099	0.00889238		MAN1A1	1.40458	7.72463	24.6862	6.74657e-07	2.85202e-05		Gstm5	5.64504	2.974	18.0228	2.1828e-05	9.64717e-05		Enpp5	2.02551	3.0054	17.7064	2.57762e-05	0.0002515		Ncaph	-1.98919	4.32008	18.8344	1.42575e-05	0.000799082
LAYN	3.02336	2.94995	9.971	0.00159025	0.00625845		ZNRF3	2.65427	3.18275	12.2692	0.000460502	0.00296412		FURIN	1.40129	8.42901	10.8703	0.000977208	0.0160892		AF251705	5.63645	0.829445	13.5257	0.000235318	0.000833015		Nckap1	2.02151	4.66291	41.6981	1.06515e-10	4.63358e-09		Prr11	-2.02795	2.49342	21.1996	4.13851e-06	0.000305945
KLRC1	3.01749	5.63526	8.1932	0.00420477	0.0140959		HMGCR	2.65421	6.45184	59.0417	1.54363e-14	1.83957e-12		AGPAT4	1.39684	3.94042	9.50075	0.00205388	0.029884		Cdc6	5.6035	3.47253	57.5771	3.24984e-14	4.17936e-13		Adrbk2	2.01482	3.07424	18.3631	1.82555e-05	0.00018595		Cenpf	-2.03459	3.35623	16.4494	4.99667e-05	0.00210524
PFKFB3	3.00751	6.27867	64.3729	1.02966e-15	8.82333e-14		CCNB1	2.65052	2.97205	15.5938	7.85133e-05	0.000684071		DOLPP1	1.38854	4.78602	12.3293	0.000445915	0.00827855		Birc5	5.59855	4.58836	130.208	3.69065e-30	1.31187e-28		Grk5	2.01307	1.26821	7.48164	0.00623312	0.0244894		Asf1b	-2.03601	4.88728	19.0244	1.29058e-05	0.000751278
TNFRSF4	3.00357	3.76617	30.0545	4.20064e-08	6.74638e-07		KLRC1	2.64374	5.63227	6.50137	0.0107792	0.0377814		CASP1	1.37629	7.11596	13.5982	0.000226407	0.00468269		9430020K01Rik	5.59215	6.54483	243.76	5.95559e-55	4.88196e-53		Hs3st1	2.01274	2.17537	16.7382	4.29079e-05	0.000388168		Tacc3	-2.04982	5.14477	74.8175	5.16313e-18	3.11079e-14
OSBPL3	2.99818	7.49582	86.4617	1.42472e-20	2.44173e-18		PLAGL2	2.64038	5.65081	36.63	1.42818e-09	6.0182e-08		ICAM1	1.36906	5.6624	8.70212	0.00317841	0.0420861		Bcl2a1c	5.59076	0.293407	17.3106	3.17415e-05	0.000135393		Efnb1	2.00965	3.05097	17.3403	3.12492e-05	0.000295335		Ska2	-2.05358	2.85203	17.8374	2.40606e-05	0.00117913
TUBB4B	2.99789	7.29573	60.1394	8.83715e-15	6.31781e-13		CHORDC1	2.63402	6.74075	75.4367	3.77318e-18	8.14031e-16		MAFF	1.36638	5.09743	11.1005	0.000863044	0.0144375		Gm16144	5.58343	2.01914	38.0496	6.89695e-10	5.90257e-09		Cox7a1	2.00877	1.28436	9.20609	0.00241211	0.011345		Chtf18	-2.05728	3.51534	23.8962	1.01673e-06	0.000101244
HSPA2	2.99654	0.780109	5.9528	0.0146939	0.0395304		C12orf60	2.63354	0.451875	8.14878	0.00430902	0.0183086		GALM	1.36351	6.2653	12.3984	0.0004297	0.00803712		Spns3	5.57385	0.0924488	14.5457	0.000136802	0.000510835		Rcn2	2.00231	6.36477	56.1533	6.70365e-14	5.64888e-12		Prc1	-2.06153	4.56661	17.154	3.44689e-05	0.00155562
VLDLR	2.99299	2.78047	14.0007	0.000182739	0.000996187		HOOK1	2.6258	4.70305	20.709	5.34639e-06	7.27167e-05		CDC42EP3	1.35473	8.16482	18.742	1.49648e-05	0.000440598		Hck	5.56932	1.41598	12.3592	0.000438826	0.00147333		Hlf	2.00054	6.53856	88.755	4.46867e-21	2.1539e-18		Apitd1	-2.06569	1.06066	9.28146	0.00231484	0.0367993
ECE2	2.99085	4.32375	24.8287	6.26586e-07	7.16564e-06		IFI30	2.61123	3.80573	8.59658	0.00336795	0.0150751		PER1	1.35463	6.42102	16.4461	5.00533e-05	0.0012782		Hlf	5.56841	6.53856	313.332	4.10565e-70	5.26309e-68		Peg13	2.00014	6.33672	59.8656	1.01559e-14	9.79033e-13		Arhgap11a	-2.08125	4.66121	23.3738	1.33385e-06	0.00012557
TMEM64	2.98615	7.05088	56.2377	6.42184e-14	3.71962e-12		ANKRD33B	2.59761	1.44057	12.1889	0.000480742	0.00307076		DNAJB9	1.35427	7.35413	16.1511	5.84836e-05	0.00147244		Anxa2	5.56387	9.0133	793.598	1.33068e-174	1.14534e-171		Foxq1	1.99978	1.74989	6.41015	0.011347	0.039268		Rad51	-2.11142	3.74821	25.2923	4.92673e-07	5.87794e-05
PLCB1	2.97766	5.28023	57.868	2.80311e-14	1.7623e-12		NT5DC2	2.5952	3.10199	9.94259	0.00161499	0.00830592		KDSR	1.35419	6.81447	21.6399	3.28942e-06	0.000116933		Susd2	5.53449	4.43498	101.434	7.39024e-24	1.89877e-22		Mcoln2	1.98996	2.52545	6.60547	0.0101666	0.0359998		Ccdc34	-2.12742	2.46728	17.0943	3.55684e-05	0.00158155
DHX33	2.97487	3.30019	18.1621	2.02873e-05	0.000150186		TESK1	2.58813	7.35159	29.4698	5.67945e-08	1.56881e-06		CCDC107	1.34815	4.8018	9.97429	0.00158741	0.0240185		Ncapg2	5.53266	4.33365	98.476	3.28996e-23	8.10715e-22		Rnf122	1.98423	2.64635	11.3207	0.000766478	0.00435869		Top2a	-2.18343	6.67158	30.9682	2.62289e-08	5.54488e-06
HMGB3	2.97222	0.604702	12.9113	0.000326605	0.00164102		HSPH1	2.58791	8.25535	57.7491	2.97769e-14	3.35674e-12		TBC1D31	1.34734	5.92177	8.47469	0.00360122	0.046265		Bub1	5.52117	3.36508	54.8432	1.30538e-13	1.58089e-12		Cbarp	1.98377	4.73404	39.6687	3.00902e-10	1.17809e-08		Cdca3	-2.22429	3.70085	15.037	0.000105424	0.00367366
PRAP1	2.96983	0.384803	7.9167	0.00489805	0.0160208		TBC1D4	2.58259	5.45116	11.1174	0.000855219	0.0049315		DBN1	1.33956	7.12055	11.2386	0.000801153	0.0134924		Cdk1	5.51738	3.9605	111.69	4.17798e-26	1.23092e-24		Antxr2	1.98289	8.32746	76.7392	1.95092e-18	5.34286e-16		Cdca2	-2.22536	3.13165	12.2211	0.000472519	0.0117885
SYN1	2.96864	0.715687	6.3802	0.01154	0.0323989		PAK1IP1	2.57477	6.07177	23.3382	1.35872e-06	2.30062e-05		PSMG3	1.33928	5.05955	12.2757	0.000458886	0.00848159		Prss51	5.5102	0.13035	15.0803	0.000103033	0.000394894		Fv1	1.97816	1.7234	8.11168	0.00439809	0.0183507		Cdk1	-2.23208	3.9605	28.4151	9.78975e-08	1.57289e-05
HMGCS1	2.95822	5.70746	64.5112	9.59841e-16	8.33928e-14		ACPT	2.57365	0.558744	7.06609	0.00785566	0.0293514		CLDND1	1.33858	6.83779	11.5651	0.00067202	0.0116468		Thsd7b	5.50247	2.92444	61.9631	3.49956e-15	4.85826e-14		Zbtb4	1.97303	4.32095	29.464	5.69651e-08	1.20638e-06		Cd24a	-2.23333	2.059	9.93718	0.00161974	0.0286606
RRP12	2.95045	7.02819	58.2847	2.26797e-14	1.4551e-12		METTL1	2.57259	5.75764	10.932	0.000945179	0.0053686		CD58	1.32263	5.88743	12.8328	0.000340604	0.00666975		Nod2	5.49921	-0.0737594	11.1283	0.000850182	0.0026397		Gm12258	1.97166	2.72946	19.5033	1.00425e-05	0.000112049		Nuf2	-2.25118	2.95398	19.3303	1.0995e-05	0.000659154
PAICS	2.94326	7.29965	57.0687	4.20847e-14	2.53136e-12		WDR4	2.57237	4.89604	31.8024	1.70682e-08	5.3933e-07		PNP	1.30604	6.84175	15.9527	6.49437e-05	0.00162204		Procr	5.49782	-0.361454	12.6995	0.000365745	0.00124568		Kbtbd11	1.97102	8.04669	80.0566	3.63844e-19	1.25266e-16		Cdc45	-2.25166	3.81802	39.8275	2.77416e-10	1.19388e-07
CATSPERB	2.94283	1.1363	10.5723	0.00114797	0.00476675		KCNK6	2.57207	5.52677	62.6871	2.42295e-15	3.56687e-13		MAP3K5	1.30012	6.1106	12.806	0.000345504	0.0067446		Fstl4	5.49538	0.968859	13.8282	0.000200307	0.000719003		Pcx	1.96652	2.11381	8.0858	0.00446134	0.0185702		Foxm1	-2.25575	4.22384	32.0654	1.49069e-08	3.38922e-06
CTSH	2.93373	5.80359	40.3587	2.11367e-10	6.29621e-09		ATP1B3	2.57175	7.87173	41.6498	1.09178e-10	6.38386e-09		EDEM2	1.29405	6.37644	21.1904	4.15837e-06	0.000142169		Usp44	5.48597	0.951325	17.3542	3.10212e-05	0.000132649		Nenf	1.96201	0.840255	7.8793	0.00500038	0.0204253		Aurka	-2.26853	3.19855	15.1892	9.7258e-05	0.00344694
TRBV6-1	2.92626	6.11821	53.5755	2.48841e-13	1.30809e-11		SERTAD1	2.55769	5.68731	16.3048	5.39267e-05	0.000503571		TXNDC5	1.28951	7.40302	14.7492	0.000122796	0.00282975		Kif11	5.47496	5.03576	86.7953	1.20354e-20	2.5091e-19		Cd200r1	1.95892	3.8902	22.034	2.67864e-06	3.59039e-05		Ckap2l	-2.28926	3.3829	20.3056	6.60074e-06	0.000439442
CRTAM	2.92229	8.14225	29.6758	5.10692e-08	8.02672e-07		NAB1	2.55582	4.15966	21.2001	4.13742e-06	5.8367e-05		PHTF1	1.28506	4.13216	8.98363	0.0027241	0.0375403		Mapk10	5.47084	0.872515	17.9725	2.24117e-05	9.87788e-05		Vkorc1	1.9584	4.54886	34.9549	3.37425e-09	9.75052e-08		Depdc1b	-2.30028	2.74648	21.7225	3.15082e-06	0.000248153
WDR12	2.9163	5.87349	31.9996	1.54203e-08	2.78933e-07		ADORA2B	2.54084	0.552834	8.92843	0.00280766	0.0129258		CD151	1.27604	5.66746	9.80258	0.00174267	0.0260838		F730043M19Rik	5.46957	2.37469	51.5993	6.80651e-13	7.7085e-12		Rnu3a	1.95609	3.80319	20.3478	6.45662e-06	7.59047e-05		Sgol1	-2.33644	2.55258	10.0891	0.00149147	0.027026
PDP2	2.91104	4.05673	23.1531	1.49603e-06	1.51431e-05		FOXP3	2.53933	2.10378	6.29307	0.0121211	0.0415651		GSR	1.26328	6.5875	21.5481	3.45071e-06	0.000121974		Lmna	5.46595	9.25866	289.697	5.78972e-65	6.45982e-63		Gm6225	1.93709	2.63401	18.3107	1.87647e-05	0.000190012		2810417H13Rik	-2.3491	5.68634	51.3367	7.78079e-13	9.37585e-10
NUP35	2.90803	4.81023	34.0671	5.32429e-09	1.10468e-07		LAMP3	2.53008	4.27762	20.6789	5.43125e-06	7.33054e-05		NFE2L3	1.25853	4.6574	8.61341	0.00333697	0.0437093		Tmem159	5.46232	2.8551	63.8583	1.33701e-15	1.92156e-14		Dhrs11	1.93294	4.90263	26.213	3.05762e-07	5.37873e-06		Snord14c	-2.35227	1.60874	10.9082	0.000957418	0.0198889
SCARB1	2.90588	3.11497	15.4981	8.25869e-05	0.000505996		NFKB1	2.5294	8.96351	62.4529	2.72887e-15	3.9705e-13		GLA	1.23835	4.1194	8.32327	0.00391403	0.0490665		Nebl	5.45889	5.81342	373.652	2.99934e-83	5.01972e-81		BC018473	1.93105	2.85895	17.5914	2.73827e-05	0.000263547		Bard1	-2.35661	1.72799	12.1384	0.000493943	0.0122722
TGFA	2.9057	3.29813	19.1171	1.22939e-05	9.66137e-05		PNO1	2.52863	6.66257	38.9606	4.32442e-10	2.19314e-08		ZC3H12A	1.23698	6.03048	8.85858	0.00291715	0.0395475		Zfp57	5.44852	2.27797	34.8447	3.57079e-09	2.81966e-08		AI854703	1.92986	4.23764	17.1587	3.43825e-05	0.000320673		Ccnb2	-2.41371	4.49738	17.119	3.51089e-05	0.00157512
CCDC86	2.90535	6.62022	43.9179	3.42438e-11	1.18023e-09		FAM98A	2.52658	5.57677	35.1593	3.0381e-09	1.16971e-07		USP13	1.23696	5.05718	11.3649	0.00074847	0.0127771		Tspan18	5.43856	1.03902	23.1039	1.5348e-06	8.49533e-06		Tns1	1.92956	2.77445	8.3158	0.00393018	0.0168185		Hist1h2be	-2.42118	0.964648	10.7792	0.0010265	0.0209649
BEND3	2.90365	3.60954	19.5885	9.60455e-06	7.78255e-05		UBTD2	2.52163	3.11833	17.8041	2.4486e-05	0.000260325		MOB3C	1.23265	5.66592	12.1557	0.000489372	0.00896561		Tpx2	5.43107	4.42616	65.957	4.60864e-16	6.89457e-15		Pcsk1	1.92754	3.01636	13.5907	0.000227313	0.00158148		Birc5	-2.42185	4.58836	36.1068	1.86798e-09	6.08355e-07
ZNF593	2.89604	4.07894	22.8796	1.7247e-06	1.70845e-05		PART1	2.51611	-0.0632231	8.81318	0.00299062	0.0136079		ARL14EP	1.23169	6.29764	17.1801	3.39979e-05	0.000916844		Nyap1	5.43057	1.90216	32.7655	1.03976e-08	7.73402e-08		Sbf2	1.92702	3.24338	22.2453	2.39944e-06	3.25233e-05		E2f8	-2.43611	1.71397	16.9909	3.75599e-05	0.00165787
CCR2	2.89457	6.75686	9.18855	0.00243534	0.00888295		SNORD55	2.5138	0.567991	8.04122	0.00457248	0.0191548		STX11	1.21507	5.97036	13.4991	0.000238683	0.00490417		Id1	5.4259	-0.106282	14.8045	0.000119253	0.000451885		Adgrg3	1.92649	4.74593	27.9033	1.27532e-07	2.49475e-06		Dna2	-2.44275	1.89115	11.256	0.00079364	0.0173564
PLEKHA7	2.89373	3.7511	16.1674	5.79838e-05	0.0003724		KLF10	2.51051	7.01927	37.5249	9.02517e-10	4.15191e-08		LYAR	1.21329	7.04655	8.30243	0.0039592	0.0492963		Src	5.41793	4.07227	69.9271	6.15361e-17	9.83435e-16		Mthfr	1.92184	5.76446	46.9631	7.23359e-12	4.05418e-10		Cdc6	-2.44388	3.47253	16.2371	5.58897e-05	0.00230641
LOC440461	2.89199	0.55892	6.59564	0.0102229	0.0293345		BTBD18	2.50519	0.778105	7.18267	0.0073611	0.0279209		ANXA5	1.21159	7.36963	17.4624	2.93052e-05	0.000798901		Card10	5.4148	3.75161	58.0682	2.53183e-14	3.30537e-13		Por	1.91822	7.666	51.8205	6.08121e-13	4.18735e-11		Rad51b	-2.44722	1.04257	8.57817	0.00340217	0.0483445
MSMO1	2.87625	6.47103	86.7674	1.22065e-20	2.12105e-18		DLEU2	2.50484	2.4908	15.3418	8.97092e-05	0.000760008		NR1D2	1.21128	7.28847	18.192	1.99715e-05	0.00057449		Tnfrsf21	5.4094	4.6274	164.122	1.42244e-37	6.61793e-36		Homer1	1.91513	4.64903	34.0963	5.245e-09	1.43316e-07		3000002C10Rik	-2.47037	0.805277	11.1577	0.000836848	0.0179431
ZFP36L1	2.86527	9.17685	31.7202	1.7806e-08	3.14648e-07		PIM3	2.50362	7.77688	26.3728	2.81472e-07	6.02062e-06		PLSCR1	1.20655	5.2742	13.7141	0.000212848	0.00446577		Ccl7	5.40935	0.759743	11.4783	0.000704147	0.00224589		Prph	1.91252	1.68124	10.4184	0.00124769	0.00657432		Ect2	-2.49149	3.37327	21.0219	4.54053e-06	0.000331597
MAP1LC3A	2.85815	2.33335	15.5659	7.96795e-05	0.000490344		LOC100147773	2.50049	0.574312	6.97603	0.00826088	0.0305685		MVB12B	1.20609	6.31381	10.3581	0.00128909	0.0200876		Ern1	5.40526	7.97207	253.36	4.80689e-57	4.16712e-55		Zfp747	1.90982	4.11665	21.3112	3.90453e-06	4.98407e-05		Ccnb1	-2.49867	3.56479	25.7141	3.95927e-07	4.81911e-05
TIMM8A	2.84196	4.1583	24.6041	7.04017e-07	7.89243e-06		DDX21	2.49582	8.0408	37.3842	9.70036e-10	4.39785e-08		TMEM64	1.20234	7.05035	10.1795	0.0014201	0.0218106		Nlrp1b	5.39171	1.36541	19.6375	9.36124e-06	4.46214e-05		Gm19773	1.90452	5.05122	39.6796	2.99228e-10	1.17809e-08		Aurkb	-2.49944	3.57724	12.6797	0.000369644	0.00972594
MRTO4	2.83583	6.44683	55.4977	9.35688e-14	5.34538e-12		CLN6	2.49489	3.3649	15.905	6.66022e-05	0.000594856		SLC38A5	1.2022	5.79526	13.2221	0.000276672	0.00562926		Cyp4f16	5.38898	5.97334	323.8	2.15374e-72	3.01774e-70		Plekha6	1.9044	2.15006	8.60722	0.00334833	0.0148664		Poc1a	-2.50656	2.20411	13.6734	0.000217519	0.00637737
CD69	2.83336	9.54925	42.8879	5.79686e-11	1.91864e-09		SNX9	2.48369	7.26389	41.416	1.23043e-10	7.09511e-09		LRIG1	1.19989	7.32214	16.9653	3.80693e-05	0.00101138		Ska1	5.38783	1.42348	33.5123	7.08131e-09	5.38019e-08		Ccr1	1.90211	6.13447	40.3605	2.11163e-10	8.71408e-09		Bub1	-2.50769	3.36508	16.3872	5.16332e-05	0.00215497
HNRNPLL	2.82724	6.96469	74.7553	5.32819e-18	6.26799e-16		HSPD1	2.47542	8.6663	44.3988	2.67851e-11	1.71001e-09		GZMA	1.19863	8.0339	10.1538	0.00144007	0.0220828		Nckap5	5.38578	0.863568	10.0448	0.00152778	0.00442861		Sowahc	1.90149	1.65119	6.38941	0.0114803	0.0396221		Cenpi	-2.50882	2.45755	15.3636	8.86782e-05	0.00324794
PNO1	2.82098	6.66451	47.1452	6.59193e-12	2.66038e-10		SHMT2	2.47528	6.53866	60.9491	5.85704e-15	7.63428e-13		TP53I13	1.18471	6.31271	12.8787	0.000332349	0.00654911		Mmp14	5.383	2.58028	44.3167	2.79321e-11	2.71875e-10		Mpp7	1.90074	5.12363	26.8211	2.23186e-07	4.06252e-06		Espl1	-2.51203	3.25929	11.2627	0.00079082	0.0173261
GPR83	2.81969	-0.150227	6.01995	0.0141451	0.0383464		CREM	2.47522	6.99038	22.1818	2.48017e-06	3.76174e-05		SCD	1.18381	7.50104	9.13123	0.00251283	0.0353292		Vdr	5.38286	3.80794	53.8212	2.19591e-13	2.59929e-12		Bcorl1	1.89262	2.26144	10.8415	0.00099251	0.00542638		Dhfr	-2.52006	3.03614	25.1981	5.17319e-07	6.11146e-05
AGO2	2.81586	6.12456	44.8469	2.13059e-11	7.70398e-10		SPRY1	2.47503	7.05404	15.0585	0.000104231	0.00085975		MANF	1.18173	5.95695	13.9601	0.000186734	0.00397381		Hist1h2ab	5.37124	0.560846	19.498	1.00707e-05	4.76448e-05		Socs5	1.89167	4.84011	37.1198	1.11093e-09	3.76029e-08		Plvap	-2.52906	2.56391	10.0844	0.00149531	0.0270549
RBBP8	2.8146	3.27169	15.9252	6.58953e-05	0.000415532		POLR1C	2.47028	6.42295	34.4543	4.36381e-09	1.56909e-07		GLRX	1.17802	6.7254	14.0985	0.000173481	0.00376868		Ccr4	5.36941	5.22543	185.742	2.70239e-42	1.44087e-40		Ell2	1.8912	8.2391	84.9486	3.06224e-20	1.31786e-17		Kif2c	-2.53979	2.30286	13.1253	0.000291337	0.00808897
LIM2	2.81152	1.97497	6.45141	0.0110864	0.0313239		MCF2L2	2.46781	2.94979	9.2861	0.00230899	0.0110402		TANC2	1.16824	5.04981	8.45942	0.00363157	0.0464766		Dlg5	5.3631	2.27454	33.3211	7.81309e-09	5.91381e-08		Sestd1	1.88992	3.33008	21.7573	3.09411e-06	4.07031e-05		Dlgap5	-2.56607	3.61367	39.2688	3.69302e-10	1.48336e-07
RPL22L1	2.81054	4.49171	31.0383	2.52982e-08	4.2771e-07		CENPV	2.46437	5.41353	30.684	3.03659e-08	9.13387e-07		PARP8	1.16683	8.2408	11.7888	0.000595886	0.0104871		Igsf5	5.36217	3.68918	43.1604	5.04309e-11	4.80389e-10		Zmat1	1.88957	3.35889	25.7707	3.84485e-07	6.5717e-06		Ckap2	-2.57076	2.55797	9.09206	0.00256721	0.0391581
STX11	2.80772	5.96893	66.5919	3.33951e-16	3.07211e-14		MRPS17	2.46415	5.08498	30.1754	3.94675e-08	1.13792e-06		SEC11C	1.16044	6.80623	11.6274	0.000649889	0.011326		Pkib	5.35392	2.13352	37.4643	9.31022e-10	7.83437e-09		Lzts2	1.88746	2.31053	7.10544	0.00768506	0.0288939		Myl10	-2.59194	0.642012	10.8795	0.000972348	0.0200974
SNHG4	2.80767	0.529546	9.74929	0.00179392	0.00692494		ZDHHC9	2.45232	4.75848	27.9618	1.23733e-07	3.02397e-06		SPIDR	1.15789	6.16485	12.0441	0.000519574	0.00942235		Irf4	5.35372	6.93574	89.8241	2.60301e-21	5.78713e-20		Atf3	1.88581	7.86676	36.0334	1.93967e-09	6.02399e-08		Nusap1	-2.59707	4.58415	24.4286	7.71165e-07	8.15135e-05
CCRL2	2.80668	2.96022	12.8826	0.000331649	0.00166037		IPO4	2.44125	7.18874	63.0045	2.06234e-15	3.18593e-13		TOB1	1.1553	7.42044	8.40321	0.00374559	0.0475116		Hist1h2bj	5.34072	1.12833	29.367	5.98892e-08	4.09107e-07		Acvr2a	1.87695	6.0187	28.4623	9.55416e-08	1.93818e-06		Pbk	-2.60222	2.0642	9.30447	0.00228596	0.0364362
SLC7A1	2.80191	6.60344	76.8894	1.80802e-18	2.33198e-16		LDLR	2.44048	6.36723	34.6928	3.86051e-09	1.42919e-07		LYSMD2	1.15386	5.92432	13.6068	0.000225371	0.00467096		Pcgf2	5.33585	2.02415	41.1923	1.37963e-10	1.27293e-09		Rcl1	1.87459	5.66693	33.7719	6.19683e-09	1.67578e-07		Cenpe	-2.62156	3.53998	8.84419	0.00294024	0.0432599
COA7	2.79721	3.76962	19.9629	7.89585e-06	6.55072e-05		SLAMF8	2.43361	2.14128	8.61078	0.00334178	0.0149716		TTC39C	1.14851	6.92385	12.9848	0.000314033	0.0062373		Casp1	5.33479	4.99148	197.703	6.62369e-45	3.87454e-43		Cystm1	1.87032	3.26282	14.1018	0.000173179	0.00125258		Kif11	-2.62921	5.03576	27.4054	1.6497e-07	2.42425e-05
CENPV	2.79499	5.41912	38.0622	6.85235e-10	1.81247e-08		S1PR2	2.43074	4.34328	13.5066	0.000237731	0.00172849		OSTC	1.14331	7.22243	12.7491	0.000356184	0.00689927		Rbm47	5.32432	5.52472	195.225	2.30134e-44	1.32053e-42		Ear2	1.86925	1.57262	6.80502	0.00909019	0.0329831		Cdca8	-2.65593	4.46748	25.8859	3.62198e-07	4.45356e-05
SNORD80	2.7874	1.38549	10.3808	0.0012733	0.00519578		GAS5-AS1	2.42361	0.405061	7.21768	0.0072189	0.0275397		GMPPB	1.14252	6.38329	14.1796	0.000166166	0.00362868		Fancd2	5.31506	2.18277	23.4155	1.30523e-06	7.31535e-06		Zbtb20	1.86515	5.60186	49.8439	1.66475e-12	1.05028e-10		Kif22	-2.67574	4.78676	40.4038	2.06539e-10	9.57227e-08
LRRC8B	2.77435	6.33565	32.5084	1.18679e-08	2.22607e-07		CTPS1	2.41961	6.56474	34.2653	4.80885e-09	1.71505e-07		B3GLCT	1.13616	5.36388	10.1885	0.0014132	0.0217799		Stab1	5.31455	2.92335	38.7088	4.91997e-10	4.27438e-09		Anxa1	1.86386	6.66754	19.0101	1.30028e-05	0.000139027		Hmmr	-2.69797	3.61162	41.4522	1.20791e-10	6.72221e-08
RRS1	2.77406	5.99945	50.5547	1.15892e-12	5.37009e-11		HSPE1	2.4185	7.38859	42.6936	6.40222e-11	3.92701e-09		STOM	1.13611	8.47772	11.0171	0.000902742	0.0150413		Hist1h2bg	5.31175	2.25033	53.4625	2.6358e-13	3.08962e-12		Aktip	1.8633	4.09862	15.2687	9.3249e-05	0.000753117		Bub1b	-2.70147	4.2045	10.6941	0.0010748	0.0216577
KCNK6	2.77071	5.52799	70.4316	4.76515e-17	4.88662e-15		RNF19A	2.41346	8.23065	61.4472	4.54766e-15	6.1188e-13		PTGER2	1.13532	7.886	13.1039	0.000294678	0.00593769		Hmgn3	5.30371	2.54014	56.9675	4.43082e-14	5.632e-13		Prkd3	1.86217	7.69173	50.2802	1.33288e-12	8.58891e-11		Casc5	-2.70636	3.12886	25.005	5.71829e-07	6.46109e-05
CTNNA1	2.76975	6.48316	24.8244	6.27973e-07	7.17495e-06		RPF2	2.41112	6.02108	23.7459	1.09931e-06	1.91316e-05		CREB3L2	1.13115	6.51437	10.2093	0.00139736	0.0216571		Klrc1	5.29943	5.45139	187.918	9.05088e-43	4.95742e-41		Cdkn1a	1.85884	8.04249	44.5596	2.46729e-11	1.2492e-09		Ncapg	-2.71171	3.9831	34.1066	5.21728e-09	1.42882e-06
SBF2-AS1	2.76886	2.24895	8.88417	0.00287653	0.0102319		TIMM10	2.41052	5.46439	24.2378	8.51457e-07	1.53741e-05		RDX	1.12517	4.75185	8.38434	0.00378468	0.047836		Hist1h1b	5.29775	2.52337	49.822	1.6835e-12	1.83585e-11		4930549G23Rik	1.85783	1.05649	7.55965	0.00596895	0.0236443		Dscc1	-2.73422	1.47599	16.5227	4.80721e-05	0.00203968
TRAF1	2.76542	7.71712	91.5442	1.09126e-21	2.13324e-19		EBNA1BP2	2.40707	7.01803	37.528	9.01107e-10	4.15191e-08		TC2N	1.11151	8.61578	10.7528	0.00104123	0.0168987		Coro2a	5.29216	7.18823	490.524	1.09608e-108	3.00176e-106		Lmo4	1.85297	7.99154	36.1303	1.84554e-09	5.77631e-08		Cenph	-2.74988	1.69082	13.5131	0.00023691	0.00682958
FURIN	2.76196	8.42829	38.5371	5.37222e-10	1.45166e-08		ROM1	2.40174	1.27147	6.45827	0.0110437	0.0385253		PIEZO1	1.09973	7.51438	13.2465	0.000273086	0.00556535		Ccl3	5.27517	1.63659	27.5025	1.56888e-07	1.00345e-06		Kdm6b	1.85203	6.94843	46.6806	8.35537e-12	4.61845e-10		Sapcd2	-2.75011	2.21231	10.1638	0.00143222	0.0262283
NRIP3	2.75492	1.69149	10.2635	0.00135691	0.00548505		MRPL17	2.39979	5.51672	30.196	3.90507e-08	1.1285e-06		ID2	1.09848	9.2701	8.71489	0.00315621	0.0419253		Serpinb1b	5.27311	0.872662	12.673	0.000370975	0.00126207		Rgl1	1.85122	2.19328	6.72447	0.00950989	0.0342014		Esco2	-2.75438	2.92077	11.1436	0.000843228	0.018013
IKBIP	2.75383	5.21176	33.9932	5.53043e-09	1.13989e-07		DHCR24	2.39843	4.79556	12.9696	0.000316584	0.00219226		PMVK	1.08801	5.71605	11.2502	0.000796147	0.0134624		Serpine2	5.26948	1.02411	20.1856	7.02783e-06	3.42995e-05		Il15	1.85033	0.879829	6.69355	0.00967624	0.0346401		Cdc20	-2.77111	4.13274	62.5468	2.60193e-15	7.8383e-12
FICD	2.75321	4.16883	25.8075	3.77216e-07	4.59976e-06		POP1	2.39746	5.03049	24.2963	8.25965e-07	1.50155e-05		CRAT	1.08737	5.28914	8.6209	0.00332328	0.043635		Itpripl2	5.26843	3.44891	64.1019	1.1815e-15	1.70913e-14		9430020K01Rik	1.84547	6.54483	53.0887	3.18823e-13	2.31746e-11		Neil3	-2.77475	2.02907	9.34008	0.00224196	0.0358991
NFKBIE	2.7522	5.18691	27.9152	1.26747e-07	1.77973e-06		DCUN1D5	2.39415	5.48349	33.102	8.74486e-09	2.96543e-07		ARNTL	1.08499	6.41779	10.5175	0.00118252	0.0188016		Msc	5.26151	1.21251	24.4967	7.44353e-07	4.33307e-06		Osbpl9	1.83875	8.35275	46.2934	1.01808e-11	5.45239e-10		Ska1	-2.77805	1.42348	13.6764	0.000217165	0.00637737
EBNA1BP2	2.7455	7.0195	47.3268	6.00837e-12	2.45656e-10		EXOSC3	2.39195	5.48732	38.2686	6.16469e-10	2.96688e-08		S100A4	1.07952	8.63532	9.10503	0.00254908	0.035675		Rasa4	5.25925	6.85981	497.867	2.76747e-110	7.94002e-108		Zfp672	1.83577	5.92327	60.2176	8.493e-15	8.32037e-13		Cit	-2.80826	2.59313	19.9666	7.88087e-06	0.00050513
SOBP	2.74191	0.296376	5.98172	0.0144549	0.0390426		GPD2	2.38985	5.34484	35.5526	2.48259e-09	9.73813e-08		TNFRSF25	1.07904	7.7629	9.1125	0.00253868	0.0356527		Unc119	5.24858	5.42799	186.913	1.5004e-42	8.10756e-41		Sorbs1	1.82558	5.27003	25.6254	4.14538e-07	7.01571e-06		Ccdc180	-2.81163	0.46847	9.18576	0.00243905	0.0378744
PLEKHA5	2.73255	4.21516	17.9948	2.21505e-05	0.000161778		LARP4	2.38856	6.55755	39.7424	2.89766e-10	1.54285e-08		ADAT1	1.07253	5.94737	9.44115	0.0021217	0.0306215		Myl10	5.23456	0.642012	25.5553	4.29883e-07	2.59784e-06		Evi5	1.82433	2.37934	8.45042	0.00364959	0.0158249		Rad54b	-2.81928	1.68022	10.2642	0.00135635	0.025458
CCR5	2.73245	6.43382	12.5324	0.000399947	0.00194471		RRP15	2.3838	5.54857	25.9997	3.41462e-07	7.06235e-06		SGK3	1.07137	5.75353	10.1131	0.00147221	0.0225069		Pdcd1	5.23052	9.08018	352.357	1.29947e-78	2.00752e-76		Errfi1	1.82344	5.94113	57.0615	4.22401e-14	3.68836e-12		Pask	-2.85084	2.10265	14.9101	0.000112759	0.00384913
ACRC	2.73004	2.55656	8.0095	0.00465326	0.0153809		CCRL2	2.38285	2.98403	9.89271	0.00165935	0.00847835		ANXA1	1.06686	8.45554	10.9294	0.000946506	0.0156662		Esco2	5.22451	2.92077	30.243	3.81164e-08	2.65646e-07		Rpusd2	1.82118	3.5134	11.55	0.000677476	0.00394186		Kif20a	-2.85806	3.51492	40.4179	2.0505e-10	9.57227e-08
EVI2A	2.72801	7.19952	28.3017	1.03806e-07	1.49449e-06		FBLN7	2.38126	2.72281	7.52916	0.00607082	0.0240013		VIMP	1.05291	6.25342	11.2427	0.000799382	0.0134807		Tdrd9	5.20338	1.69245	24.0942	9.17384e-07	5.25403e-06		1190002N15Rik	1.81181	6.64126	45.7629	1.33469e-11	7.05398e-10		Tuba8	-2.85847	1.96787	13.715	0.000212753	0.00628353
GRAMD4	2.72743	5.8857	36.113	1.86197e-09	4.43715e-08		FKBP4	2.3767	7.77336	42.1451	8.47457e-11	5.04963e-09		PNKP	1.03455	5.58811	8.4473	0.00365585	0.0465842		Lat2	5.20254	2.72158	45.2651	1.72086e-11	1.71234e-10		Acsl1	1.80928	2.92096	6.26732	0.0122985	0.0418044		Fignl1	-2.87389	3.45518	24.2805	8.32787e-07	8.69585e-05
ELOVL4	2.72507	4.94462	30.0448	4.2217e-08	6.7715e-07		KBTBD8	2.37482	3.94164	10.9991	0.000911565	0.00520473		STMN3	-1.00678	6.15249	8.49292	0.00356531	0.0458978		Ear1	5.20125	0.229656	11.5824	0.000665806	0.00213832		Sfmbt1	1.8058	4.536	27.0839	1.94815e-07	3.61713e-06		Depdc1a	-2.87779	2.99784	20.536	5.85195e-06	0.000402949
RGCC	2.72465	7.40071	22.5747	2.02128e-06	1.97103e-05		LOC100505555	2.36504	0.877125	6.66512	0.00983178	0.03514		ARHGAP9	-1.01039	7.72952	8.41789	0.00371547	0.0472477		Asns	5.19605	2.66293	43.083	5.24665e-11	4.98597e-10		Msrb3	1.80355	1.49704	6.79016	0.00916615	0.0332187		Nmral1	-2.88239	2.06116	19.9286	8.03876e-06	0.000507157
CENPM	2.71957	3.97271	22.2897	2.34456e-06	2.24429e-05		IL12RB2	2.36108	6.56362	30.4743	3.38322e-08	1.00796e-06		LDHB	-1.01978	9.0466	9.71285	0.00182984	0.0272257		Gjb2	5.19487	1.08459	11.3303	0.000762528	0.00240599		Afap1	1.80022	3.18628	8.67476	0.00322648	0.0144264		Ccna2	-2.88277	4.96478	33.6539	6.58424e-09	1.72479e-06
MCAM	2.71879	1.94771	7.26214	0.00704232	0.0216425		CXCL16	2.35705	3.57253	10.375	0.00127733	0.0068893		NPAT	-1.02323	7.30281	13.6513	0.00022009	0.00458234		Gpr160	5.19384	3.14608	42.6005	6.71425e-11	6.32578e-10		4631423B10Rik	1.7985	2.60774	15.028	0.000105926	0.000840702		9130023H24Rik	-2.91708	0.642654	8.56138	0.00343369	0.0486776
CDK2AP1	2.71816	5.05789	47.6213	5.17043e-12	2.13489e-10		HIF1A	2.35621	8.31169	58.9643	1.6056e-14	1.88849e-12		CCDC109B	-1.03394	6.79625	11.8267	0.000583887	0.0103341		Zbtb32	5.19357	1.12778	27.0987	1.93327e-07	1.22288e-06		4930478L05Rik	1.79831	2.95438	9.6253	0.00191915	0.00940453		Mtfr2	-2.9351	1.23411	8.77854	0.00304795	0.0445185
FRMD4B	2.71658	4.53223	17.6233	2.69276e-05	0.000191415		TIMM8A	2.35537	4.14938	17.8698	2.3654e-05	0.00025341		ATXN7	-1.03763	6.21864	11.7176	0.000619104	0.0108347		Cpeb3	5.18897	0.343722	10.1726	0.0014254	0.00417198		Gm19576	1.79756	2.3517	10.9892	0.000916434	0.00508193		Troap	-2.96114	1.71607	13.8055	0.000202745	0.00607732
ANO7	2.71631	-0.153597	9.40074	0.00216898	0.00810034		CLEC7A	2.35275	0.57286	7.7659	0.00532419	0.0215435		PIK3C3	-1.0487	5.57421	9.0256	0.00266225	0.037011		Stx11	5.185	7.95418	78.3855	8.47704e-19	1.55714e-17		Zfp318	1.79517	3.12478	14.4896	0.000140933	0.00105285		Hist1h2bb	-2.97003	0.11743	9.33937	0.00224283	0.0358991
TXNDC5	2.71418	7.4033	59.9585	9.68805e-15	6.80939e-13		EVI2A	2.35072	7.19766	21.7076	3.17533e-06	4.63628e-05		ABHD17B	-1.05292	5.65903	10.2096	0.00139711	0.0216571		Nrp1	5.17331	7.2577	131.456	1.96766e-30	7.1202e-29		Gstm1	1.79355	2.8865	12.5478	0.000396672	0.00250782		Cenpm	-3.00451	2.32546	28.2278	1.07842e-07	1.66602e-05
MIR142	2.71139	1.64984	10.8144	0.00100713	0.00427417		TARS	2.33639	7.42222	47.9641	4.34103e-12	3.25054e-10		RFTN1	-1.05707	6.75649	11.9046	0.000559951	0.00999524		Tbx21	5.16961	7.72243	198.504	4.42933e-45	2.60358e-43		Neurl3	1.79187	9.34524	68.6427	1.18019e-16	2.09136e-14		Tmem100	-3.00928	1.38325	10.8406	0.000992989	0.0204789
ERRFI1	2.70585	3.83679	10.5587	0.00115641	0.00479705		TOP1	2.33298	6.75242	33.8748	5.87743e-09	2.06585e-07		PRKAR1B	-1.06318	4.67443	8.76429	0.00307185	0.0412426		Phactr2	5.14609	4.89106	190.396	2.60581e-43	1.447e-41		Acsl3	1.78113	4.02109	7.65957	0.00564719	0.0225666		Spc25	-3.05419	3.09966	30.414	3.48996e-08	7.009e-06
SNORA10	2.69876	1.07341	10.9535	0.000934245	0.00400648		COA7	2.33252	3.76041	14.6743	0.000127777	0.00101842		MAN2A1	-1.06677	5.59004	9.35685	0.00222153	0.0319151		Ptprv	5.14532	5.58788	205.907	1.07347e-46	6.77241e-45		Zfp59	1.78026	3.48574	16.2487	5.55491e-05	0.000484346		Hist1h2bg	-3.05896	2.25033	25.5654	4.27639e-07	5.15305e-05
SLC38A5	2.6974	5.79603	62.0673	3.31917e-15	2.57926e-13		TMEM201	2.33153	4.36394	28.1021	1.15084e-07	2.84593e-06		ST6GAL1	-1.06894	8.52094	9.83693	0.00171042	0.0256318		Cyfip1	5.14317	6.61393	347.456	1.51744e-77	2.28565e-75		Cyp4f13	1.77667	4.21214	23.4528	1.28013e-06	1.89504e-05		Kif4	-3.10732	3.60371	32.7642	1.04044e-08	2.55862e-06
TUBB2A	2.69523	3.31689	9.08808	0.00257281	0.0093057		AEBP1	2.32859	4.74587	15.4442	8.49782e-05	0.00072831		RASGRP2	-1.07193	7.86598	12.5016	0.000406612	0.00765889		Gm17745	5.14177	2.9737	59.6902	1.11028e-14	1.48489e-13		Braf	1.77244	6.61605	54.8055	1.33069e-13	1.05042e-11		Prr5l	-3.11257	1.89581	14.0738	0.000175773	0.00545893
ZNRF1	2.69437	4.11565	16.1833	5.74977e-05	0.000370102		BZW2	2.3271	7.15285	33.5051	7.10771e-09	2.47052e-07		ATM	-1.07748	8.1894	9.47007	0.00208851	0.0301881		Cd40	5.13791	0.212238	10.8049	0.00101232	0.00308166		Psd	1.77218	4.79901	34.2284	4.90089e-09	1.35139e-07		Tpx2	-3.12046	4.42616	28.3731	1.00045e-07	1.58624e-05
NACC1	2.69274	2.77852	16.4479	5.00044e-05	0.000328402		IKBIP	2.32524	5.20649	25.38	4.70784e-07	9.23341e-06		LCLAT1	-1.08413	5.22637	9.08124	0.00258245	0.0360649		Aif1	5.11931	0.684107	17.2874	3.21312e-05	0.000136861		Snx9	1.77149	3.58536	10.1235	0.00146395	0.00753226		Cdc25c	-3.16062	0.875302	10.1838	0.00141682	0.0260338
LAPTM4B	2.68918	4.81756	26.8189	2.23439e-07	2.93331e-06		TUBB4B	2.32501	7.29481	38.4079	5.74e-10	2.79473e-08		ITGB1	-1.09911	8.34166	8.85859	0.00291713	0.0395475		Ckap2l	5.1178	3.3829	69.9779	5.99736e-17	9.61013e-16		Rnft1	1.77141	6.66502	36.2925	1.69816e-09	5.39004e-08		Ube2c	-3.16153	4.37022	39.3862	3.47754e-10	1.44498e-07
IFITM10	2.68334	1.86034	7.72148	0.00545676	0.017523		CCDC86	2.31867	6.61835	29.5008	5.5895e-08	1.54738e-06		IL4R	-1.10262	7.16031	14.3846	0.000149014	0.00331192		Cntn1	5.11775	2.41783	11.6613	0.000638151	0.00205993		Kcnmb4os2	1.76466	3.60346	20.455	6.10514e-06	7.25513e-05		Kntc1	-3.16677	2.61156	10.0597	0.00151546	0.0272381
LMNA	2.67082	5.02882	19.9495	7.95155e-06	6.58321e-05		ZNRF1	2.31731	4.12664	12.5026	0.000406388	0.00268628		LSS	-1.10505	5.81537	9.67578	0.00186713	0.0276163		Adrbk2	5.11279	3.07424	44.3668	2.7226e-11	2.65431e-10		Enpp1	1.76082	4.15035	27.9213	1.26349e-07	2.47965e-06		Tek	-3.17961	1.06012	10.2363	0.00137706	0.0257526
GPR35	2.67066	3.75801	23.835	1.04956e-06	1.10998e-05		NUP35	2.31685	4.80315	23.0585	1.57145e-06	2.57714e-05		SFI1	-1.1122	7.11697	9.33274	0.00225095	0.0322636		Cela1	5.10806	1.13185	23.3081	1.38017e-06	7.68482e-06		Gch1	1.75995	8.10613	79.183	5.66165e-19	1.79534e-16		Spag5	-3.22996	3.9525	32.5498	1.16175e-08	2.69214e-06
SLC3A2	2.66744	9.09793	60.7017	6.64111e-15	4.83063e-13		SLC5A3	2.31011	5.225	28.2342	1.07491e-07	2.70087e-06		KRAS	-1.11838	6.69302	17.0885	3.56783e-05	0.00095598		Top2a	5.10245	6.67158	127.259	1.63042e-29	5.62939e-28		Crim1	1.75411	5.09601	32.0348	1.51434e-08	3.6716e-07		Mis18bp1	-3.24143	2.28859	18.1435	2.04864e-05	0.00105496
EPAS1	2.66163	3.36577	8.57779	0.00340288	0.011826		BAIAP2	2.31006	3.91716	9.53508	0.00201581	0.00993847		TMEM204	-1.11974	5.42616	8.71783	0.00315113	0.0419023		Ncs1	5.10125	0.249868	12.397	0.000430029	0.00144664		Kansl1l	1.74446	3.8785	21.0613	4.44824e-06	5.56608e-05		Fnip2	-3.30844	1.47089	15.751	7.22501e-05	0.00279043
FOXN3-AS1	2.65044	2.06098	13.5356	0.000234078	0.00123022		EIF3J	2.3098	6.77745	30.3417	3.62249e-08	1.06655e-06		BCL2L11	-1.13187	6.2311	12.5386	0.000398624	0.00755756		Gm12454	5.1007	1.23721	21.6834	3.2157e-06	1.67094e-05		C130046K22Rik	1.74298	3.05276	11.3793	0.000742673	0.00424737		Spdl1	-3.37095	2.08384	29.4512	5.73423e-08	1.03131e-05
TIMM10	2.64932	5.47084	28.5904	8.9425e-08	1.31314e-06		PKM	2.30641	10.2215	37.0298	1.16337e-09	5.07222e-08		C5orf51	-1.1383	5.13791	8.86082	0.00291357	0.0395475		Pdgfb	5.09925	3.68205	79.36	5.17625e-19	9.59597e-18		P3h1	1.74171	2.36109	7.08557	0.00777069	0.0291431		C530008M17Rik	-3.39389	-0.412926	9.13059	0.0025137	0.0386645
DNAJC25	2.64168	3.46094	10.0474	0.00152566	0.00605954		NCEH1	2.30483	3.96017	14.1876	0.00016546	0.00127102		APBB1	-1.14872	7.34346	11.2431	0.000799196	0.0134807		Cxcr3	5.08775	8.2285	550.677	8.96922e-122	3.37747e-119		Paxbp1	1.74018	8.12902	40.2974	2.18097e-10	8.96953e-09		Fam64a	-3.39592	2.3081	18.8579	1.40827e-05	0.000792973
RASAL1	2.63833	1.45151	6.25531	0.0123822	0.0344328		LAYN	2.29918	2.95962	6.26939	0.0122841	0.0420647		CASP10	-1.16571	4.99072	10.045	0.00152764	0.0232547		Tbc1d2	5.07969	1.77366	25.1844	5.2102e-07	3.10192e-06		Zfp119a	1.73714	3.47852	14.7392	0.000123454	0.000945721		Tbx2	-3.46334	0.173482	8.8724	0.00289514	0.0427006
ZDHHC9	2.63809	4.76266	31.5627	1.93103e-08	3.36904e-07		ZBTB5	2.29566	3.02655	9.14818	0.00248965	0.0117559		OXNAD1	-1.16876	7.18381	8.73467	0.00312216	0.0416498		Gzmc	5.06299	4.05648	105.822	8.06797e-25	2.21456e-23		Qtrtd1	1.73573	4.29299	21.9589	2.78546e-06	3.72115e-05		Shcbp1	-3.48125	2.61716	31.1371	2.40428e-08	5.26756e-06
PLAGL2	2.62098	5.65207	35.8949	2.08249e-09	4.87904e-08		URB2	2.29325	6.15496	44.4255	2.64216e-11	1.7042e-09		BNIP3L	-1.16944	6.25605	11.8407	0.000579506	0.0102856		Plcb4	5.06137	5.43962	270.112	1.07297e-60	1.04269e-58		Spryd7	1.73454	4.37068	22.8085	1.78972e-06	2.53133e-05		Plk1	-3.53262	3.57215	40.8384	1.65349e-10	8.66287e-08
TNFSF13B	2.61998	3.24224	12.4279	0.000422978	0.00203769		EIF2AK3	2.28807	6.61615	33.5348	6.99987e-09	2.43982e-07		DGKA	-1.16985	8.68332	8.53671	0.00348054	0.0450508		Rbpms2	5.06106	5.87944	106.989	4.47548e-25	1.24262e-23		Gm4980	1.73235	3.95816	25.9653	3.47615e-07	6.01833e-06		Adgrf5	-3.54995	1.99936	12.0027	0.000531244	0.0129848
SNORD88B	2.61647	0.0738211	8.3974	0.00375758	0.0128551		TRBV25-1	2.28408	2.13787	11.7238	0.000617067	0.00375735		PLK3	-1.17088	6.3248	12.6679	0.000371997	0.00717226		Pcyox1l	5.06073	1.58857	36.039	1.93409e-09	1.57578e-08		Rusc1	1.73191	6.81597	60.6506	6.81595e-15	6.90186e-13		Ttk	-3.59199	2.10361	21.4141	3.70037e-06	0.000280367
NPM3	2.61236	2.7444	12.0565	0.000516128	0.00242027		NIP7	2.28287	6.17011	37.0433	1.15532e-09	5.05475e-08		HSPB1	-1.17215	5.45284	11.3438	0.00075701	0.0128877		Car5b	5.05926	4.73251	144.748	2.43851e-33	9.79467e-32		Hk2	1.7317	7.40706	16.8116	4.12807e-05	0.000376557		Gm10505	-3.6405	-0.361942	10.9609	0.000930548	0.019501
ARMC9	2.60652	1.99191	7.05613	0.00789947	0.0237859		PDP2	2.28065	4.05184	15.2737	9.30035e-05	0.000782618		NIPAL3	-1.17369	6.73382	16.9376	3.86287e-05	0.00102191		Itga1	5.04827	5.95776	55.0927	1.14979e-13	1.4066e-12		Cnn3	1.73164	6.46418	44.9171	2.0556e-11	1.05404e-09		Neb	-3.7094	1.87657	15.7141	7.36711e-05	0.00282719
BOLA2	2.59157	2.33763	13.6386	0.000221586	0.00117469		WARS2	2.27952	3.82609	19.6263	9.41634e-06	0.0001162		CRTC3	-1.1879	6.92327	14.5177	0.00013885	0.00311368		Cap2	5.03872	3.6937	78.0212	1.0194e-18	1.86684e-17		Clcf1	1.73105	4.92003	37.1793	1.07751e-09	3.65745e-08		Cald1	-3.71118	0.718746	9.07694	0.00258853	0.0393835
DNAJB11	2.59	7.42739	58.787	1.75696e-14	1.15691e-12		MAP2K3	2.27765	8.60017	34.3942	4.50068e-09	1.61367e-07		LARS2	-1.19047	5.1231	8.49939	0.00355265	0.0458292		Jdp2	5.03518	5.22324	147.188	7.13769e-34	2.94552e-32		Epas1	1.72767	6.17838	48.3011	3.65544e-12	2.2024e-10		Ankle1	-3.71221	2.21247	18.9368	1.35124e-05	0.000768039
GPD2	2.58616	5.3489	40.4355	2.03213e-10	6.06777e-09		BTBD19	2.26782	0.446355	6.0085	0.0142371	0.0471918		BACH1	-1.20732	5.59499	12.1825	0.000482394	0.00886721		Naip6	5.03291	0.527854	11.0351	0.000894027	0.00276019		Srxn1	1.72621	5.66081	6.39316	0.0114561	0.0395659		Hist1h2bj	-3.72055	1.12833	19.3992	1.06053e-05	0.000642182
MRPS17	2.58021	5.08978	32.5214	1.17885e-08	2.21451e-07		ZFP36L1	2.2613	9.17679	20.7537	5.22303e-06	7.14271e-05		MSL3	-1.20779	6.31015	12.8687	0.000334118	0.00656329		Runx2	5.02317	7.08006	232.398	1.78787e-52	1.34649e-50		Avpi1	1.72615	6.78618	33.7818	6.16545e-09	1.67328e-07		Myzap	-3.80275	0.599631	8.75438	0.00308859	0.0449487
KCTD21	2.57673	3.0625	8.19586	0.00419861	0.014079		MRTO4	2.26104	6.44484	37.3041	1.0107e-09	4.53293e-08		RAB43	-1.21196	6.38857	14.6454	0.000129753	0.00296719		Krt80	5.01585	0.0861004	11.2938	0.000777647	0.00244208		Tnfaip2	1.72415	3.08664	8.16385	0.00427335	0.0179986		Saa3	-3.99656	1.75834	21.6699	3.2383e-06	0.000251752
GMPPB	2.57122	6.38421	66.911	2.84041e-16	2.63233e-14		GJC1	2.25964	1.13883	8.22377	0.00413452	0.0177236		CD8B	-1.21483	8.18361	14.2001	0.000164358	0.00360809		Tmem132a	5.00158	1.68777	23.388	1.32405e-06	7.41392e-06		Dag1	1.72312	4.82779	33.3347	7.75853e-09	2.01923e-07		Nostrin	-4.11668	0.194189	12.2341	0.000469248	0.0117312
LOC284454	2.56682	3.46958	7.97748	0.0047363	0.0155962		SLC43A3	2.24955	7.11477	29.2911	6.22812e-08	1.69418e-06		UBXN7	-1.2154	5.83818	12.0057	0.000530377	0.00956284		Inhba	4.99418	0.199207	15.2745	9.29628e-05	0.000360194		Stk38l	1.72159	4.54322	33.3163	7.83248e-09	2.02575e-07		Eln	-4.20369	0.761271	17.2569	3.26511e-05	0.00150745
POLR3G	2.56227	1.94975	10.9783	0.000921853	0.00396197		HILPDA	2.24874	2.39255	10.039	0.00153258	0.00795721		COTL1	-1.21615	8.00602	17.5358	2.8195e-05	0.000777102		Plxdc1	4.99336	4.77069	194.321	3.62344e-44	2.06931e-42		Tsc22d1	1.71827	4.87849	16.7647	4.23137e-05	0.000383702		Inhba	-4.21825	0.199207	12.6796	0.000369666	0.00972594
HPDL	2.56137	2.47653	7.54146	0.00602951	0.0190637		RSC1A1	2.24786	2.82069	14.3817	0.000149247	0.00116866		DPEP2	-1.22228	4.98178	8.29705	0.00397096	0.0493923		Ccl4	4.99178	3.93028	99.5824	1.88171e-23	4.73374e-22		Baiap2	1.71663	6.88789	53.1579	3.07787e-13	2.26149e-11		Mx2	-4.41324	0.0527046	9.80778	0.00173775	0.0302455
HYAL2	2.55968	4.40258	26.7893	2.26894e-07	2.96622e-06		PPP2CB	2.24666	3.56055	11.8935	0.000563298	0.00348746		TCF7	-1.22692	9.4683	11.9471	0.000547332	0.00984018		Anxa1	4.98191	6.66754	92.1161	8.17359e-22	1.85834e-20		Ptpdc1	1.71619	2.09531	7.12654	0.00759511	0.0286093		Kif18b	-4.48256	3.04652	46.4152	9.56698e-12	7.68547e-09
SRGN	2.5527	9.21702	35.6518	2.35934e-09	5.45613e-08		NLN	2.24215	3.86036	8.80982	0.00299614	0.013628		AMIGO2	-1.22772	5.84423	13.1233	0.000291651	0.00588618		Gm17586	4.97638	0.986379	16.6398	4.51926e-05	0.000186242		Megf9	1.71364	4.04285	19.5638	9.72946e-06	0.000109468		Sgce	-4.75982	-0.219558	9.19604	0.00242539	0.0377596
PDIA5	2.54824	3.67714	16.4339	5.0377e-05	0.000329982		DDI2	2.23692	3.6001	16.2262	5.62104e-05	0.000520512		NCKAP5L	-1.23317	4.42552	8.30432	0.00395508	0.0492963		Nek6	4.97516	5.58338	148.551	3.59427e-34	1.50909e-32		Rab20	1.70902	3.42018	18.3394	1.8484e-05	0.000187643		Fgd1	-4.85434	-0.157645	18.3213	1.86612e-05	0.000977683
HSPE1	2.54598	7.38965	46.6742	8.38247e-12	3.2979e-10		RRP9	2.2367	6.57061	32.6216	1.11963e-08	3.69656e-07		CEP78	-1.23505	5.42721	11.5892	0.000663377	0.011545		St6galnac2	4.95743	2.73796	52.228	4.94161e-13	5.63886e-12		Tiparp	1.70879	7.43283	39.7548	2.87929e-10	1.1413e-08		Tex11	-4.99915	-0.00919607	14.9185	0.000112258	0.00384791
DCUN1D5	2.54359	5.48775	36.6462	1.41638e-09	3.49512e-08		FASN	2.2349	3.77561	21.0451	4.48596e-06	6.27884e-05		PECAM1	-1.2482	5.90632	11.3524	0.00075349	0.0128453		Tk1	4.94647	4.30505	142.145	9.04177e-33	3.58399e-31		Parp8	1.7084	5.54039	48.354	3.55811e-12	2.16542e-10		Ccdc116	-5.05221	0.20269	10.4858	0.00120299	0.0234943
DNAJB9	2.54248	7.35455	52.9891	3.35404e-13	1.72685e-11		SKIL	2.22234	4.33688	19.3335	1.09766e-05	0.000131814		CERS6	-1.24968	5.90638	11.821	0.000585677	0.0103511		Acot7	4.94265	7.93005	231.739	2.48965e-52	1.85187e-50		Unc5a	1.7074	2.97181	14.6952	0.00012637	0.000963164		Steap3	-5.07233	0.311742	9.07289	0.00259426	0.039421
PPP2CB	2.54163	3.57831	14.7419	0.000123276	0.000707481		NT5E	2.22135	5.95982	12.1098	0.000501564	0.00317202		PAQR8	-1.25919	5.78121	11.2807	0.000783163	0.0132608		Nr4a1	4.93844	10.8011	378.119	3.19555e-84	5.6627e-82		Tle2	1.70612	2.47651	7.27519	0.00699133	0.0268469		1810011O10Rik	-5.17215	0.00467566	9.40437	0.00216469	0.0350127
PUM3	2.54116	6.91106	48.8866	2.71196e-12	1.21176e-10		SNHG4	2.2201	0.518119	7.09995	0.00770862	0.0289751		RIN3	-1.261	6.89534	9.19036	0.00243293	0.0344381		Ptgr1	4.92539	0.724236	21.334	3.85837e-06	1.9776e-05		Arl5c	1.7053	6.75282	48.2869	3.68209e-12	2.20742e-10		Arhgap29	-5.19027	1.45909	9.3666	0.00220975	0.0355982
SRPRB	2.54028	7.38105	48.2774	3.69994e-12	1.57986e-10		SNORA40	2.21428	-0.295849	5.9694	0.0145563	0.0480283		LINC00861	-1.26522	7.21149	14.0902	0.000174248	0.00377225		Ret	4.92045	5.93107	88.1368	6.108e-21	1.32139e-19		Cwc25	1.70466	7.421	41.3602	1.26611e-10	5.42941e-09		Arhgef15	-5.20637	0.195524	10.0644	0.00151162	0.0272272
CD40LG	2.53984	7.29241	18.8807	1.39151e-05	0.00010793		TRAV21	2.2124	4.01641	7.38703	0.00656958	0.025419		IL17RA	-1.26623	7.18851	16.3634	5.22863e-05	0.0013325		Hoxd3	4.91727	0.402611	9.58026	0.0019668	0.00556468		Aig1	1.70319	4.13459	29.9238	4.49373e-08	9.7042e-07		Pdgfrb	-5.24478	0.623169	9.65496	0.00188841	0.0319598
MAFG	2.5382	4.23206	25.0451	5.60059e-07	6.51199e-06		F5	2.20428	2.07407	7.37598	0.00661009	0.0255656		MLLT3	-1.26865	5.61807	10.1817	0.00141841	0.0218106		Il13ra1	4.90086	0.271029	6.08132	0.0136619	0.0301181		Cyp4v3	1.70313	3.98726	24.2637	8.40073e-07	1.32153e-05		Tubb3	-5.46999	0.854651	15.2677	9.33008e-05	0.00333253
EIF2AK3	2.53701	6.61731	40.2139	2.27627e-10	6.68507e-09		PIGW	2.19287	5.29416	30.7561	2.9258e-08	8.86454e-07		FOXO1	-1.27016	7.85895	11.8703	0.000570365	0.0101378		Ccnb2	4.89798	4.49738	54.3362	1.68964e-13	2.02791e-12		Gm20114	1.70285	3.93337	19.4454	1.03517e-05	0.00011493		Clic5	-5.48149	1.49258	14.6752	0.000127712	0.00421626
ZNRF3	2.53471	3.18963	11.1852	0.000824532	0.00359456		KIAA0513	2.18614	4.69933	25.6944	3.99989e-07	8.07268e-06		TESPA1	-1.28868	7.40056	12.5945	0.000386887	0.00735732		H1f0	4.89436	7.56346	268.105	2.93732e-60	2.74377e-58		Arrdc3	1.70177	7.18852	78.4191	8.33432e-19	2.39116e-16		Mmp10	-5.50904	0.91559	22.4412	2.16671e-06	0.000190575
SIAH2	2.53415	7.61958	37.3134	1.00589e-09	2.57357e-08		H2AFX	2.18445	5.10217	20.3222	6.54383e-06	8.6557e-05		ALDH5A1	-1.30345	5.18868	8.66699	0.00324026	0.0428146		Bzrap1	4.88019	4.71943	73.7556	8.84124e-18	1.50871e-16		Tnfrsf18	1.70036	7.76733	56.3018	6.216e-14	5.31226e-12		Serpina3n	-5.52103	-0.437679	11.9909	0.00053461	0.012988
C12orf60	2.52312	0.439947	7.2851	0.00695287	0.0214202		PPP1R16B	2.18174	8.42844	36.0836	1.89033e-09	7.67975e-08		NF1	-1.31029	4.02645	8.9677	0.00274794	0.0378273		Depdc1a	4.87602	2.99784	45.8569	1.27214e-11	1.28171e-10		Abhd4	1.69741	4.83773	32.5032	1.18994e-08	2.93227e-07		Tspan9	-5.78506	2.0619	14.3275	0.000153602	0.00485802
LGALS3	2.52134	5.69362	26.2692	2.96995e-07	3.71942e-06		C17orf51	2.17851	3.49193	12.4616	0.00041541	0.0027358		SPINT2	-1.32117	5.22066	8.91183	0.0028333	0.0387465		Fah	4.87257	4.73919	180.754	3.31677e-41	1.708e-39		Kcnn4	1.69425	8.22832	66.8019	3.00206e-16	4.63779e-14		Hist1h2bp	-5.79321	-0.606137	14.1927	0.000165013	0.0051513
ACSL1	2.51921	5.68424	52.0172	5.50169e-13	2.71625e-11		RPP25	2.17814	3.57388	12.5683	0.000392342	0.00261415		DNMT3A	-1.33693	6.07985	15.4076	8.6637e-05	0.00209688		Amph	4.87012	-0.285094	10.4114	0.00125242	0.00372265		Bbs2	1.69337	3.25774	15.6385	7.66778e-05	0.000638981		Wisp2	-6.28258	-0.120147	12.4407	0.000420084	0.0107498
BIRC3	2.51729	7.66661	51.783	6.1987e-13	3.01759e-11		KIAA0020	2.17498	6.90968	37.0478	1.15271e-09	5.05475e-08		ZNF609	-1.3381	4.65717	11.5817	0.000666033	0.0115747		Uhrf1	4.86429	5.65691	246.144	1.79949e-55	1.49544e-53		Fam129b	1.69163	4.26183	7.55789	0.00597478	0.0236596		Postn	-6.45652	0.842722	11.7326	0.000614148	0.0143699
TEX30	2.51582	4.73228	32.3712	1.2736e-08	2.3641e-07		MAMLD1	2.17454	2.4195	5.93996	0.0148014	0.0486625		TMEM2	-1.35038	6.29226	14.2213	0.000162521	0.00358033		Ifi204	4.86365	0.141248	15.0851	0.000102771	0.000394015		Igsf8	1.68921	7.0526	35.2691	2.87146e-09	8.45992e-08		Ifi44	-6.82328	0.442615	29.5517	5.44453e-08	9.9404e-06
FAM43A	2.51303	5.51263	28.2197	1.08295e-07	1.54844e-06		PVRL2	2.17091	1.09457	7.08533	0.00777174	0.0291598		PAK1	-1.36062	4.28065	9.63798	0.00190595	0.0280248		Flt4	4.83907	0.843111	9.5903	0.00195608	0.00554083		Csf2ra	1.68833	3.28881	19.8151	8.53082e-06	9.72529e-05		Hemgn	-6.87739	0.27276	19.4398	1.03822e-05	0.000635051
HSPD1	2.51079	8.66654	45.5064	1.52137e-11	5.69481e-10		UTP14A	2.16952	5.73305	26.1832	3.10515e-07	6.54119e-06		ITPKB	-1.36168	7.47986	18.2325	1.95519e-05	0.000565018		Plk3	4.83894	7.67507	365.523	1.76576e-81	2.83699e-79		Ablim3	1.68793	5.21593	15.9645	6.4543e-05	0.000548479		Upp1	-6.92935	0.396954	22.8021	1.79568e-06	0.000159102
SNORD81	2.50955	0.652763	10.1431	0.00144846	0.00581009		SBF2-AS1	2.16742	2.23267	5.88899	0.0152358	0.0498337		MLXIP	-1.36892	7.00606	18.2762	1.91082e-05	0.00055476		Cyb561	4.83878	1.91295	22.4756	2.12828e-06	1.13981e-05		Cd2ap	1.68757	4.48646	16.721	4.32997e-05	0.000390832		Pcyt1b	-6.98571	0.202897	14.9042	0.000113113	0.00385032
IRAK2	2.50844	5.07597	23.0048	1.61601e-06	1.61743e-05		PVRL3	2.16066	0.953931	6.10478	0.0134816	0.0452875		RPTOR	-1.37542	5.0609	12.1137	0.000500519	0.00912973		Cass4	4.83211	4.29736	102.126	5.20961e-24	1.34712e-22		Ppp1r10	1.68741	6.05104	32.7829	1.03048e-08	2.59234e-07		Bcat1	-7.03404	0.0068965	27.9435	1.24912e-07	1.88149e-05
CCNI2	2.50686	2.19284	9.18009	0.00244662	0.0089163		OSBPL3	2.1601	7.4953	48.348	3.56901e-12	2.7066e-10		IKBKE	-1.38803	6.1915	8.94209	0.00278673	0.0382351		Sept8	4.82272	6.17203	269.215	1.68281e-60	1.60935e-58		Ankrd33b	1.685	3.47879	17.7214	2.5573e-05	0.000249923		Rbm44	-7.32917	0.317309	21.8699	2.91778e-06	0.000232411
POLR1C	2.50514	6.42522	35.2225	2.94106e-09	6.64272e-08		SLAMF1	2.15915	7.86869	30.711	2.99465e-08	9.02942e-07		LPAR6	-1.39023	4.63842	9.00033	0.00269931	0.0372809		Slamf7	4.81766	3.9834	82.7364	9.3758e-20	1.83406e-18		Mfsd7b	1.68479	5.15993	31.4863	2.00849e-08	4.74554e-07		Pif1	-8.35029	1.11122	22.8293	1.7705e-06	0.000158034
EEF1E1	2.50253	5.78179	26.2485	3.0019e-07	3.75192e-06		TOMM40	2.1589	7.13013	28.7159	8.38134e-08	2.18674e-06		TACC3	-1.39152	6.3804	13.6707	0.000217828	0.00455038		Nusap1	4.81546	4.58415	66.0453	4.40668e-16	6.60453e-15		Got1	1.68398	9.00683	55.9933	7.2717e-14	6.0707e-12
IKZF2	2.50046	7.30262	19.9214	8.06902e-06	6.65542e-05		TTF2	2.15504	5.31314	25.6232	4.15026e-07	8.30915e-06		SSBP2	-1.39303	4.43057	8.65016	0.00327032	0.0431207		Tbkbp1	4.81371	1.82412	26.9895	2.04563e-07	1.2872e-06		Gm20139	1.68308	1.7075	6.16215	0.0130512	0.0437838
BAIAP2	2.49964	3.93653	10.947	0.000937562	0.00401569		MAFG	2.15372	4.22803	18.9772	1.32291e-05	0.000154101		AKTIP	-1.42266	5.75463	16.6673	4.4542e-05	0.00115394		Slc25a24	4.8015	6.42256	323.615	2.36371e-72	3.27387e-70		Pvr	1.68285	4.60483	28.1439	1.12622e-07	2.25057e-06
RNF19A	2.4973	8.23078	65.231	6.6614e-16	5.9107e-14		ZNF57	2.15311	3.45399	13.0685	0.000300311	0.0021005		KDM8	-1.42298	3.59743	9.10466	0.0025496	0.035675		Ang	4.79506	2.21457	30.8393	2.80303e-08	1.97178e-07		Mat2a	1.68176	8.1495	64.9069	7.85215e-16	1.0174e-13
SLC19A2	2.49268	3.33592	11.1991	0.00081835	0.00357111		PVRL1	2.15189	1.59048	7.99603	0.00468799	0.0195601		FAM49A	-1.42409	3.71238	8.33802	0.00388239	0.0487754		Cd38	4.78422	4.98616	84.4165	4.00799e-20	8.03599e-19		Vav3	1.6799	4.7269	30.4856	3.36346e-08	7.52561e-07
DUSP10	2.49091	5.07145	19.591	9.59184e-06	7.77728e-05		IL4I1	2.15175	7.22547	31.6381	1.8575e-08	5.82528e-07		FAM117B	-1.44047	5.74723	11.5567	0.000675038	0.0116829		Il18rap	4.78292	6.90397	379.139	1.91578e-84	3.44554e-82		Hs6st1	1.67975	5.77022	42.931	5.67054e-11	2.64845e-09
SIPA1L1	2.49002	7.2816	55.9808	7.31809e-14	4.2192e-12		SCO2	2.15153	0.431746	7.145	0.00751732	0.0283924		TOX	-1.46109	5.39036	11.4021	0.000733609	0.0125921		Ankrd35	4.78179	2.52944	44.6319	2.3778e-11	2.33517e-10		Klf4	1.67824	5.14044	31.965	1.56974e-08	3.78307e-07
RPP40	2.48738	3.99049	15.2745	9.29631e-05	0.000559614		DNAJB11	2.13881	7.42653	41.6715	1.07973e-10	6.34306e-09		AOAH	-1.46218	6.83834	12.7305	0.000359734	0.00694654		B930095G15Rik	4.77712	2.24777	27.4543	1.60854e-07	1.02664e-06		Nfkb1	1.67549	7.83189	67.9464	1.67997e-16	2.81161e-14
SKIL	2.48197	4.33118	23.2478	1.42411e-06	1.4509e-05		TRAV2	2.13588	4.73067	20.4758	6.03915e-06	8.08213e-05		SLC8B1	-1.47261	6.02219	19.7555	8.80087e-06	0.000278094		Cx3cr1	4.77654	2.02343	23.5566	1.21296e-06	6.82678e-06		Rnu11	1.67313	1.66919	8.19744	0.00419496	0.0177303
BTBD19	2.48194	0.442821	6.71002	0.00958726	0.0279293		GPR174	2.13338	3.8177	21.4354	3.65943e-06	5.2512e-05		ITGB2-AS1	-1.47879	5.88757	13.9179	0.000190971	0.00404335		Espn	4.77178	4.39319	123.588	1.03682e-28	3.43234e-27		Zfp958	1.66876	4.81428	24.8109	6.32403e-07	1.02425e-05
CLN6	2.47913	3.38489	15.5746	7.93145e-05	0.000488819		GPSM1	2.13182	4.09457	18.1412	2.05116e-05	0.000224355		ACVR1	-1.48432	3.85726	11.4703	0.000707186	0.0121552		Kntc1	4.77163	2.61156	19.0121	1.29891e-05	6.00627e-05		Gas2l3	1.66752	2.21544	10.6118	0.00112369	0.00602603
SLA	2.47847	8.8384	59.6326	1.14326e-14	7.816e-13		BBS10	2.13053	2.05937	5.94606	0.0147502	0.048507		MAGEF1	-1.49009	4.28324	10.6118	0.00112369	0.0180175		2810025M15Rik	4.75598	-0.220104	10.1729	0.00142522	0.00417198		9930021J03Rik	1.66663	5.63555	35.3845	2.70626e-09	8.03211e-08
PDE8A	2.47641	5.39224	34.7018	3.84276e-09	8.31778e-08		JARID2	2.12014	7.21306	30.293	3.71466e-08	1.08602e-06		PLEKHG4	-1.49081	4.9868	10.4431	0.00123109	0.019304		9330154J02Rik	4.74619	-0.174186	9.57949	0.00196763	0.00556573		B930041F14Rik	1.66642	3.49961	11.0888	0.000868485	0.00485626
ALG2	2.47637	6.71943	50.4814	1.20301e-12	5.53339e-11		AHI1	2.11769	4.81499	12.348	0.000441462	0.00286813		HIVEP1	-1.50014	4.82832	11.3748	0.000744482	0.0127264		Dnph1	4.74079	0.689821	18.1844	2.00519e-05	8.93257e-05		Ubl3	1.66202	8.88341	71.5237	2.73945e-17	5.79129e-15
UTP11	2.47483	5.99472	38.4256	5.68807e-10	1.52711e-08		CYSTM1	2.11328	3.94703	18.8211	1.43566e-05	0.000165114		MTSS1	-1.50403	5.22262	14.5006	0.000140111	0.00312641		Pif1	4.74032	1.11122	12.6589	0.000373785	0.00127055		Lmna	1.66199	9.25866	39.7308	2.9149e-10	1.15162e-08
CTPS1	2.4743	6.56656	35.536	2.50378e-09	5.72666e-08		RILPL2	2.11078	6.11811	23.0697	1.56237e-06	2.5656e-05		RGS10	-1.51008	5.98148	11.8025	0.000591524	0.010425		Klrb1c	4.72782	3.35093	54.7458	1.37171e-13	1.65955e-12		Mex3c	1.6605	7.34881	33.6259	6.6797e-09	1.78076e-07
ATP1B3	2.47196	7.87227	38.7538	4.80776e-10	1.32198e-08		DUSP18	2.10777	5.14453	28.8086	7.98971e-08	2.10032e-06		KLHL3	-1.5153	3.75918	10.4092	0.00125392	0.019564		Slc22a15	4.71346	5.6329	170.176	6.77251e-39	3.31743e-37		4930404I05Rik	1.65978	2.66084	10.2448	0.00137069	0.00709484
CHRNA5	2.47045	1.32237	8.1208	0.00437601	0.014584		ACSL1	2.10242	5.68242	37.8641	7.5847e-10	3.59498e-08		RMND5B	-1.51537	4.55871	10.5302	0.00117441	0.0186965		Itga2	4.70141	1.53405	18.5659	1.6413e-05	7.43523e-05		Metap1d	1.65389	4.30667	23.8312	1.05164e-06	1.60408e-05
MPZL3	2.47018	4.10738	27.9257	1.26063e-07	1.77211e-06		CHSY1	2.1024	7.17186	26.111	3.22349e-07	6.74507e-06		ITK	-1.5244	8.92567	17.6476	2.65857e-05	0.00073926		Cxcl10	4.70078	6.69044	293.869	7.13751e-66	8.19114e-64		Man1a	1.65158	7.60802	56.5219	5.55772e-14	4.78361e-12
GJC1	2.46994	1.16627	9.1544	0.00248121	0.0090187		CCNJ	2.10036	3.58482	6.70706	0.00960319	0.0344798		FOXP1	-1.53512	8.39504	21.2522	4.0264e-06	0.000138034		Stab2	4.70052	1.26726	9.79693	0.00174804	0.00500567		Sema4c	1.65154	3.62934	10.0556	0.00151889	0.0077624
OSTC	2.4688	7.22291	55.3225	1.02292e-13	5.76476e-12		NFKB2	2.0978	7.06726	36.3612	1.63933e-09	6.74766e-08		NOTCH1	-1.54537	5.75973	20.1064	7.32501e-06	0.000237456		Litaf	4.70012	8.76092	300.875	2.12429e-67	2.55977e-65		Slc23a2	1.6492	6.32668	51.1321	8.63528e-13	5.68607e-11
CHSY1	2.44722	7.17304	34.3924	4.50476e-09	9.6012e-08		EIF5B	2.09747	7.35923	31.5664	1.92737e-08	6.02931e-07		LDLRAP1	-1.54648	8.43185	18.5845	1.62537e-05	0.000475192		Slc27a6	4.6899	5.58978	295.655	2.91366e-66	3.37592e-64		Tmem243	1.64913	6.17956	39.852	2.73949e-10	1.10404e-08
FOXP4	2.44578	4.81928	22.1048	2.58164e-06	2.43214e-05		FKBP1AP1	2.09186	1.00318	6.54271	0.0105315	0.0370795		CMTM7	-1.55015	6.01573	28.854	7.8046e-08	4.43905e-06		Arhgap23	4.68952	1.62	33.1623	8.47771e-09	6.38079e-08		Gm16023	1.6483	1.73295	7.24319	0.00711703	0.0272428
AGPAT5	2.44028	6.19726	24.6131	7.00742e-07	7.86276e-06		MARCH3	2.08858	2.43826	8.32732	0.00390533	0.0169915		PATL2	-1.5522	5.25858	15.0106	0.00010691	0.00252409		Bub1b	4.68336	4.2045	26.2872	2.94231e-07	1.81634e-06		Ifngr2	1.64625	6.92039	54.9183	1.25643e-13	1.00265e-11
CDC20	2.4381	-0.0533745	7.15706	0.00746693	0.022713		SOCS4	2.08287	4.70818	25.7725	3.84126e-07	7.80286e-06		ABHD2	-1.55397	6.06354	20.8144	5.06004e-06	0.000167503		Anxa4	4.67549	4.57431	85.8704	1.92126e-20	3.95747e-19		Cd93	1.64504	5.84159	35.1169	3.10491e-09	9.08112e-08
LOC100505555	2.43572	0.903879	6.76641	0.00928894	0.0272133		MAF	2.08164	7.32148	18.7724	1.47281e-05	0.000168921		IGF1R	-1.57024	5.05996	18.0202	2.18574e-05	0.000623011		Rora	4.66808	9.33712	401.034	3.2798e-89	6.58693e-87		Mir17hg	1.64048	2.52774	9.68377	0.00185902	0.00915831
SPINT1	2.43437	3.11178	15.4589	8.4319e-05	0.000515347		ATP13A3	2.07745	6.73579	31.9963	1.54468e-08	4.94336e-07		ZNF776	-1.57455	4.68859	13.7529	0.000208494	0.00438468		Arhgef39	4.66247	2.51788	31.5572	1.93646e-08	1.3931e-07		Mob3b	1.64024	2.87929	9.09504	0.00256304	0.0118924
EXOSC3	2.43423	5.49105	39.2063	3.81303e-10	1.07686e-08		SPRYD4	2.07628	4.26362	25.6807	4.02829e-07	8.10387e-06		BACH2	-1.58493	7.57525	12.1205	0.000498706	0.00910993		Npnt	4.65092	5.80256	112.451	2.84636e-26	8.51082e-25		Dusp28	1.6376	2.93095	6.81371	0.00904606	0.0328724
MRPL12	2.43145	6.10098	33.7963	6.11956e-09	1.24289e-07		ATG101	2.07068	5.76115	24.3298	8.11727e-07	1.4828e-05		HAPLN3	-1.58551	5.49507	12.9936	0.000312565	0.00622254		Socs2	4.64452	5.06374	148.021	4.69498e-34	1.95084e-32		Il21r	1.63734	9.40209	66.5799	3.35987e-16	4.87788e-14
LUZP1	2.4285	6.72446	58.2256	2.33715e-14	1.49184e-12		RPP40	2.07063	3.98062	11.0414	0.000891011	0.00511432		FANCI	-1.586	3.1987	8.37027	0.00381408	0.048062		Tppp3	4.63602	4.51183	76.1648	2.60947e-18	4.6515e-17		Pcyt1a	1.63362	4.6481	18.7387	1.49908e-05	0.000156533
SLC5A10	2.42778	2.32264	11.8559	0.000574778	0.0026545		NFAT5	2.06703	6.72405	47.9536	4.36419e-12	3.25054e-10		AGMAT	-1.5862	3.99317	10.8289	0.000999267	0.0163663		Casc5	4.63314	3.12886	56.5867	5.37756e-14	6.77112e-13		Pdxk	1.63339	5.26248	23.4913	1.25482e-06	1.86444e-05
IPO4	2.42497	7.18905	62.0149	3.40872e-15	2.6325e-13		FAM172BP	2.06373	3.22317	9.32676	0.00225832	0.0108519		DAGLB	-1.592	4.82258	12.7974	0.0003471	0.00675912		Krt24	4.62891	0.0107299	8.14728	0.00431257	0.0111397		Spag9	1.63087	7.34237	64.5389	9.46452e-16	1.2005e-13
TXNDC17	2.42133	5.35648	27.6912	1.42305e-07	1.96945e-06		IGSF9B	2.05808	2.27957	7.76805	0.00531786	0.0215278		HS6ST1	-1.59724	4.98435	14.944	0.000110751	0.00260495		Ncapg	4.62064	3.9831	78.287	8.91066e-19	1.6343e-17		Creb3l2	1.62976	4.92486	18.5243	1.67752e-05	0.000172475
TRMT10C	2.42126	6.61447	37.9605	7.21932e-10	1.90551e-08		B4GALT2	2.05699	4.10838	13.5729	0.000229475	0.00167723		HLA-DPB1	-1.60127	6.42442	20.1467	7.17227e-06	0.000233108		Rbm44	4.61894	0.317309	14.1179	0.000171702	0.000625267		Ccdc32	1.62927	5.03772	25.3497	4.78216e-07	7.92642e-06
SLAMF7	2.41769	9.24727	20.6743	5.44411e-06	4.70382e-05		PPAT	2.05678	5.85267	28.9569	7.40068e-08	1.97031e-06		PCED1B	-1.60895	7.08608	24.997	5.74201e-07	2.46906e-05		A930033H14Rik	4.6181	1.17603	19.9236	8.05972e-06	3.89023e-05		Tspyl2	1.62829	5.17641	32.7462	1.0501e-08	2.62525e-07
TOMM40	2.41675	7.13144	35.2137	2.95444e-09	6.65999e-08		SRPRB	2.05606	7.38031	32.908	9.66225e-09	3.23272e-07		CEP68	-1.60913	5.80358	15.8098	7.00406e-05	0.00173205		Mlana	4.61499	-0.243745	9.2069	0.00241105	0.00668657		Rasgef1a	1.62772	2.83372	8.14567	0.0043164	0.0181338
PPAN	2.41659	4.60261	30.0652	4.17765e-08	6.72672e-07		RAB3GAP1	2.05528	5.63761	22.2988	2.33353e-06	3.57836e-05		BBC3	-1.61852	3.94981	10.8332	0.000996987	0.0163503		St3gal2	4.61109	3.79981	94.6989	2.21662e-22	5.2373e-21		Galnt2	1.62733	8.53146	53.4074	2.71074e-13	2.01632e-11
CD274	2.41454	4.5139	19.9133	8.1035e-06	6.67609e-05		WARS	2.04646	8.06508	37.4464	9.39617e-10	4.27543e-08		SUSD3	-1.62804	5.34033	15.643	7.64955e-05	0.00188053		Plekhg3	4.59978	5.42999	188.284	7.53332e-43	4.14505e-41		Axin2	1.62509	4.18418	18.0092	2.19841e-05	0.000218211
IDI2	2.41138	1.96773	9.61043	0.00193476	0.00736185		DCAF13	2.04357	6.92392	31.9165	1.60945e-08	5.12445e-07		ATXN7L1	-1.62805	4.61258	12.6191	0.000381827	0.00730551		Rnf43	4.59726	5.00591	170.055	7.1971e-39	3.51113e-37		Aldh2	1.6239	2.30618	12.4895	0.000409255	0.00257925
RDH10	2.40927	4.20506	11.7812	0.000598328	0.00274603		UTP11L	2.04117	5.9923	27.2109	1.82431e-07	4.14293e-06		HOOK1	-1.64788	4.70305	8.60963	0.0033439	0.0437093		Pip5k1b	4.58741	2.14537	38.0968	6.73208e-10	5.76967e-09		Irg1	1.62046	3.43179	11.3934	0.000737063	0.00423135
MANF	2.40777	5.95763	54.7917	1.34007e-13	7.48462e-12		CCDC58	2.04046	2.82314	7.44522	0.00636053	0.0248096		ANKRD26	-1.65253	4.32124	10.0371	0.00153415	0.0232688		Wnt3	4.58687	0.252091	7.73054	0.00542946	0.0136558		Ftx	1.62035	3.00071	10.9928	0.000914646	0.00507669
NIPA1	2.40548	5.17451	20.4012	6.2792e-06	5.34052e-05		PPAN	2.0362	4.59616	22.2036	2.45207e-06	3.73725e-05		GALNT6	-1.65309	4.39922	15.1301	0.000100349	0.00239631		Prdm1	4.5867	6.41731	224.099	1.15455e-50	7.90475e-49		Fpgt	1.61882	5.23443	30.5182	3.30751e-08	7.42188e-07
LRP8	2.40505	4.76589	34.7177	3.81144e-09	8.27863e-08		NR3C1	2.03474	8.20237	51.9068	5.81976e-13	5.39427e-11		MPP1	-1.65797	4.61918	9.31553	0.00227219	0.0324566		Ly6a	4.57655	9.05603	233.181	1.20659e-52	9.14426e-51		Ctbp2	1.61805	1.74564	6.38617	0.0115013	0.0396653
CYP51A1	2.40345	6.59463	63.7576	1.4071e-15	1.18149e-13		CD274	2.03174	4.51509	14.7219	0.000124588	0.000997421		TTC38	-1.70046	6.23767	13.2584	0.000271367	0.00553934		Zfp704	4.57341	2.04232	41.5381	1.15594e-10	1.07312e-09		Ccno	1.61075	2.53373	8.11106	0.00439959	0.0183507
URB2	2.40066	6.1563	48.0698	4.11307e-12	1.73847e-10		NET1	2.02993	4.20361	7.074	0.00782105	0.0292658		ABCD2	-1.70395	4.95722	15.9022	6.67022e-05	0.00166264		Cysltr2	4.56395	6.43915	184.626	4.73611e-42	2.50308e-40		Mgst3	1.60864	2.8972	14.3946	0.00014823	0.00109783
C1orf74	2.39208	1.09021	6.67796	0.00976124	0.0283019		DCTPP1	2.0292	6.5637	25.5018	4.41969e-07	8.77936e-06		TECPR1	-1.70397	5.80626	22.1853	2.47556e-06	9.00485e-05		Kctd17	4.55138	4.51902	103.909	2.11848e-24	5.59819e-23		Tmem181c-ps	1.60715	1.25812	6.25251	0.0124017	0.0420619
SMN1	2.38932	3.25729	14.1536	0.00016847	0.000930156		DKK2	2.02546	2.82845	8.89285	0.00286289	0.0131275		MEST	-1.70632	4.06526	8.62924	0.0033081	0.0435271		Vwa7	4.54821	3.75191	67.398	2.21877e-16	3.38004e-15		Crem	1.60586	9.98972	53.2775	2.89599e-13	2.1409e-11
SDF2L1	2.3864	7.01688	36.3073	1.68527e-09	4.07823e-08		C10orf2	2.02313	5.02804	16.3014	5.40232e-05	0.000504096		FBXO32	-1.72309	5.59814	13.7122	0.000213064	0.00446577		Ablim3	4.54684	5.21593	75.1269	4.41407e-18	7.69747e-17		Irgm2	1.60497	6.42066	34.7762	3.69861e-09	1.05934e-07
PELO	2.3863	5.12246	34.3463	4.61272e-09	9.81459e-08		SLC3A2	2.01177	9.09791	36.3273	1.66813e-09	6.84372e-08		TRBV19	-1.73293	4.71042	17.186	3.38916e-05	0.000915952		Tnf	4.54183	6.03753	187.675	1.02313e-42	5.57861e-41		Sdc1	1.60217	7.7017	26.2181	3.04946e-07	5.37222e-06
SHMT2	2.38517	6.53881	56.7406	4.97261e-14	2.94845e-12		RRS1	2.00962	5.99703	28.4757	9.4884e-08	2.43296e-06		GPR174	-1.73634	3.8177	14.3371	0.000152825	0.00339061		Rnase4	4.53205	5.16137	68.763	1.11034e-16	1.73762e-15		Gm19749	1.60106	1.80284	7.30474	0.00687728	0.0264849
SMN2	2.38355	3.04614	8.76122	0.00307703	0.0108503		KIAA0754	2.00789	1.93677	6.5783	0.010323	0.0364685		PITPNM2	-1.73977	4.05731	14.8366	0.000117241	0.00271673		Cep55	4.52979	3.0731	28.23	1.07724e-07	7.05089e-07		Cdip1	1.60059	6.80709	66.5877	3.34661e-16	4.87788e-14
TMEM201	2.37763	4.36983	28.7024	8.43976e-08	1.24077e-06		MTFR1	2.00603	3.13458	9.06254	0.002609	0.012218		VWA5A	-1.74394	3.23939	9.56595	0.0019822	0.0290397		P2rx7	4.52258	5.6809	67.2804	2.35513e-16	3.58324e-15		Tmem50b	1.59769	6.64406	66.583	3.35467e-16	4.87788e-14
NFAT5	2.37622	6.72438	61.576	4.25985e-15	3.19132e-13		ZEB2	2.00555	7.04837	12.9829	0.000314341	0.00218035		YPEL2	-1.74907	4.84108	8.27433	0.00402095	0.0498209		Glrx	4.50963	7.60561	516.58	2.34714e-114	7.64406e-112		Gm166	1.5955	2.63653	8.30713	0.00394897	0.0168742
YRDC	2.36904	6.18093	25.0482	5.59145e-07	6.50741e-06		MAP1LC3A	2.00509	2.31633	8.58694	0.00338583	0.0151419		AMN1	-1.7653	3.47952	10.8218	0.0010031	0.0163861		Podnl1	4.50626	6.84414	123.477	1.09664e-28	3.62043e-27		Mrm1	1.593	5.32607	23.9981	9.64287e-07	1.49606e-05
GPAT3	2.36874	3.36765	9.35429	0.00222464	0.00826381		GAR1	2.00405	5.31237	24.4054	7.80505e-07	1.42994e-05		LRRC8B	-1.76882	6.33272	13.6481	0.000220468	0.00458259		Cchcr1	4.4893	4.64293	146.567	9.76012e-34	3.98676e-32		Fosl2	1.59157	9.09314	72.3612	1.79198e-17	4.07423e-15
SQLE	2.36825	5.58416	50.4903	1.19755e-12	5.52862e-11		FBXO27	2.00018	1.36165	6.11806	0.0133808	0.0449849		FYB	-1.77011	8.67314	28.3892	9.92187e-08	5.3514e-06		L1cam	4.48712	7.14432	169.205	1.10373e-38	5.31996e-37		Hook2	1.59007	4.26124	14.3798	0.000149397	0.00110376
RRP9	2.36368	6.57282	35.9502	2.0243e-09	4.7695e-08		SUV39H2	1.99956	3.75473	10.333	0.00130672	0.00701457		ZNF815P	-1.77173	3.65517	14.963	0.00010964	0.00258367		Il17rc	4.47315	1.9441	37.9224	7.3616e-10	6.26463e-09		Stat4	1.58681	8.54865	81.8708	1.45277e-19	5.4706e-17
KLF10	2.36176	7.01954	33.5481	6.95215e-09	1.3828e-07		MRPL32	1.99413	6.08824	23.1992	1.46055e-06	2.43354e-05		SLC12A6	-1.7722	5.59874	15.2723	9.3073e-05	0.00223966		Dock5	4.46162	6.98042	417.67	7.846e-93	1.75082e-90		D630039A03Rik	1.58571	1.43881	6.55361	0.0104672	0.0367939
DCTPP1	2.3612	6.56536	33.5794	6.84151e-09	1.36866e-07		BCL2L11	1.9941	6.2311	37.5466	8.92554e-10	4.13649e-08		LINC01550	-1.77746	4.37416	14.5406	0.000137173	0.00308713		Crispld2	4.44934	3.3381	45.0793	1.89219e-11	1.87726e-10		Gpr132	1.58362	8.50908	96.0689	1.10956e-22	6.68512e-20
IER5	2.36089	7.20953	19.7769	8.70299e-06	7.1212e-05		SLC31A1	1.99314	4.13356	16.2992	5.40882e-05	0.000504107		MPP6	-1.77834	4.69664	12.6059	0.000384531	0.00733481		Cdc25c	4.44617	0.875302	16.6427	4.5124e-05	0.000186086		Amz2	1.57974	6.32196	37.0831	1.13199e-09	3.77852e-08
C10orf128	2.35806	4.04867	9.57807	0.00196915	0.00747227		ETF1	1.99129	7.1096	34.4959	4.27159e-09	1.54929e-07		CHMP7	-1.78416	7.83432	28.1622	1.11561e-07	5.94028e-06		Gja1	4.44586	0.582024	7.16708	0.00742534	0.0179273		Ppp1r3b	1.57807	8.50076	17.0298	3.67975e-05	0.000340299
EIF3J	2.35737	6.77938	31.4261	2.0718e-08	3.59505e-07		FAM57A	1.98757	3.57492	11.2419	0.000799702	0.0046586		LGALS1	-1.80017	5.35547	12.9244	0.000324327	0.00640112		Sapcd2	4.44177	2.21231	21.794	3.03541e-06	1.58341e-05		Carnmt1	1.5768	7	58.513	2.01954e-14	1.88647e-12
TRAJ33	2.35593	2.68768	14.2966	0.000156149	0.000869802		SERPINB9	1.98694	8.25233	46.6674	8.41161e-12	6.01454e-10		ENG	-1.80298	3.9416	8.74959	0.00309671	0.0414429		Cdca3	4.43814	3.70085	46.6636	8.42814e-12	8.63597e-11		Firre	1.57226	5.01937	29.5703	5.39256e-08	1.14806e-06
NAB1	2.3535	4.15644	18.0995	2.0966e-05	0.000154296		ETS2	1.98644	5.37825	18.4418	1.7517e-05	0.000195531		PASK	-1.80745	5.06826	19.2748	1.13193e-05	0.000342949		Rnd3	4.43083	0.433954	6.64538	0.00994133	0.0230371		Igf1r	1.57212	6.81996	67.1491	2.51732e-16	4.09915e-14
ETF1	2.35332	7.11067	46.7269	8.16027e-12	3.2206e-10		MLEC	1.9861	7.65129	30.9445	2.65518e-08	8.1432e-07		GFOD1	-1.81597	5.8024	8.75031	0.00309549	0.0414429		Sox13	4.42213	1.64133	18.4568	1.73798e-05	7.83487e-05		Zswim3	1.57148	2.54129	6.49651	0.0108087	0.0378068
TOMM5	2.35091	6.77753	38.2499	6.22416e-10	1.66035e-08		NANS	1.98527	5.8578	25.7108	3.96592e-07	8.01706e-06		VNN2	-1.83767	5.24992	25.9796	3.45041e-07	1.59317e-05		Bcl2a1b	4.42155	8.12186	583.739	5.76399e-129	2.39504e-126		Blcap	1.57066	5.47903	22.0739	2.62357e-06	3.52442e-05
NLRP3	2.34947	3.35746	13.0848	0.000297694	0.00151462		NLE1	1.98011	4.37558	15.6426	7.65127e-05	0.000668343		BAG3	-1.83995	5.04377	17.018	3.70281e-05	0.000986996		Tnfrsf11a	4.4207	0.92399	12.501	0.000406743	0.00137598		Gprc5a	1.56809	3.84765	12.938	0.000321984	0.00210636
NDST1	2.34677	1.72957	6.02468	0.0141072	0.0383018		IRGQ	1.97865	4.35331	11.6384	0.000646026	0.00389202		VIPR1	-1.84745	5.00813	12.3374	0.000443978	0.00825483		S100a8	4.41949	1.45518	12.3197	0.000448195	0.00150062		F530104D19Rik	1.56733	1.44131	6.83227	0.00895255	0.0326297
RRAGD	2.34453	2.81892	5.53102	0.0186822	0.0480734		SMIM4	1.97808	3.6509	13.5211	0.000235892	0.00171812		DIP2B	-1.84804	5.73823	28.5769	9.00478e-08	5.00786e-06		Mrgpre	4.39871	2.19218	31.7448	1.75818e-08	1.27311e-07		Sh2b3	1.56528	5.60995	31.4674	2.02812e-08	4.78256e-07
LOC100128242	2.34204	2.24233	8.42256	0.00370593	0.0127062		SLA	1.97777	8.83834	39.5504	3.19696e-10	1.67379e-08		PTP4A3	-1.86386	3.74117	9.67755	0.00186533	0.0276163		Gcat	4.39224	3.33367	50.5449	1.1647e-12	1.28876e-11		Nek8	1.56306	5.33104	31.0089	2.56846e-08	5.90648e-07
SEC11C	2.34146	6.80654	44.4619	2.59362e-11	9.11481e-10		PSAT1	1.97496	4.891	8.52829	0.00349668	0.0155093		MAML2	-1.86522	5.64	22.1164	2.56614e-06	9.30727e-05		Arhgap33	4.38723	1.40684	16.8138	4.12316e-05	0.000171858		Prelid2	1.55737	6.0586	35.9722	2.00152e-09	6.20008e-08
DLEU2L	2.33788	0.978679	8.78824	0.00303179	0.0107209		ADIPOR2	1.97415	4.21774	13.0473	0.000303719	0.00211793		GRK5	-1.8766	3.58529	14.8543	0.000116144	0.00269631		Yap1	4.37855	0.0653801	6.25222	0.0124038	0.0277611		Zeb1	1.55645	7.40592	22.5889	2.00639e-06	2.76625e-05
LRRC59	2.33623	6.26	38.6616	5.04025e-10	1.37383e-08		PDCD1	1.97351	6.16572	16.532	4.78361e-05	0.000456577		RAB3GAP1	-1.90066	5.63761	19.2118	1.1699e-05	0.000353599		Cnnm2	4.37539	7.12067	193.457	5.59339e-44	3.17926e-42		Pdlim1	1.55615	8.02158	39.3863	3.4772e-10	1.33017e-08
ZC3HAV1L	2.33586	1.72887	7.4205	0.0064485	0.0201642		RQCD1	1.96634	4.07705	15.7185	7.35021e-05	0.000645879		CAPN5	-1.91794	3.70366	11.8367	0.000580746	0.010293		Sdc4	4.35486	6.26217	86.1218	1.6919e-20	3.49698e-19		Eml5	1.55447	4.29136	16.5141	4.82893e-05	0.000430071
RRP15	2.33537	5.5526	24.9282	5.9507e-07	6.84905e-06		LOC90784	1.9631	2.64996	7.36716	0.00664256	0.0256776		ATG9B	-1.91974	3.43232	11.7844	0.000597278	0.0104968		Spon2	4.33678	0.96989	10.4834	0.0012045	0.00359796		Slc15a2	1.55001	4.37816	6.59825	0.0102079	0.0361037
BACH2	2.33364	7.57584	25.3143	4.87074e-07	5.74886e-06		GTPBP4	1.95912	7.40089	27.8568	1.30635e-07	3.1679e-06		GCNT1	-1.92224	3.96733	12.2993	0.000453117	0.00838736		Spc24	4.32367	3.5652	83.5719	6.14406e-20	1.22171e-18		Tmem29	1.54636	1.8246	8.91188	0.00283322	0.0129811
PTS	2.33232	3.93876	17.6401	2.66907e-05	0.000189913		LTV1	1.95691	6.51049	24.8422	6.22202e-07	1.17607e-05		SGK223	-1.93947	3.95787	15.0121	0.000106823	0.00252409		Exo1	4.31994	1.7019	26.209	3.06391e-07	1.88753e-06		Gm20186	1.54257	4.31509	27.4852	1.58304e-07	3.02789e-06
NANP	2.33036	3.55509	15.9793	6.40392e-05	0.000406285		FBXO30	1.95544	4.5177	16.7433	4.27931e-05	0.000415093		PRKCA	-1.95657	4.38919	8.51148	0.00352912	0.0456197		Grrp1	4.31692	-0.601882	7.05344	0.00791131	0.0189149		Ctsl	1.53954	4.16275	18.5409	1.66301e-05	0.000171422
TRIP10	2.32828	3.26325	17.3325	3.13778e-05	0.000218579		XPO5	1.95493	6.4353	35.7513	2.24181e-09	8.90532e-08		FCGBP	-1.97149	4.29303	16.8248	4.09947e-05	0.0010754		Rrm2	4.31573	5.2928	159.464	1.48183e-36	6.61335e-35		Eid2	1.53838	3.11924	8.27092	0.00402851	0.0171411
NANS	2.32578	5.86032	34.166	5.06049e-09	1.06228e-07		KDM5B	1.94865	6.02481	24.7798	6.42674e-07	1.20386e-05		GPR160	-2.01363	3.47596	8.5746	0.00340885	0.0442938		Adrb1	4.31431	2.98606	33.4401	7.34931e-09	5.57327e-08		Dkkl1	1.5367	5.29164	37.0855	1.13061e-09	3.77852e-08
ATP1B1	2.32445	0.877221	8.21256	0.00416014	0.0139762		SEH1L	1.94611	6.46981	37.3146	1.00531e-09	4.52498e-08		KCNH3	-2.02776	2.73042	8.9537	0.00276908	0.0380346		Cxcl2	4.31278	4.79434	54.6702	1.42549e-13	1.72289e-12		Uty	1.53558	6.04864	44.0294	3.23487e-11	1.60412e-09
WWC2	2.32332	4.16754	22.0165	2.70324e-06	2.52956e-05		NOL10	1.94246	6.11283	25.9336	3.53361e-07	7.28436e-06		ACSS2	-2.0319	3.52409	12.6123	0.000383223	0.00732101		Rad54b	4.29762	1.68022	19.5854	9.62005e-06	4.57714e-05		Amd1	1.53401	7.0442	36.35	1.64876e-09	5.31218e-08
FSD1	2.31799	3.83194	9.78027	0.00176394	0.00682397		ANGPT2	1.94219	1.42522	6.44072	0.0111533	0.0388211		ADPRM	-2.05769	4.77728	19.7061	9.03114e-06	0.000283225		Catsperd	4.29724	0.128611	7.14988	0.0074969	0.0180856		AW011738	1.53257	4.30235	20.4994	5.96504e-06	7.14176e-05
SEC61B	2.31753	7.38945	46.959	7.2488e-12	2.88821e-10		TUBA1B	1.94167	7.52383	36.5574	1.48233e-09	6.22428e-08		TRAV8-3	-2.07225	4.02607	13.1425	0.000288669	0.0058354		Gpr34	4.29504	6.64846	95.2929	1.64198e-22	3.90254e-21		Rcan1	1.53177	3.22122	13.6711	0.000217782	0.00152841
ACE	2.31742	2.84434	12.4425	0.000419684	0.00202441		ZBTB21	1.94127	4.79406	23.5483	1.21816e-06	2.08521e-05		KIAA1958	-2.07957	2.36624	8.40038	0.00375142	0.0475116		Cxcr6	4.28224	10.9972	102.721	3.85757e-24	1.00397e-22		Il4ra	1.52693	9.84227	60.4388	7.59037e-15	7.559e-13
CYCS	2.31028	8.18348	30.071	4.16508e-08	6.71512e-07		ATAD3A	1.94075	6.16773	26.9552	2.08228e-07	4.65278e-06		NELL2	-2.08154	7.45676	31.8866	1.63439e-08	1.08207e-06		Adra2c	4.27789	0.5797	6.45413	0.0110695	0.0252197		Bola1	1.52492	3.41018	12.7861	0.000349208	0.00224784
H2AFX	2.30703	5.1068	22.3415	2.28226e-06	2.19304e-05		TBL1X	1.93895	6.80181	38.1797	6.45202e-10	3.09326e-08		SNN	-2.087	4.56433	27.3205	1.72374e-07	8.91289e-06		Slc41a2	4.27714	6.52941	73.5732	9.69741e-18	1.64351e-16		2010315B03Rik	1.52193	4.03407	17.7325	2.5425e-05	0.00024888
TMEM39A	2.30643	5.72589	38.0751	6.80736e-10	1.80438e-08		NOC3L	1.93866	5.52318	22.5283	2.07067e-06	3.23878e-05		TLDC2	-2.10438	1.92532	9.67121	0.00187178	0.0276524		Sulf2	4.27409	1.13665	16.642	4.51393e-05	0.000186086		Acad10	1.51768	2.77325	9.94535	0.00161257	0.00815076
CD58	2.29805	5.8866	36.8671	1.26464e-09	3.15806e-08		FAM89A	1.93123	4.23084	13.9512	0.000187614	0.00141936		CLN5	-2.10519	4.40629	19.8016	8.59096e-06	0.000272839		Wdr95	4.26784	3.12615	45.6915	1.38419e-11	1.3888e-10		Ivd	1.51701	5.80226	42.8418	5.93496e-11	2.71925e-09
WARS	2.28927	8.06522	45.9804	1.1944e-11	4.59788e-10		NOP58	1.93109	8.04652	22.7308	1.86357e-06	2.9697e-05		ZNF563	-2.10823	2.79053	11.6555	0.000640146	0.0111717		Il1rl1	4.26774	2.22412	28.028	1.19574e-07	7.76751e-07		Iars2	1.5168	6.54952	41.2082	1.36845e-10	5.82678e-09
NXT1	2.28152	6.05588	26.6746	2.40765e-07	3.1312e-06		SRGN	1.92439	9.21695	21.2564	4.01775e-06	5.68898e-05		PDK1	-2.11223	5.95241	22.5442	2.05361e-06	7.71677e-05		Irak3	4.26467	6.08729	150.868	1.11985e-34	4.75149e-33		Hmces	1.51629	6.21975	36.8416	1.28125e-09	4.21834e-08
CENPN	2.27923	3.31974	12.6476	0.000376057	0.00184939		SLC25A33	1.91974	5.21681	15.4678	8.39213e-05	0.000720733		SLC43A2	-2.11797	2.31129	9.00629	0.00269052	0.0372343		Cfap54	4.2614	0.667284	14.3548	0.000151392	0.000556691		Map3k14	1.51403	8.25083	67.6103	1.99227e-16	3.28861e-14
GRPEL1	2.27897	6.96201	31.3819	2.1195e-08	3.65533e-07		CA2	1.91859	4.82459	22.4155	2.19598e-06	3.41345e-05		ASCL2	-2.12445	4.31372	8.72235	0.00314332	0.041843		Klrk1	4.25856	7.57677	231.327	3.06149e-52	2.24945e-50		B4galt4	1.51377	3.29173	9.01449	0.00267848	0.0123775
CHORDC1	2.27823	6.74198	57.8214	2.87028e-14	1.7955e-12		TXNDC17	1.91144	5.35304	18.075	2.12377e-05	0.000231286		PCSK5	-2.14686	4.45449	21.3615	3.80331e-06	0.000132565		Fam214b	4.258	4.6581	113.281	1.87264e-26	5.65546e-25		Acvrl1	1.51126	2.51144	6.29542	0.012105	0.0412865
FKBP14	2.27379	3.00311	15.3564	8.90188e-05	0.000539852		TAF1A	1.90933	3.56476	10.7865	0.00102244	0.0057425		SNPH	-2.18967	4.88122	12.7731	0.000351644	0.00682188		Pkig	4.25485	2.61627	48.1371	3.97439e-12	4.18997e-11		Mast4	1.51064	5.66701	24.6968	6.7097e-07	1.08235e-05
EIF4A1	2.27277	9.1866	34.0724	5.30995e-09	1.10353e-07		WDR36	1.90698	6.99254	34.9722	3.34442e-09	1.25296e-07		PLOD1	-2.19131	4.45249	10.5123	0.00118585	0.0188306		Cdh1	4.23577	3.24648	28.2634	1.05881e-07	6.94934e-07		Srrd	1.50956	5.71217	50.6552	1.10103e-12	7.17161e-11
NFE2L3	2.27215	4.65441	26.9672	2.06941e-07	2.75137e-06		IKZF2	1.90564	7.30174	12.1036	0.000503237	0.0031787		AEBP1	-2.2041	4.74587	13.9336	0.00018938	0.00401645		Gzmf	4.23002	-0.314474	6.04282	0.0139629	0.0306976		Lgals3	1.5086	8.70807	15.3503	8.93079e-05	0.000727135
NCR3LG1	2.27171	3.78427	18.0033	2.20527e-05	0.000161157		CCT2	1.90475	8.14026	33.2442	8.12806e-09	2.78648e-07		SH3TC1	-2.21184	4.43005	18.81	1.44406e-05	0.000427055		Espl1	4.22703	3.25929	26.6446	2.44533e-07	1.52044e-06		Zfp703	1.50844	4.39532	20.7129	5.33565e-06	6.50755e-05
FKBP4	2.2682	7.77393	38.6563	5.05387e-10	1.37454e-08		ZBTB9	1.90237	5.22436	25.81	3.76727e-07	7.70974e-06		GSTM3	-2.21482	4.63364	27.8313	1.3237e-07	6.95944e-06		Ptpn13	4.22521	5.01772	131.484	1.94028e-30	7.04229e-29		Chchd6	1.50767	1.89921	6.175	0.0129568	0.0435629
SPAG1	2.26747	3.45232	16.8908	3.95936e-05	0.000268486		CHPF	1.90023	5.61686	23.7582	1.09227e-06	1.90356e-05		TRAV12-3	-2.23416	2.57392	12.4076	0.000427595	0.00800972		Ly6i	4.22501	0.332772	14.1606	0.000167852	0.000612357		4931440P22Rik	1.50539	2.73688	9.94631	0.00161172	0.00814991
KDELC1	2.26279	2.52044	10.6329	0.00111095	0.00464075		GPATCH4	1.90005	6.64681	24.8578	6.17186e-07	1.16836e-05		PRR5L	-2.249	5.17915	9.5368	0.00201392	0.0294052		Cd83	4.22128	6.71475	39.3231	3.5917e-10	3.17302e-09		Ptgs2	1.50419	4.14275	12.1295	0.000496295	0.0030265
PIGW	2.26225	5.29753	32.2242	1.37368e-08	2.51996e-07		BOLA2	1.89969	2.32562	8.10865	0.00440545	0.0185805		OSBPL5	-2.25887	5.47211	17.9291	2.29293e-05	0.00064738		Inppl1	4.2197	3.16999	31.3195	2.18866e-08	1.55779e-07		Dlg5	1.50285	2.27454	7.59129	0.0058651	0.0233072
MRPL17	2.25964	5.52114	26.9001	2.14245e-07	2.83342e-06		ENTPD7	1.89658	3.87989	15.3579	8.89471e-05	0.000754573		TRAV12-1	-2.27058	3.58033	12.776	0.000351093	0.00682177		Il1r2	4.21531	3.66324	56.5574	5.45822e-14	6.8655e-13		Maff	1.49738	4.70502	22.9225	1.68669e-06	2.41385e-05
ST7	2.25819	4.10395	20.226	6.88099e-06	5.79764e-05		ZNF587B	1.89595	2.6308	7.05612	0.00789951	0.0294888		C19orf35	-2.27345	1.62505	8.29261	0.00398068	0.049464		Ptger2	4.21295	4.99689	122.163	2.12682e-28	6.98316e-27		Samsn1	1.49529	8.462	13.4787	0.000241284	0.00166236
GOLGA2P7	2.25656	-0.0689302	6.2987	0.0120826	0.0336898		PRR3	1.89197	4.4052	12.1604	0.000488156	0.00310855		GPR153	-2.27564	3.29148	13.1675	0.000284848	0.00577683		Dusp4	4.21028	6.53228	113.691	1.52316e-26	4.61157e-25		Zfp57	1.49409	2.27797	7.64356	0.00569753	0.0227335
SH2D2A	2.25292	8.66092	26.4488	2.70617e-07	3.44775e-06		PLXNA1	1.89036	5.73415	28.2228	1.08125e-07	2.70593e-06		SUGCT	-2.27675	0.247056	8.56303	0.00343058	0.0444838		D430019H16Rik	4.20235	-0.212206	9.40634	0.00216236	0.00606246		Gm20359	1.49084	4.10258	17.4171	3.00108e-05	0.000284524
IL23A	2.25072	4.71565	12.4685	0.000413878	0.00200311		LOC100507460	1.8882	2.17866	6.34704	0.0117578	0.0405191		LINC01089	-2.27888	4.02603	14.2152	0.000163045	0.00358557		Hk2	4.19898	7.40706	76.3997	2.31689e-18	4.14837e-17		Ttc28	1.49055	3.60358	7.92594	0.00487311	0.0199867
DNAJB5	2.2506	3.37442	9.79715	0.00174783	0.0067679		ISOC2	1.88813	4.76003	19.0523	1.27186e-05	0.000149015		FBXO40	-2.27996	0.743251	8.70414	0.00317488	0.042084		Shcbp1	4.19341	2.61716	40.7207	1.75616e-10	1.60437e-09		AU041133	1.48437	3.08645	11.2133	0.00081214	0.00458804
MAP2K3	2.24235	8.60035	33.429	7.39145e-09	1.45859e-07		CENPN	1.88693	3.31803	9.12612	0.00251986	0.0118582		TRAJ28	-2.28195	0.39653	8.59257	0.00337537	0.0439959		Ccr5	4.18879	7.39925	94.3497	2.64429e-22	6.19916e-21		Gabpb1	1.48259	7.83875	63.9507	1.27574e-15	1.58481e-13
TFB2M	2.24112	5.60315	24.406	7.80252e-07	8.62738e-06		DUSP10	1.8869	5.07698	11.8596	0.000573647	0.00353847		DENND5A	-2.28226	6.23976	26.9735	2.06269e-07	1.03656e-05		Fosb	4.18752	5.37679	125.157	4.70274e-29	1.5785e-27		Tnfsf8	1.48248	4.71758	15.0318	0.000105716	0.00083998
MRO	2.23883	-0.359041	5.51839	0.0188175	0.0484018		ZSWIM6	1.88658	3.9457	19.6612	9.24615e-06	0.000114779		TOP1MT	-2.29187	4.21982	17.9011	2.32686e-05	0.000651363		Lonrf3	4.15906	3.54019	25.9221	3.55476e-07	2.17216e-06		Sfn	1.4822	4.72859	22.4062	2.20657e-06	3.00443e-05
PPA1	2.2385	7.51394	31.9986	1.54282e-08	2.78933e-07		MRPL12	1.88393	6.09829	21.2329	4.06725e-06	5.74724e-05		PKIG	-2.29195	0.882348	8.70618	0.00317133	0.0420815		Rcor2	4.15443	1.2798	25.2227	5.10785e-07	3.04649e-06		AI506816	1.48191	2.84493	11.4888	0.000700184	0.0040562
TXNDC15	2.23638	5.14914	31.0624	2.49859e-08	4.23002e-07		RBM28	1.88281	5.53344	24.944	5.90214e-07	1.12926e-05		CTBP2	-2.30443	3.98436	12.6011	0.000385512	0.00734233		Sec16b	4.14643	0.328933	5.07592	0.0242604	0.0495319		Zswim7	1.47585	2.82327	10.259	0.00136023	0.00705587
C3AR1	2.23248	5.36424	19.9484	7.95605e-06	6.58321e-05		LYST	1.88259	7.5281	26.8842	2.16012e-07	4.784e-06		GGT7	-2.30447	3.58809	13.5847	0.000228033	0.00470855		Nmral1	4.14493	2.06116	34.1903	4.99772e-09	3.87782e-08		Prcp	1.47503	3.97799	19.3873	1.06715e-05	0.000117659
FAM98A	2.22442	5.57952	27.7725	1.36453e-07	1.89685e-06		ADAT3	1.88229	3.02354	11.9308	0.000552127	0.00343037		N4BP3	-2.32072	3.53613	8.90775	0.00283964	0.0387908		Scrt1	4.14166	3.2306	49.1933	2.31946e-12	2.49327e-11		Otud1	1.47321	4.96269	18.7388	1.49903e-05	0.000156533
ISOC2	2.22417	4.76501	25.4679	4.49815e-07	5.36424e-06		TRIP10	1.87821	3.26659	12.0235	0.000525337	0.00329997		HPCAL4	-2.32669	3.26962	9.6976	0.00184508	0.0274199		Ncaph	4.13643	4.32008	64.8073	8.25941e-16	1.20931e-14		Nfia	1.47036	1.88191	6.77714	0.00923328	0.0334318
MAFF	2.22163	5.09559	28.3723	1.00085e-07	1.44425e-06		LRRC59	1.87775	6.25844	26.0185	3.38166e-07	7.02093e-06		INF2	-2.32803	2.31605	8.75148	0.00309351	0.0414429		Dpf3	4.13552	0.450543	14.6029	0.000132708	0.000497395		Nabp1	1.46842	9.52933	45.5715	1.47167e-11	7.68596e-10
LAMP3	2.21796	4.27944	16.1916	5.72463e-05	0.000369169		SLC9A4	1.86843	1.85871	6.64793	0.00992714	0.0353999		TRAV8-6	-2.33076	3.06721	15.9893	6.37024e-05	0.00159741		Cdkn3	4.12956	1.56875	14.7751	0.000121127	0.000458556		Usp36	1.4679	6.8974	39.5681	3.16819e-10	1.22503e-08
ODC1	2.21705	7.86215	29.0358	7.10541e-08	1.07233e-06		LZTFL1	1.8672	4.18723	19.1322	1.21967e-05	0.000143667		WHAMMP2	-2.33192	2.92543	12.1456	0.000492041	0.00900133		Atf6	4.1294	7.39535	306.756	1.11164e-68	1.41002e-66		Trio	1.46495	4.23303	22.6499	1.94372e-06	2.69526e-05
PRNP	2.21687	9.03539	42.9093	5.73383e-11	1.90281e-09		NOLC1	1.86425	8.94739	25.7841	3.81824e-07	7.76872e-06		CD248	-2.35154	5.29367	31.5562	1.93749e-08	1.23693e-06		Mtfr2	4.10659	1.23411	14.6182	0.000131637	0.00049369		Plxdc2	1.46028	3.75509	6.36654	0.0116292	0.0400262
LONRF1	2.21623	3.66232	19.5793	9.65076e-06	7.80482e-05		LOC285740	1.86087	3.32671	9.14564	0.00249311	0.0117633		GOLGA7B	-2.35171	1.44571	11.0638	0.000880316	0.0147068		Adssl1	4.10166	3.77864	53.4813	2.61063e-13	3.06311e-12		Prdx4	1.45764	3.31511	13.8079	0.000202487	0.00143359
HNRNPAB	2.21183	7.7478	35.8634	2.11645e-09	4.94934e-08		GAPDH	1.856	10.9468	20.9818	4.63668e-06	6.4537e-05		FKBP1AP1	-2.35438	1.00318	8.31571	0.00393037	0.0491807		Ccnb1	4.09881	3.56479	56.9148	4.55103e-14	5.77102e-13		Zfp110	1.4545	6.44614	46.7512	8.05939e-12	4.47538e-10
ASTL	2.21153	1.10738	6.55727	0.0104457	0.0298915		FAM207A	1.85583	3.45836	10.785	0.00102327	0.00574437		ITGAM	-2.35472	5.72249	14.1951	0.000164803	0.00361153		BC022687	4.09814	-0.0877139	11.5191	0.000688848	0.00220234		Tob2	1.45441	9.15151	55.1148	1.13692e-13	9.31964e-12
IFI44L	2.20964	4.67752	11.0679	0.000878371	0.00379759		NOP10	1.85273	6.77106	25.4062	4.64414e-07	9.13317e-06		SMTN	-2.36822	2.49571	12.0688	0.000512725	0.00932518		Bcl2l1	4.09709	7.53452	260.441	1.37537e-58	1.24611e-56		4930526I15Rik	1.45164	3.17244	12.6656	0.00037245	0.00237713
TRIM69	2.20561	2.69622	9.62349	0.00192104	0.00732749		AHCY	1.85092	5.58233	14.3564	0.000151262	0.00118037		NUAK2	-2.3742	5.8987	42.1378	8.50622e-11	9.94751e-09		2410004P03Rik	4.09543	0.454905	11.183	0.000825497	0.00257168		Btla	1.4516	4.47483	10.6352	0.00110953	0.00596867
IDI1	2.20513	7.17962	57.4606	3.4482e-14	2.08408e-12		SLC25A44	1.85042	6.0939	26.5291	2.59594e-07	5.61989e-06		TM4SF19	-2.37503	1.2186	8.62719	0.00331183	0.0435303		Pbk	4.09164	2.0642	19.2791	1.12938e-05	5.28302e-05		A930024E05Rik	1.45114	3.58119	11.7047	0.000623429	0.00366633
STX1A	2.20059	3.1213	11.3467	0.000755816	0.00334253		LRP8	1.84795	4.7665	21.8135	3.00477e-06	4.41818e-05		LOC100129931	-2.37921	0.505731	8.39049	0.0037719	0.0477227		Lxn	4.09036	5.2918	114.817	8.63025e-27	2.65134e-25		Pnpo	1.45064	5.9873	36.6657	1.40224e-09	4.60407e-08
TRAJ16	2.19679	0.173345	7.19559	0.0073083	0.0223228		MAT2A	1.84789	8.578	24.2671	8.38598e-07	1.51858e-05		TRAV8-4	-2.37958	2.91342	13.4545	0.000244425	0.00501391		Tcrg-V6	4.08754	1.84729	10.3927	0.00126514	0.00375398		Crtap	1.44295	3.08501	9.17064	0.00245928	0.0115309
UTP14A	2.19512	5.73592	26.608	2.49213e-07	3.21765e-06		YARS	1.84694	8.39568	28.1273	1.1359e-07	2.81596e-06		FCRL3	-2.38492	6.2354	20.0419	7.57643e-06	0.000244971		Ankle1	4.08566	2.21247	22.0273	2.68805e-06	1.41628e-05		Zfp729b	1.44279	4.27524	17.8073	2.44448e-05	0.000240261
MRPL32	2.19347	6.09116	27.5414	1.53764e-07	2.114e-06		NT5DC3	1.84637	4.23325	11.5866	0.000664284	0.00398475		KIAA0754	-2.3867	1.93677	9.17753	0.00245004	0.0345962		Slc43a3	4.08528	4.15003	89.4706	3.11223e-21	6.88117e-20		Lrrc8d	1.43809	7.40085	35.0223	3.25947e-09	9.4871e-08
CYSTM1	2.18739	3.95549	19.787	8.65682e-06	7.08806e-05		TFB2M	1.84497	5.59949	17.1234	3.50282e-05	0.000353189		GOLM1	-2.39041	3.81456	14.5617	0.000135642	0.0030637		Slc16a2	4.08027	0.237256	6.35801	0.0116853	0.0263931		Vat1	1.43674	1.79995	6.10811	0.0134563	0.04478
TSPAN15	2.18707	5.09754	8.2375	0.00410336	0.0138338		TIGIT	1.84098	6.09496	14.9892	0.000108127	0.000886045		TRBV25-1	-2.39121	2.13787	12.7962	0.000347328	0.00675912		Lzts1	4.06258	-0.213477	6.14451	0.0131821	0.0292315		Pcgf5	1.43614	6.3322	27.3822	1.66958e-07	3.16827e-06
ETS2	2.1827	5.38266	21.7916	3.03928e-06	2.81038e-05		METRNL	1.84047	5.10602	7.51606	0.00611513	0.0241155		KLRC4	-2.39447	5.14115	9.8716	0.0016785	0.0252437		Itgb3	4.05804	8.03416	229.868	6.36914e-52	4.62338e-50		Clcn3	1.43539	7.16406	26.6598	2.42613e-07	4.38304e-06
LARP4	2.18237	6.55882	33.5601	6.9094e-09	1.37649e-07		GBP2	1.83848	8.61525	28.2712	1.05453e-07	2.65501e-06		TMEM220	-2.39905	2.40028	9.10316	0.00255168	0.035675		Pstpip2	4.05701	-0.31265	6.42359	0.0112614	0.0255879		Paqr8	1.43388	3.6799	10.2824	0.00134308	0.00698194
MCAT	2.18187	3.77256	17.897	2.33188e-05	0.000169322		OTUD6B	1.82865	5.08939	15.3405	8.97714e-05	0.00076002		ALPK1	-2.40264	3.27769	12.9972	0.000311953	0.00622254		Nrbp2	4.05693	1.50235	23.6094	1.18007e-06	6.65103e-06		Il2ra	1.43374	8.46054	51.4625	7.29765e-13	4.94026e-11
IL21R	2.17452	7.68297	40.9371	1.57206e-10	4.84434e-09		ZNF629	1.8264	3.32811	5.98873	0.0143976	0.0475975		LGR6	-2.42818	4.80695	12.8732	0.000333314	0.0065578		Gpr35	4.05355	0.976885	7.66326	0.00563566	0.014142		Prr7	1.43132	3.85615	11.2313	0.00080431	0.0045502
ANKRD37	2.17023	2.28302	9.5515	0.00199787	0.00755373		SDF2L1	1.8251	7.01592	22.1689	2.4969e-06	3.78253e-05		LOC642852	-2.43342	2.88102	11.3368	0.000759873	0.0129061		Ston2	4.04395	3.3686	69.9079	6.21396e-17	9.91764e-16		Socs2	1.42909	5.06374	28.2634	1.05882e-07	2.13e-06
RIMS3	2.16501	3.48046	8.91772	0.00282417	0.0100751		BIK	1.82461	2.2082	6.63881	0.00997806	0.035541		ZNF491	-2.44659	1.00411	8.61493	0.00333418	0.0437093		Nkx2-3	4.04117	0.592303	5.55248	0.0184545	0.0389472		Gm19648	1.42769	2.67454	6.85708	0.00882905	0.0322786
TIPIN	2.16447	3.7348	13.3881	0.000253224	0.00131839		HMGA1	1.82354	6.83894	39.7342	2.90987e-10	1.54285e-08		AMN	-2.44871	1.70883	10.0798	0.00149906	0.0228753		Prc1	4.04116	4.56661	54.0938	1.91145e-13	2.27824e-12		Dkk3	1.42657	6.27025	43.2577	4.79853e-11	2.27647e-09
NFKB2	2.16297	7.06626	38.5231	5.41097e-10	1.45898e-08		POLR3G	1.82135	1.93972	6.18115	0.0129118	0.043761		ATP10A	-2.45401	5.00292	29.8906	4.5712e-08	2.79021e-06		Fasl	4.03961	6.73185	236.88	1.88373e-53	1.47396e-51		Foxo4	1.42498	2.64016	6.71342	0.009569	0.0343788
SCN1B	2.16173	2.38675	5.90349	0.015111	0.0404305		WDR3	1.81895	6.75417	25.3035	4.89825e-07	9.59182e-06		KBTBD11	-2.47592	3.45544	13.9832	0.000184448	0.00395883		Gzmb	4.03906	7.66193	104.906	1.2806e-24	3.44448e-23		Lmbrd1	1.42273	6.22263	34.9883	3.31694e-09	9.60798e-08
SNX9	2.16172	7.26321	32.1135	1.4542e-08	2.64057e-07		PSMD12	1.8186	6.38554	30.4312	3.4592e-08	1.02571e-06		MARCKSL1	-2.4817	5.78934	36.7301	1.35669e-09	1.16276e-07		Efcab11	4.03394	0.00890946	8.62609	0.00331382	0.00882464		Tnfrsf10b	1.42039	5.16616	22.3717	2.24664e-06	3.05208e-05
SUV39H2	2.15925	3.75711	11.7702	0.00060185	0.00275714		ACACA	1.81781	5.07475	11.5923	0.000662251	0.00397637		TRBV7-3	-2.48593	2.83394	15.1568	9.89393e-05	0.00236717		F2rl2	4.02323	5.05294	94.5685	2.36759e-22	5.57217e-21		Gm19551	1.41547	2.87575	7.07622	0.00781136	0.029255
NSDHL	2.15812	5.1204	22.8271	1.77245e-06	1.75436e-05		PSMB5	1.81715	5.65534	23.0955	1.5415e-06	2.538e-05		CTLA4	-2.51223	2.81744	8.78383	0.00303912	0.0408469		Pik3ap1	4.01858	5.29959	146.171	1.19106e-33	4.84872e-32		Tmem176a	1.41437	8.11591	62.6378	2.48433e-15	2.87848e-13
SERPINE2	2.156	4.54267	13.8221	0.000200957	0.00108604		STAP1	1.8168	2.07152	7.25663	0.00706399	0.0270642		TRAJ26	-2.52095	0.185149	8.60827	0.0033464	0.0437093		Grb7	4.01812	4.02707	72.2733	1.87362e-17	3.11409e-16		Cers4	1.41387	6.68955	37.0057	1.17786e-09	3.92077e-08
SNORD55	2.15123	0.592728	5.90636	0.0150863	0.0403797		LEF1	1.81608	8.55839	7.98169	0.00472529	0.0196829		C1orf228	-2.5347	5.1197	22.0925	2.59827e-06	9.39657e-05		A330009N23Rik	4.01369	1.29326	22.2608	2.3801e-06	1.264e-05		Trim16	1.41247	3.63559	16.0366	6.21307e-05	0.000532486
NFKB1	2.15089	8.96341	46.3311	9.98665e-12	3.88021e-10		KIF3B	1.81605	5.14836	20.9265	4.77238e-06	6.60584e-05		FGR	-2.53541	6.67108	10.8002	0.00101491	0.016536		Hist1h1d	4.00399	3.29137	34.8896	3.48939e-09	2.76444e-08		P2rx4	1.41073	5.41238	27.2943	1.74723e-07	3.30519e-06
NOP10	2.14907	6.77271	33.3708	7.61591e-09	1.4958e-07		TIMM23	1.81391	5.65694	20.7953	5.11071e-06	7.01209e-05		SESN3	-2.53693	1.19161	8.49311	0.00356493	0.0458978		Srgap3	4.00213	4.17855	53.1183	3.14047e-13	3.65277e-12		Aff1	1.40963	8.29771	57.7432	2.98677e-14	2.72656e-12
ACSL4	2.14765	6.13894	34.0029	5.50304e-09	1.13611e-07		LDHA	1.81353	9.79954	27.2759	1.76395e-07	4.04254e-06		ADORA2B	-2.54329	0.552834	8.85595	0.00292134	0.0395614		Rmdn2	3.99798	4.36998	111.129	5.54539e-26	1.6298e-24		Serpinb9	1.4086	9.51025	22.644	1.94965e-06	2.70037e-05
HYOU1	2.14734	7.74244	41.1373	1.41905e-10	4.42738e-09		CIRH1A	1.81344	7.36641	22.225	2.42495e-06	3.70493e-05		LINC01061	-2.5626	0.506867	8.30238	0.00395931	0.0492963		H2-Aa	3.97968	5.063	27.6695	1.43916e-07	9.24404e-07		Relb	1.40806	7.93327	52.063	5.37482e-13	3.72222e-11
LDHA	2.14721	9.79944	37.3763	9.74006e-10	2.50222e-08		MAK16	1.81187	5.90987	25.4115	4.63141e-07	9.12642e-06		GRAP	-2.56639	5.1138	33.2461	8.12036e-09	5.80629e-07		Nfib	3.9784	0.441007	11.771	0.000601616	0.00196091		Nfkbie	1.40764	8.24144	36.9813	1.19268e-09	3.95917e-08
CHPF	2.14502	5.61714	29.4864	5.63104e-08	8.72986e-07		SLC43A2	1.81159	2.31129	6.6621	0.00984849	0.0351696		CPM	-2.61284	0.984209	9.58099	0.00196603	0.0288404		Zbtb46	3.97361	4.50434	107.905	2.8203e-25	7.86681e-24		Tnfaip8l2	1.40716	6.41748	41.7262	1.04994e-10	4.58399e-09
SNORD16	2.14438	0.231147	6.30534	0.0120375	0.0335814		GART	1.81142	7.53238	28.2779	1.05087e-07	2.65112e-06		HLA-DRB1	-2.61391	5.31756	9.63996	0.0019039	0.0280248		Stil	3.9713	2.62789	29.0069	7.21217e-08	4.87966e-07		Atg14	1.4064	4.84472	21.819	2.99615e-06	3.96268e-05
MLEC	2.13666	7.65135	35.3905	2.698e-09	6.1484e-08		PHLPP2	1.81095	4.64016	15.8962	6.69126e-05	0.000597202		EPHX2	-2.61944	5.5975	38.0445	6.91486e-10	6.26997e-08		Ube2l6	3.96617	4.53021	106.449	5.8787e-25	1.62102e-23		Ddx3y	1.40501	8.11859	42.0784	8.76852e-11	3.87036e-09
TOP1	2.13572	6.75401	28.7446	8.25802e-08	1.21711e-06		EXOSC4	1.80983	4.67092	17.1094	3.52869e-05	0.000355512		TRBV29-1	-2.62454	3.22987	19.7964	8.61436e-06	0.00027289		Lgalsl	3.95821	3.23827	36.5065	1.52156e-09	1.25152e-08		Cdc42ep3	1.4041	7.20027	57.5577	3.28213e-14	2.92961e-12
MB21D1	2.1303	3.72997	18.6379	1.58047e-05	0.000120496		RAB8B	1.80923	8.64606	27.3947	1.65884e-07	3.82971e-06		TAS2R5	-2.63696	0.227967	8.5633	0.00343008	0.0444838		Smox	3.95635	10.1195	388.228	2.01218e-86	3.78856e-84		Ppp1r11	1.40391	7.46556	57.7112	3.03572e-14	2.75041e-12
ARL4A	2.13016	5.76158	22.6628	1.93071e-06	1.89303e-05		PLEKHG2	1.80909	4.86362	9.12043	0.0025277	0.011884		CCL3	-2.64883	9.04649	10.5631	0.00115366	0.018413		Fignl1	3.95326	3.45518	40.7002	1.77473e-10	1.61889e-09		Cd9	1.40218	4.65417	13.4751	0.000241749	0.00166462
NIP7	2.12941	6.17227	32.3951	1.25803e-08	2.34214e-07		MBD3	1.80899	6.24813	34.6117	4.0247e-09	1.47255e-07		SPATA6L	-2.67349	1.05091	9.00463	0.00269296	0.0372343		Irg1	3.92979	3.43179	39.6603	3.02211e-10	2.68975e-09		Prkab2	1.40188	3.80283	13.9569	0.00018705	0.00134084
B4GALT5	2.12783	4.9553	17.956	2.2607e-05	0.000164727		ACSL4	1.80812	6.13767	24.8975	6.0462e-07	1.15154e-05		IQSEC3	-2.6775	0.597064	9.68332	0.00185948	0.0276011		Plcd1	3.92491	3.51964	28.6092	8.85622e-08	5.91232e-07		E130307A14Rik	1.3996	2.6237	6.50977	0.0107283	0.0375804
NME2	2.12743	1.98798	8.11455	0.00439115	0.0146305		HSP90AB1	1.80649	10.0129	25.6264	4.14342e-07	8.30876e-06		AXIN2	-2.68105	3.451	9.46942	0.00208926	0.0301881		Sgol1	3.92315	2.55258	23.6907	1.13125e-06	6.38182e-06		Leng9	1.39953	4.04295	19.8973	8.17172e-06	9.3691e-05
PERP	2.12493	4.99587	21.8066	3.01568e-06	2.79062e-05		SDCBP	1.80507	8.34757	26.9453	2.09292e-07	4.66756e-06		CARD6	-2.68112	1.48685	8.32279	0.00391508	0.0490665		Psd2	3.92064	4.40382	58.9361	1.62879e-14	2.14736e-13		Slc37a3	1.39906	6.80608	34.8828	3.50156e-09	1.00942e-07
RAB27A	2.12451	8.21517	24.9644	5.83976e-07	6.73997e-06		UTP20	1.80421	5.81823	14.7991	0.000119595	0.000964857		GNA11	-2.69553	1.53631	8.9605	0.0027588	0.037935		Ctla4	3.91977	9.00439	182.066	1.71523e-41	8.87061e-40		Ldhd	1.39853	1.87765	5.98306	0.0144439	0.0475024
RILPL2	2.12354	6.12082	23.2719	1.40638e-06	1.4387e-05		PRDX1	1.80272	7.93834	31.7759	1.7303e-08	5.45156e-07		TRIO	-2.70835	1.26493	8.59442	0.00337194	0.0439959		H2-Ab1	3.91958	5.85865	16.5517	4.73408e-05	0.000194246		Tmem156	1.39722	4.07882	14.9391	0.00011104	0.000870749
GTPBP4	2.12274	7.40157	32.2619	1.34727e-08	2.47514e-07		PDSS1	1.80202	3.35816	7.2163	0.00722447	0.0275441		SLC22A23	-2.71811	3.20717	16.4683	4.94716e-05	0.00126593		Lgals1	3.91553	9.26441	279.694	8.75389e-63	8.86423e-61		Gmpr2	1.39624	6.15889	54.9578	1.23145e-13	9.89264e-12
SIK1	2.12264	4.60376	12.4422	0.000419736	0.00202441		ODC1	1.80061	7.8616	19.7424	8.8614e-06	0.000110772		CLIP3	-2.72769	1.18783	9.37226	0.00220294	0.0317208		Itgb5	3.9148	3.65106	24.1198	9.05234e-07	5.19432e-06		Ern1	1.39498	7.97207	26.4529	2.70044e-07	4.83511e-06
KLB	2.12021	0.258715	6.71126	0.00958059	0.0279205		ACOT7	1.80035	3.77149	7.35082	0.00670322	0.0258801		EYS	-2.73588	0.462	12.6419	0.000377196	0.00723904		Cdca8	3.91231	4.46748	49.3884	2.09988e-12	2.26532e-11		Sytl3	1.38968	7.23809	42.874	5.83811e-11	2.68508e-09
SCRN1	2.11862	6.75994	12.293	0.000454655	0.0021661		MARS	1.7982	8.42445	37.3493	9.8755e-10	4.46109e-08		SH3RF3-AS1	-2.73924	1.18485	8.34295	0.00387186	0.0486921		Nqo2	3.90324	5.51778	84.6965	3.4786e-20	7.0213e-19		Tinf2	1.38865	8.20619	67.0712	2.61882e-16	4.1522e-14
GTDC1	2.11797	5.91436	40.3494	2.12367e-10	6.31098e-09		GABPB1	1.79714	6.57769	25.8275	3.73334e-07	7.65825e-06		BFSP1	-2.74214	1.65939	9.28039	0.0023162	0.0329348		Rapsn	3.8865	2.62773	36.9574	1.20738e-09	1.00268e-08		Ankrd37	1.38827	3.42979	9.35233	0.00222702	0.0105944
HSPA13	2.11469	6.73769	45.9708	1.20027e-11	4.60631e-10		NEMP1	1.79683	5.14879	15.7121	7.37515e-05	0.000647224		TRAJ35	-2.75067	0.328088	11.9443	0.000548155	0.00984084		Hmmr	3.8835	3.61162	73.4279	1.04381e-17	1.75669e-16		Micu3	1.38797	2.37223	6.40791	0.0113613	0.0393012
ESRG	2.11235	0.159212	5.60042	0.0179562	0.0464536		NIPA1	1.79606	5.1715	11.9689	0.000540964	0.0033761		TTN	-2.77427	5.47705	39.2375	3.75263e-10	3.72672e-08		Itgax	3.881	3.58258	25.6067	4.18587e-07	2.53721e-06		2900060B14Rik	1.38756	2.53015	6.29975	0.0120755	0.0412325
TARS	2.1116	7.42287	39.82	2.78474e-10	8.14017e-09		NSDHL	1.79268	5.11891	16.3384	5.29789e-05	0.000496201		LZTS3	-2.7801	2.47349	8.38	0.00379372	0.0479019		Cd163l1	3.87533	4.33569	34.8863	3.49533e-09	2.76733e-08		Ppard	1.38312	2.25501	6.61591	0.0101072	0.0358315
CD28	2.11005	8.12137	35.7823	2.20642e-09	5.13653e-08		GNL2	1.79153	7.20771	23.6057	1.18237e-06	2.0267e-05		IFNGR2	-2.79345	3.83144	18.96	1.33486e-05	0.000398643		Ankrd6	3.87512	3.8055	84.9312	3.08937e-20	6.28833e-19		Camsap2	1.38131	5.96224	30.3088	3.68453e-08	8.17654e-07
CD48	2.10576	7.75102	19.3297	1.09983e-05	8.7365e-05		SYNGR3	1.79064	3.72321	6.58652	0.0102754	0.036362		ZEB2	-2.80291	7.04837	23.9152	1.00672e-06	4.11669e-05		Mical2	3.87479	4.44441	117.356	2.39845e-27	7.56579e-26		Klhl11	1.38103	2.46962	10.3233	0.00131365	0.0068616
CXCL16	2.10481	3.58831	8.40927	0.00373312	0.0127854		YWHAE	1.79035	6.75011	26.3695	2.81957e-07	6.02071e-06		FBLN7	-2.83698	2.72281	10.413	0.00125129	0.0195473		Cd93	3.87188	5.84159	127.734	1.28369e-29	4.45777e-28		Hist1h4c	1.38071	3.04072	7.36638	0.00664546	0.0258066
TMEM208	2.10249	5.77978	32.5465	1.16376e-08	2.18945e-07		MED20	1.79013	3.84032	15.2997	9.17289e-05	0.000773974		AVIL	-2.85439	1.13326	8.78686	0.00303408	0.040823		Wdfy2	3.86966	4.97681	171.149	4.15224e-39	2.05903e-37		Itk	1.3806	10.3801	54.619	1.46312e-13	1.13746e-11
EAF1	2.10249	6.12377	36.5222	1.50934e-09	3.69538e-08		SAR1A	1.78529	7.26705	9.31009	0.00227896	0.0109217		EPPK1	-2.87195	5.44042	28.5135	9.30466e-08	5.12904e-06		Cenph	3.86745	1.69082	22.858	1.74419e-06	9.52311e-06		Arhgap21	1.37908	4.99223	13.9629	0.000186449	0.00133813
ARHGAP31	2.10151	5.05407	20.0435	7.56987e-06	6.31799e-05		TMEM64	1.78419	7.05035	22.16	2.50843e-06	3.79082e-05		ZSWIM1	-2.88003	2.1545	9.86941	0.0016805	0.0252437		2900026A02Rik	3.86605	1.96564	12.3492	0.000441176	0.00148		Elovl5	1.37848	8.68292	37.7316	8.11791e-10	2.87708e-08
SLC25A33	2.09919	5.22294	18.1531	2.03841e-05	0.000150813		PHF5A	1.78291	4.31282	11.7457	0.000609834	0.00372419		SPON2	-2.89338	6.06813	14.1279	0.000170789	0.00371666		Gm4070	3.85918	2.44483	50.5012	1.19093e-12	1.31537e-11		Faap100	1.37739	6.0949	30.2607	3.77708e-08	8.36651e-07
GNL2	2.09695	7.20858	31.5654	1.92833e-08	3.36904e-07		TXNDC15	1.77712	5.14715	20.485	6.00996e-06	8.05168e-05		MCMDC2	-2.91487	0.755998	9.7714	0.00177247	0.026435		Emilin2	3.84781	1.80437	7.13684	0.00755159	0.0181957		Synj1	1.37692	6.43588	39.841	2.75494e-10	1.10657e-08
CYFIP1	2.09453	4.07816	9.71597	0.00182674	0.00703282		PGAM1	1.77668	8.87642	19.2226	1.16325e-05	0.000137969		TRAJ39	-2.93269	0.0159298	12.2199	0.000472827	0.00871352		Ica1	3.84429	0.161529	7.45859	0.00631344	0.0156248		Zfp60	1.3724	4.17346	14.4015	0.000147685	0.00109582
FGFR1	2.0944	5.60741	31.3804	2.12115e-08	3.65533e-07		TMEM167A	1.77598	6.71262	31.9535	1.57907e-08	5.04053e-07		MLF1	-2.93466	1.17272	8.82702	0.00296802	0.0401501		Tmem180	3.84223	2.81058	36.8233	1.29335e-09	1.06965e-08		Irak2	1.37232	8.58116	62.4968	2.66884e-15	3.03392e-13
SCO2	2.09364	0.445425	6.466	0.0109958	0.0311002		LINC00152	1.77516	3.62237	8.29204	0.00398193	0.0172408		PIK3CD-AS1	-2.94473	2.1466	9.40018	0.00216965	0.0312774		Tjp1	3.84023	2.25633	17.3429	3.12063e-05	0.000133393		Ikzf3	1.37204	9.69581	44.1567	3.03116e-11	1.52189e-09
ATP13A3	2.09342	6.73686	32.2917	1.32681e-08	2.44834e-07		SFPQ	1.77232	9.07566	30.4541	3.41858e-08	1.01607e-06		SELL	-2.95145	9.46298	14.8871	0.000114144	0.00266951		Trim46	3.83976	4.78627	110.837	6.42384e-26	1.87882e-24		Ppm1l	1.37081	2.98021	6.24997	0.0124196	0.0420972
NFKBIB	2.09135	5.61679	24.6687	6.8082e-07	7.69443e-06		TSR1	1.7721	6.93184	26.6613	2.42429e-07	5.28486e-06		LMO7	-2.95241	4.34781	39.8809	2.69929e-10	2.81468e-08		Kdelc2	3.83745	3.59234	71.3006	3.0674e-17	5.02203e-16		Ormdl3	1.368	7.09685	21.0883	4.386e-06	5.4939e-05
HILPDA	2.08355	2.40533	8.61927	0.00332626	0.0115919		TRAV19	1.76998	3.62589	9.36663	0.00220971	0.0106716		KRT2	-2.95838	0.647897	14.6411	0.000130047	0.00296719		Rgs1	3.83681	9.53939	271.043	6.72495e-61	6.58827e-59		Synj2	1.36665	7.30327	33.3069	7.87025e-09	2.02642e-07
APOBEC3G	2.07943	8.68188	38.8724	4.5243e-10	1.24953e-08		DNAJA1	1.76887	7.98555	37.481	9.231e-10	4.2156e-08		PNPLA7	-2.95882	2.58918	14.056	0.000177443	0.00383478		Vill	3.83424	2.20361	24.1364	8.97489e-07	5.15233e-06		Trbv20	1.36336	2.74608	6.44675	0.0111156	0.0385998
MYDGF	2.0785	7.16615	41.4774	1.19243e-10	3.77685e-09		C9orf40	1.76746	3.23787	9.51227	0.00204103	0.0100391		C1orf162	-2.97033	5.93059	26.585	2.52199e-07	1.22792e-05		Amhr2	3.83322	-0.129186	5.66366	0.0173199	0.0369324		Tfip11	1.3623	7.46473	43.4827	4.27719e-11	2.04525e-09
JARID2	2.07811	7.21433	29.1327	6.75871e-08	1.02495e-06		CDK4	1.76567	7.00864	23.2035	1.4573e-06	2.43136e-05		PDGFD	-2.97093	3.97753	14.0012	0.000182696	0.00392796		Lpcat2	3.82754	3.3508	30.1466	4.00585e-08	2.78698e-07		Tgfb3	1.36042	3.98724	16.0306	6.2328e-05	0.000533797
GAR1	2.07649	5.31555	25.8655	3.66049e-07	4.47668e-06		CENPM	1.76567	3.96917	10.3693	0.00128131	0.00690481		TRAV9-2	-3.00678	3.35054	22.392	2.223e-06	8.25412e-05		Katnal1	3.82395	2.2085	16.5551	4.72574e-05	0.000194102		Rbmx	1.35757	6.43137	32.5956	1.1347e-08	2.81919e-07
ENTPD7	2.07422	3.88227	17.886	2.34541e-05	0.000170107		GRWD1	1.76459	7.35648	29.0026	7.22813e-08	1.9326e-06		DBF4B	-3.01503	1.76791	11.3923	0.000737491	0.0126414		Cenpe	3.82172	3.53998	16.6841	4.41501e-05	0.000182678		Ppp1r14c	1.3562	6.51456	34.4065	4.47222e-09	1.25035e-07
CD151	2.0727	5.66647	24.8916	6.0647e-07	6.97384e-06		NAA50	1.76448	8.05879	29.3219	6.13003e-08	1.67478e-06		VANGL1	-3.04945	2.05951	9.32627	0.00225892	0.0323408		H2-Eb1	3.81396	4.74831	23.8228	1.05625e-06	5.9952e-06		Gm6934	1.34631	3.56893	10.2667	0.0013545	0.00702916
BRE-AS1	2.07151	2.80051	6.62611	0.0100495	0.0289298		ZNF584	1.76237	4.19646	13.1436	0.000288498	0.0020315		GCNT2	-3.05331	0.911097	9.30426	0.00228622	0.0325825		Slc52a3	3.80454	5.92972	203.272	4.03559e-46	2.48106e-44		Ccr8	1.3434	7.00865	23.2788	1.40135e-06	2.06434e-05
NIFK	2.07082	6.83816	33.6639	6.55054e-09	1.31758e-07		UTP15	1.75999	5.55493	15.0294	0.000105848	0.000870795		MAN1C1	-3.06417	5.47865	42.8637	5.86887e-11	7.21472e-09		Lta	3.79625	6.2131	110.069	9.4637e-26	2.70873e-24		Btd	1.34317	4.48945	24.0798	9.24256e-07	1.43893e-05
RRP1	2.06974	6.44002	42.3654	7.57191e-11	2.4542e-09		BMPR2	1.75876	5.40078	17.9748	2.23844e-05	0.000242088		LOC100507397	-3.06426	1.78484	12.0162	0.000527412	0.00953686		Dram1	3.78983	0.729464	10.8391	0.000993804	0.00303557		Nsun4	1.34093	5.58416	20.384	6.33581e-06	7.47762e-05
DDI2	2.06847	3.59702	13.8255	0.0002006	0.00108457		TMEM97	1.75846	4.52156	13.3187	0.000262777	0.00187678		ZNF662	-3.06434	1.22621	8.91677	0.00282564	0.0387249		Apol10b	3.78931	0.878196	16.6803	4.4237e-05	0.000182929		2310022B05Rik	1.3401	2.60222	8.85626	0.00292086	0.0132918
FKBP11	2.06483	7.36664	40.3088	2.16827e-10	6.39792e-09		FKTN	1.75736	3.17103	7.01642	0.00807653	0.0299756		MYO15B	-3.10462	3.77521	23.2755	1.40379e-06	5.45518e-05		Smim3	3.78789	6.73307	228.614	1.19546e-51	8.57461e-50		Ss18l1	1.33998	3.4534	8.22841	0.00412396	0.0174732
KIF3B	2.06129	5.14817	26.2574	2.98801e-07	3.7383e-06		ZC3H8	1.75692	4.66254	13.7217	0.000211994	0.00156849		CBR3	-3.10643	1.99311	12.5274	0.000401026	0.00759159		Slc35e4	3.78285	2.12057	26.7994	2.25702e-07	1.41063e-06		Tex2	1.33973	8.97274	42.1964	8.25499e-11	3.65708e-09
RSC1A1	2.06123	2.81806	11.9729	0.000539796	0.00251523		CCDC64	1.75674	6.52917	41.5987	1.12065e-10	6.52115e-09		KANK1	-3.11151	3.50239	9.66696	0.00187611	0.0276837		Furin	3.77099	10.573	392.516	2.34558e-87	4.55875e-85		Arhgap6	1.33842	3.07623	11.3565	0.000751864	0.00429178
PKM	2.05885	10.2213	30.0604	4.1879e-08	6.73455e-07		BAG3	1.75408	5.04377	15.5433	8.06364e-05	0.000696825		BTBD18	-3.12548	0.778105	11.2213	0.000808617	0.0135998		Xcr1	3.7705	4.81824	144.188	3.23138e-33	1.29363e-31		Usmg5	1.33512	8.14348	47.3674	5.8853e-12	3.34518e-10
SNX33	2.05791	3.32667	8.70161	0.00317928	0.0111508		ZNF614	1.75368	4.73856	14.9566	0.000110012	0.00089566		KIAA1671	-3.13678	4.23947	14.7178	0.000124864	0.0028721		Fanca	3.76417	2.38124	29.0972	6.88376e-08	4.66531e-07		Chd2	1.33415	7.90956	60.681	6.71146e-15	6.85365e-13
DRAM1	2.05665	3.28629	11.6767	0.000632876	0.00288344		CLUH	1.75368	6.77995	32.975	9.3352e-09	3.14009e-07		ALS2CL	-3.1452	4.28803	18.1924	1.99679e-05	0.00057449		Raph1	3.74474	3.15247	32.1753	1.40869e-08	1.03127e-07		Tnfrsf1a	1.33289	7.38555	55.8558	7.79867e-14	6.43657e-12
PDIA6	2.05402	8.16745	45.3308	1.66416e-11	6.15984e-10		REXO2	1.7535	5.86944	18.9919	1.31274e-05	0.00015323		TRBV27	-3.14749	4.34596	22.4291	2.18046e-06	8.12027e-05		Itgb1	3.74388	9.85759	154.52	1.78317e-35	7.67401e-34		Ranbp6	1.33103	6.287	45.6441	1.41813e-11	7.46221e-10
BZW2	2.05279	7.15431	26.5772	2.53209e-07	3.25128e-06		TRMT10C	1.75199	6.61307	21.0184	4.54891e-06	6.35273e-05		DNAH6	-3.15669	2.7557	15.2559	9.38835e-05	0.00225051		Fbxo27	3.74218	3.86475	102.436	4.45498e-24	1.15695e-22		Crip2	1.32929	4.24845	14.1379	0.000169889	0.001231
ZBTB21	2.04961	4.79597	25.7827	3.82089e-07	4.65011e-06		EEF1E1	1.75159	5.77894	13.6898	0.000215623	0.00158992		F5	-3.18633	2.07407	14.8749	0.000114884	0.00267699		Nfil3	3.74186	8.60379	298.146	8.34948e-67	9.76809e-65		Usp12	1.32885	5.85164	26.27	2.96872e-07	5.24531e-06
CHKA	2.04885	4.63699	15.2443	9.44621e-05	0.000566752		PPRC1	1.75012	7.05612	28.0853	1.16083e-07	2.86498e-06		XCL2	-3.19554	7.59929	9.50204	0.00205244	0.029884		Egr3	3.73416	0.273056	15.8531	6.84545e-05	0.000271967		Arhgap17	1.32873	6.2726	28.6452	8.69298e-08	1.77243e-06
GLRX3	2.04818	6.46643	34.9089	3.4549e-09	7.58321e-08		TNFRSF4	1.74941	3.7735	11.7671	0.000602869	0.00368705		TRABD2A	-3.20494	5.96179	40.1052	2.40649e-10	2.53046e-08		Gm9199	3.7318	4.85709	135.812	2.19307e-31	8.33642e-30		4930523C07Rik	1.32728	7.76957	37.086	1.13033e-09	3.77852e-08
UBE2S	2.04757	6.14717	17.3343	3.13477e-05	0.000218491		AGPAT5	1.74877	6.1958	13.3492	0.000258531	0.00185174		DHCR24	-3.21761	4.79556	21.9698	2.76971e-06	9.98773e-05		Cpne2	3.72927	1.17362	14.2439	0.000160585	0.00058798		Dnajb14	1.32696	2.87852	6.09355	0.0135676	0.045051
TUFT1	2.04469	3.67442	14.8123	0.000118757	0.000685456		PES1	1.7481	7.1916	25.8716	3.64893e-07	7.50972e-06		EVI5	-3.22456	1.06791	14.8606	0.000115753	0.00269222		Cit	3.7067	2.59313	30.872	2.75624e-08	1.94113e-07		Arap2	1.32664	8.84002	60.4656	7.48757e-15	7.51876e-13
LATS2	2.04393	4.03814	8.60968	0.00334381	0.0116465		MRPL15	1.74553	5.47001	22.3042	2.32698e-06	3.57269e-05		CHST2	-3.22497	4.74101	19.7123	9.00198e-06	0.00028302		Muc1	3.69953	4.39188	68.4771	1.28362e-16	1.99582e-15		Ccnyl1	1.3247	3.46832	9.63254	0.0019116	0.00938235
SEC61G	2.04373	6.83925	40.6875	1.78629e-10	5.43376e-09		GPAT2	1.74313	4.41565	8.07164	0.00449635	0.0188801		ATP8A2	-3.22653	1.11143	13.0002	0.00031145	0.00622254		Srxn1	3.69601	5.66081	23.9708	9.78054e-07	5.58028e-06		Hexim1	1.32331	4.18907	11.8004	0.00059219	0.00350314
FKBP7	2.04328	1.59429	5.91605	0.0150036	0.040212		LARP1B	1.74011	4.8441	9.92432	0.00163109	0.00837157		OSBPL1A	-3.23335	0.763021	11.5349	0.000683026	0.0118048		6330403K07Rik	3.69328	2.6133	23.93	9.99011e-07	5.69715e-06		Rgcc	1.32264	6.73943	17.6318	2.68067e-05	0.000260081
AHI1	2.04322	4.82008	11.5151	0.000690321	0.00310334		SLC19A1	1.73732	4.34578	14.0156	0.000181298	0.00137992		IL6R	-3.23867	5.10336	29.465	5.69347e-08	3.39249e-06		Ahnak	3.68847	9.96967	415.05	2.91652e-92	6.38982e-90		Alg11	1.32211	3.81516	9.64426	0.00189944	0.00933074
C1QBP	2.04154	7.5426	29.0773	6.95482e-08	1.05214e-06		DKC1	1.73492	7.66614	22.5315	2.06722e-06	3.23878e-05		LRRC16A	-3.24049	2.07603	14.5062	0.000139702	0.00312641		Zfand4	3.68558	1.17051	20.8709	4.91313e-06	2.47092e-05		Klrk1	1.31983	7.57677	31.7043	1.79528e-08	4.30938e-07
GAPDH	2.0411	10.9466	25.0768	5.50912e-07	6.42355e-06		RAB33A	1.73344	3.02033	6.21379	0.0126759	0.0431601		LOC100505951	-3.24089	0.128642	12.3086	0.000450879	0.00835829		Cdca5	3.68299	3.19054	54.4886	1.56354e-13	1.88406e-12		Nup98	1.31892	8.00096	40.9673	1.54799e-10	6.45442e-09
CD70	2.04062	1.61944	7.82186	0.00516179	0.0167521		TP53INP1	1.73139	5.76674	17.7629	2.5022e-05	0.00026534		GIPC3	-3.26751	1.82736	8.8803	0.00288264	0.0392497		Axl	3.67013	3.15222	41.5409	1.15428e-10	1.0724e-09		Trf	1.3164	5.18061	12.7467	0.000356647	0.00228594
INPP1	2.03826	4.35346	9.7019	0.00184077	0.00707525		ST7	1.72955	4.1072	12.5505	0.00039609	0.00263212		CDKN3	-3.28991	1.50788	8.50673	0.00353835	0.0456918		Myo1f	3.66601	8.46883	110.625	7.1509e-26	2.07702e-24		Laptm4b	1.31277	4.31349	7.00404	0.00813258	0.0301902
IMPAD1	2.03797	6.87439	50.7621	1.04266e-12	4.88565e-11		FEN1	1.728	5.53667	24.867	6.1425e-07	1.16456e-05		TRBV10-2	-3.29133	0.354625	14.1578	0.000168101	0.00366453		St6galnac3	3.65346	5.63386	174.005	9.87481e-40	4.95798e-38		Fam196b	1.31034	3.64696	8.83034	0.00296263	0.0134665
SNRPF	2.03306	6.42592	28.0897	1.1582e-07	1.64289e-06		WDR43	1.72661	7.26828	22.8057	1.79231e-06	2.88868e-05		EPHA1-AS1	-3.29627	2.60995	11.8148	0.000587631	0.010371		Hist1h2bb	3.6505	0.11743	12.4454	0.000419021	0.00141315		Kcnmb4	1.30802	5.36375	18.5093	1.69078e-05	0.000173543
NOP58	2.03284	8.04704	24.9803	5.79196e-07	6.69715e-06		COA6	1.72484	4.07482	12.1841	0.000481997	0.00307559		TRBV7-6	-3.29721	1.17933	12.5183	0.00040298	0.00761705		Plekha8	3.64482	2.37017	25.3962	4.66838e-07	2.80149e-06		Mocos	1.30678	3.89168	13.7666	0.000206985	0.00145983
SLC31A1	2.03179	4.14	16.7252	4.32038e-05	0.000289514		NUDCD1	1.72192	5.7057	24.9393	5.91654e-07	1.13029e-05		CACNA1I	-3.31014	2.67255	10.6148	0.00112186	0.0180175		Palm	3.64352	3.11369	32.257	1.35066e-08	9.91804e-08		Stx12	1.30564	5.86208	35.3515	2.75263e-09	8.14968e-08
TTF2	2.02758	5.31769	22.7312	1.86316e-06	1.83254e-05		ESF1	1.7213	5.7362	16.4299	5.04823e-05	0.000477104		CELA1	-3.34881	0.708852	11.0127	0.000904902	0.0150572		Cd4	3.64332	4.02096	20.8453	4.97919e-06	2.49685e-05		Mpv17l	1.30056	2.93881	10.4044	0.00125715	0.00661224
IFRD2	2.02628	7.11465	33.8113	6.07248e-09	1.23533e-07		CMSS1	1.71892	4.99804	10.7549	0.00104003	0.00582536		LAT2	-3.35614	3.30051	10.8717	0.000976438	0.0160892		Tnfrsf9	3.63257	8.06773	117.992	1.74052e-27	5.50479e-26		Klf16	1.29808	4.18635	13.535	0.000234153	0.00161972
ILF2	2.02626	8.32476	36.638	1.4223e-09	3.50283e-08		NLRP6	1.71859	5.58311	11.5154	0.000690226	0.00410885		SETBP1	-3.36034	2.35746	8.41279	0.0037259	0.0473322		Slc25a43	3.62426	0.693627	12.12	0.000498852	0.0016578		B3gnt3	1.29806	3.08474	11.5026	0.000694997	0.00403795
HSP90AB1	2.02564	10.0128	31.7568	1.74737e-08	3.09213e-07		PPA1	1.71788	7.51333	19.5746	9.67473e-06	0.000118919		ZNF415	-3.36534	0.58372	14.6302	0.000130798	0.00297578		Sept11	3.61205	9.05036	370.14	1.7449e-82	2.84136e-80		Gpn3	1.29803	5.8467	26.195	3.0862e-07	5.42109e-06
UAP1	2.02398	6.66564	39.8054	2.80574e-10	8.18243e-09		URB1	1.71785	5.65079	18.4391	1.75424e-05	0.000195639		TRBV24-1	-3.36675	4.1372	13.9786	0.0001849	0.00395921		Rhoc	3.59996	3.59332	45.9227	1.23015e-11	1.24148e-10		Dirc2	1.29726	5.04638	8.40235	0.00374737	0.0161849
AIMP2	2.02048	4.67164	18.2449	1.9425e-05	0.000144401		GRPEL1	1.71772	6.96062	18.6024	1.61018e-05	0.000182007		TRAV17	-3.39178	3.26034	17.9136	2.31169e-05	0.000648569		Enpp2	3.59673	1.26285	8.12426	0.00436768	0.0112627		Hdgfrp3	1.29043	4.83883	18.2377	1.9498e-05	0.000196119
NOLC1	2.02045	8.94751	29.9602	4.41002e-08	7.03746e-07		OTUD4	1.71771	6.88318	21.8978	2.87568e-06	4.25335e-05		TRAJ37	-3.41028	-0.139014	11.489	0.000700092	0.0120519		Rpgrip1l	3.59297	1.88486	20.0274	7.63398e-06	3.70302e-05		Lancl2	1.28961	4.37111	16.9341	3.86997e-05	0.000355435
ATG101	2.0188	5.76428	23.1383	1.50757e-06	1.52476e-05		ZNF827	1.71463	3.92032	14.3547	0.000151402	0.00118037		C2orf40	-3.41474	0.703353	14.9042	0.000113112	0.0026505		Endod1	3.59184	5.99459	90.8996	1.51149e-21	3.37911e-20		Sept4	1.28887	3.11734	12.6206	0.000381514	0.00242983
ATAD3A	2.01531	6.16954	28.791	8.06241e-08	1.1923e-06		DHX37	1.71424	5.43848	16.499	4.86752e-05	0.000462822		SLC40A1	-3.41709	5.17085	12.0398	0.000520767	0.00943034		Slco2a1	3.57857	1.2983	8.063	0.00451782	0.0116051		Acyp2	1.288	1.92645	6.02938	0.0140696	0.0465256
CCDC64	2.0148	6.52926	53.3418	2.80274e-13	1.44897e-11		GLRX3	1.70801	6.46532	24.99	5.76281e-07	1.10768e-05		PVR	-3.42376	1.18376	10.5051	0.00119045	0.0188798		Cystm1	3.57106	3.26282	31.4569	2.03914e-08	1.45999e-07		Ccdc58	1.28695	3.35137	11.3353	0.00076046	0.00432855
XPO5	2.01086	6.43564	37.4521	9.36867e-10	2.41673e-08		TOMM34	1.70787	5.97786	26.723	2.34814e-07	5.14576e-06		ARID5B	-3.42957	6.33435	80.9364	2.33098e-19	9.40888e-17		Ttyh2	3.56951	2.02407	26.4541	2.69874e-07	1.67541e-06		Hacd3	1.28572	7.45504	44.0874	3.14038e-11	1.5637e-09
TM2D3	2.00267	6.16415	19.7301	8.91876e-06	7.28822e-05		C1orf198	1.70728	4.654	16.2155	5.65289e-05	0.000522154		ARHGEF11	-3.44196	4.5782	41.175	1.39192e-10	1.56911e-08		Tbx2	3.56412	0.173482	9.40801	0.00216039	0.00605835		Rhof	1.28559	7.62126	39.5658	3.17187e-10	1.22503e-08
EIF5B	2.00181	7.36034	28.9037	7.60676e-08	1.13431e-06		NFKBIB	1.70628	5.61404	16.9557	3.82617e-05	0.000378876		TRAV19	-3.45359	3.62589	33.0771	8.85747e-09	6.2266e-07		E2f7	3.55831	2.22692	22.8081	1.7901e-06	9.75165e-06		Pdcd1lg2	1.28356	3.94185	11.6507	0.000641774	0.0037687
YARS	2.00103	8.39566	32.6668	1.09388e-08	2.0673e-07		PPIL1	1.70426	5.86588	24.2521	8.45154e-07	1.52824e-05		SALL2	-3.46929	2.18923	9.59622	0.00194978	0.0286357		Sphk1	3.55576	0.961573	5.25677	0.0218616	0.0453412		Jak2	1.28237	8.45548	33.5623	6.90164e-09	1.83182e-07
PLXNA1	1.99707	5.73405	31.0018	2.57784e-08	4.34654e-07		NDUFAF4	1.70361	5.95155	22.8143	1.78438e-06	2.88474e-05		SULF2	-3.4869	0.45586	11.1739	0.000829557	0.0138959		Gdpd5	3.55468	4.66495	62.3658	2.85231e-15	3.98266e-14		Tmem104	1.28136	5.10093	18.2738	1.91322e-05	0.000192923
HMGCR	1.99293	6.45171	35.0103	3.27974e-09	7.305e-08		FAM210A	1.70351	4.89294	20.7385	5.26464e-06	7.19175e-05		GZMB	-3.49137	9.50353	9.005	0.00269242	0.0372343		Rassf4	3.54734	0.908075	6.53741	0.0105629	0.0242351		Slc16a3	1.27953	6.41535	25.3241	4.84618e-07	8.0096e-06
TMEM185B	1.99222	5.66367	33.2248	8.20961e-09	1.60235e-07		HNRNPAB	1.70342	7.74738	22.059	2.64395e-06	3.96101e-05		TRAV24	-3.50826	1.66725	10.6707	0.00108846	0.0175514		Fam129b	3.54425	4.26183	25.4342	4.57722e-07	2.7509e-06		Fpgs	1.27922	4.00548	14.7309	0.000123997	0.00094747
ZC3H8	1.99188	4.66712	17.19	3.38215e-05	0.000233007		RBM12	1.69997	7.54645	29.2377	6.40213e-08	1.73774e-06		LILRB1	-3.5128	4.76276	10.8806	0.000971784	0.0160421		Ccdc50	3.53711	7.02949	228.419	1.31848e-51	9.401e-50		Cipc	1.27794	5.97398	22.7258	1.86845e-06	2.61193e-05
SPRYD4	1.98772	4.26822	23.3342	1.36158e-06	1.39858e-05		LAPTM4B	1.69934	4.81865	11.7445	0.000610239	0.00372484		KLHL34	-3.54589	1.62895	19.1312	1.22036e-05	0.000367962		Hist1h2bn	3.535	-0.0515155	7.85316	0.00507321	0.0128699		Lats2	1.27659	7.49233	32.7737	1.03534e-08	2.59914e-07
FAM207A	1.98653	3.47178	12.1174	0.000499527	0.00235389		NIFK	1.69845	6.83699	23.4239	1.29951e-06	2.20935e-05		PALLD	-3.55372	2.93049	8.45747	0.00363546	0.0464766		D630039A03Rik	3.52961	1.43881	14.5222	0.000138514	0.000515791		Pigf	1.27501	3.9406	12.2531	0.000464489	0.00286589
TMA16	1.98513	4.83202	19.5023	1.00476e-05	8.0788e-05		SH2D2A	1.69725	8.66099	15.5846	7.8896e-05	0.00068605		ARMCX2	-3.55647	1.57466	12.3387	0.000443661	0.00825483		Mis18bp1	3.52648	2.28859	20.6745	5.44363e-06	2.71281e-05		Fam174a	1.27003	5.57037	25.7774	3.83154e-07	6.55824e-06
HIF1A	1.9829	8.31181	42.8427	5.93244e-11	1.95144e-09		UBE2F	1.69724	6.43556	17.067	3.60847e-05	0.000362091		ZNF658	-3.55958	0.563748	13.8756	0.000195318	0.0041284		Sema4c	3.52634	3.62934	31.0046	2.57413e-08	1.81606e-07		Fhl2	1.2689	6.472	26.0059	3.40372e-07	5.91845e-06
PHF5A	1.98088	4.32368	14.1873	0.000165486	0.000915699		BMP2K	1.69584	2.86767	7.51765	0.00610973	0.0241137		KLRAP1	-3.56215	2.84379	18.6662	1.55716e-05	0.000457387		Prrt1	3.52153	5.31893	125.618	3.72687e-29	1.26171e-27		Kcnk7	1.26859	4.09482	16.0075	6.30918e-05	0.000539571
GRWD1	1.9799	7.35714	35.9205	2.05538e-09	4.83361e-08		GARS	1.69453	7.81923	30.9113	2.70088e-08	8.22289e-07		HRH2	-3.59338	2.80767	11.026	0.000898448	0.0149897		Tnfsf4	3.51882	0.0983498	7.09515	0.00772927	0.0185533		Tpm4	1.26822	9.65455	44.9785	1.99212e-11	1.02586e-09
KIFC3	1.9781	3.55895	8.56289	0.00343084	0.0119099		AIMP2	1.69179	4.66703	13.195	0.000280692	0.00198435		TRBV7-8	-3.6024	1.72632	13.606	0.000225466	0.00467096		2010300C02Rik	3.51797	2.33873	19.7724	8.72338e-06	4.18792e-05		Cxcl10	1.26805	6.69044	34.5464	4.16213e-09	1.17456e-07
TUBA1B	1.97355	7.52455	37.6163	8.6123e-10	2.24009e-08		MAPK6	1.69081	5.48121	10.9566	0.00093271	0.00530983		RAB34	-3.60853	1.35393	8.45707	0.00363626	0.0464766		C3	3.51337	2.8474	13.612	0.000224748	0.000799119		Insl6	1.26739	3.75518	14.831	0.000117587	0.000910037
DNAJC3	1.9682	6.87506	43.7284	3.77261e-11	1.29668e-09		TRMT6	1.68995	5.70662	25.5016	4.4202e-07	8.77936e-06		PTK7	-3.61395	1.1485	11.8853	0.000565774	0.0100704		Dbn1	3.50726	1.07665	10.9608	0.000930606	0.00286139		Agl	1.26729	2.7628	7.09381	0.00773505	0.0290456
LTV1	1.96585	6.51247	24.9865	5.77338e-07	6.68185e-06		LOC729603	1.68844	2.64463	7.56156	0.00596263	0.0236408		CIITA	-3.62635	2.80315	12.5023	0.000406442	0.00765889		Qpct	3.50484	6.93019	275.048	9.00945e-62	8.97222e-60		Mgrn1	1.2635	5.88369	22.8566	1.74552e-06	2.48037e-05
RQCD1	1.96356	4.08466	15.5423	8.06807e-05	0.000495287		MIS12	1.68739	5.92734	24.397	7.83887e-07	1.43403e-05		CNKSR1	-3.62991	1.11623	12.4996	0.00040703	0.00765889		Rhoj	3.49746	1.06246	9.77175	0.00177213	0.00506384		Tubb2a	1.26295	6.4123	18.2441	1.9433e-05	0.000195629
CMSS1	1.96336	5.00224	13.7253	0.000211584	0.00113367		KDELC1	1.68615	2.52146	6.36856	0.011616	0.0401188		TNFRSF10D	-3.65852	3.77493	10.4167	0.00124881	0.0195329		Anln	3.48645	2.80863	16.2474	5.55862e-05	0.000224996		Inf2	1.26195	4.50229	14.9983	0.000107605	0.000851376
MRPL36	1.96005	5.56495	15.3014	9.16498e-05	0.000553393		HSPA13	1.68567	6.73732	30.3305	3.64353e-08	1.07022e-06		FCGR3A	-3.66419	7.35128	11.7124	0.000620846	0.0108501		Rad51ap1	3.48205	2.79338	18.1527	2.03883e-05	9.06565e-05		Ppfia1	1.26184	7.49322	35.0459	3.2203e-09	9.3958e-08
ABCB1	1.95973	7.68785	33.9292	5.71556e-09	1.17033e-07		PFDN2	1.68501	5.67945	17.9579	2.25847e-05	0.000244044		PGAP1	-3.67407	2.91753	22.2322	2.41589e-06	8.81342e-05		Pcbp4	3.48158	3.47376	70.0733	5.71407e-17	9.20515e-16		Gprasp1	1.26157	5.12414	10.3796	0.00127416	0.00669296
E2F6	1.95962	4.51556	17.9586	2.25761e-05	0.000164597		UTP6	1.68443	6.36548	21.6116	3.3383e-06	4.85723e-05		FHIT	-3.67581	3.79083	30.823	2.82664e-08	1.76143e-06		Ddit4	3.48151	6.24406	75.6465	3.39275e-18	5.98575e-17		Npnt	1.25968	5.80256	12.4718	0.000413143	0.00259832
FAM3C	1.95754	6.75759	40.1045	2.40739e-10	7.0536e-09		ZNF232	1.6836	3.62393	11.7405	0.000611557	0.00373101		HAVCR1	-3.683	0.79363	15.8606	6.81833e-05	0.00169281		Apol9b	3.47526	0.735654	10.385	0.00127042	0.00376779		Trim36	1.25932	5.42034	21.3565	3.81318e-06	4.8778e-05
HSPH1	1.95602	8.25562	34.61	4.02826e-09	8.68923e-08		SPAG9	1.68292	5.64523	23.3098	1.37896e-06	2.32547e-05		PKIA	-3.68501	5.22813	49.1745	2.3418e-12	3.70924e-10		Serpinb9	3.46896	9.51025	115.905	4.98532e-27	1.56849e-25		Nedd4l	1.25828	4.07761	8.57193	0.00341386	0.0150723
FAM83G	1.9558	4.11238	15.9371	6.5481e-05	0.000414173		SIAH2	1.68114	7.61894	17.495	2.88061e-05	0.000299626		ADGRG1	-3.6926	8.03748	10.6164	0.0011209	0.0180175		Fam20a	3.46243	2.53665	28.573	9.02332e-08	6.01388e-07		Rell1	1.25791	6.982	35.0025	3.29285e-09	9.56116e-08
GFI1	1.95546	6.78517	41.8561	9.82431e-11	3.14353e-09		CSTF2	1.68065	5.26061	20.1673	7.0956e-06	9.27766e-05		CYP4F35P	-3.69339	1.7418	9.10713	0.00254615	0.035675		Eme1	3.45348	1.85444	13.9201	0.000190751	0.000687075		Mier3	1.25633	4.86387	12.3347	0.000444626	0.00277459
FOSL2	1.95528	7.65315	19.1267	1.22319e-05	9.62477e-05		ATAD3B	1.67904	6.22757	23.718	1.11536e-06	1.93037e-05		TPTEP1	-3.69728	-0.305087	13.6524	0.000219965	0.00458234		Abat	3.44789	1.37634	13.5006	0.000238486	0.000843162		Uhrf2	1.25528	7.89	28.6601	8.62622e-08	1.76479e-06
PDCD2L	1.95143	3.97086	15.193	9.70635e-05	0.000580202		ADRBK2	1.67661	2.90027	6.62863	0.0100352	0.0356837		TRBV4-1	-3.70398	3.51131	20.8462	4.97689e-06	0.000166001		Entpd1	3.44753	4.0101	22.8929	1.71282e-06	9.36881e-06		Usp6nl	1.25498	4.09143	7.0868	0.00776538	0.0291413
CCDC47	1.94704	7.11685	39.3134	3.60948e-10	1.02399e-08		GPR137B	1.67524	4.26509	12.5483	0.000396562	0.00263385		TBXA2R	-3.71088	2.88045	32.1528	1.42509e-08	9.53594e-07		Acyp2	3.44641	1.92645	21.3113	3.90428e-06	1.99858e-05		Il6st	1.25494	6.71751	9.89891	0.00165376	0.00833453
UBQLN4	1.94704	6.22079	43.191	4.96493e-11	1.67429e-09		MRPL36	1.67445	5.55996	11.427	0.00072383	0.00428169		PRSS23	-3.71843	5.63412	8.32175	0.00391732	0.0490665		Map6	3.43401	0.0937021	8.66166	0.00324974	0.00867126		Zfp219	1.254	4.55048	11.8258	0.000584146	0.00346235
DCAF13	1.94509	6.92528	29.0276	7.13556e-08	1.07299e-06		E2F6	1.67415	4.51247	13.5085	0.000237489	0.00172773		PTPRN2	-3.72248	1.23869	9.96818	0.00159269	0.0240692		Irf8	3.4336	5.10398	68.8341	1.07104e-16	1.68267e-15		Zfp326	1.25287	4.6001	18.7458	1.49349e-05	0.000156356
GBP2	1.94468	8.61537	31.3989	2.10097e-08	3.63558e-07		TMEM39A	1.67265	5.72474	21.2592	4.01175e-06	5.68898e-05		SERPINE2	-3.74098	4.53486	31.7291	1.77244e-08	1.14915e-06		Farp1	3.42958	2.73934	36.223	1.75979e-09	1.43766e-08		Tmem65	1.24683	6.06139	20.3653	6.3981e-06	7.54375e-05
C16orf46	1.94039	0.999297	5.47891	0.0192473	0.0492439		HSPA8	1.67187	11.1164	16.4584	4.97303e-05	0.000471064		TRBV5-1	-3.74898	4.01186	25.4167	4.61897e-07	2.04955e-05		Tcf19	3.42824	4.84148	121.585	2.84602e-28	9.31918e-27		Fnta	1.2467	5.93132	22.4926	2.10952e-06	2.88205e-05
NLE1	1.94	4.3844	14.9141	0.000112518	0.000654752		RAN	1.66902	8.71717	20.6479	5.51974e-06	7.43472e-05		DCHS1	-3.75575	4.46407	40.5583	1.90834e-10	2.05854e-08		Kif22	3.42695	4.78676	61.3159	4.86132e-15	6.68708e-14		P4ha1	1.24332	6.0114	8.87843	0.0028856	0.013171
TRAJ32	1.93966	3.10522	10.489	0.0012009	0.00495531		SNRPD1	1.66897	6.76951	18.3823	1.8073e-05	0.00020102		TSPAN33	-3.79557	3.17678	15.0873	0.000102649	0.00244192		Prelid2	3.4269	6.0586	126.872	1.98146e-29	6.82189e-28		Ubtd2	1.2422	4.15069	12.7843	0.000349537	0.00224876
SNRPD1	1.9367	6.77093	24.2458	8.47934e-07	9.23888e-06		IFRD2	1.6669	7.11361	23.4882	1.25681e-06	2.14843e-05		COL18A1	-3.83446	5.24617	55.8866	7.6774e-14	1.60112e-11		Mx1	3.42331	3.54026	53.7042	2.33065e-13	2.74798e-12		Pdp1	1.24113	5.84837	42.6362	6.59292e-11	2.99791e-09
FBXO30	1.93642	4.52216	16.3145	5.36512e-05	0.000348691		CCDC117	1.66687	5.5453	28.5956	8.91838e-08	2.31113e-06		IL6ST	-3.83803	7.28366	55.3968	9.84956e-14	1.98786e-11		Trip13	3.42254	2.06356	31.8798	1.6401e-08	1.19319e-07		Cdr2	1.24059	4.47277	14.9002	0.00011335	0.000884504
AMD1	1.9341	7.81046	22.9313	1.67895e-06	1.66974e-05		RRP1	1.66607	6.43882	28.3981	9.87612e-08	2.51972e-06		ME3	-3.84052	1.6088	13.677	0.000217099	0.00454274		Cybb	3.41506	3.04806	8.72158	0.00314465	0.00842068		P2ry10	1.23987	9.08388	43.5571	4.1177e-11	1.98473e-09
CCT2	1.93375	8.14058	34.1584	5.08037e-09	1.06466e-07		HYPK	1.66525	6.28526	20.1408	7.19463e-06	9.35825e-05		PLAG1	-3.84101	3.03243	10.0397	0.00153206	0.0232653		Myo1d	3.41337	0.574591	6.38114	0.0115339	0.0261051		Zfp58	1.23884	4.15321	16.2979	5.41251e-05	0.000474332
CD226	1.93338	6.1043	9.47891	0.00207847	0.00781249		TRIM5	1.65443	5.35287	22.6038	1.99088e-06	3.13357e-05		YBX3	-3.84999	5.06634	32.057	1.49716e-08	9.96489e-07		Egr1	3.40219	7.17988	210.638	9.96998e-48	6.45905e-46		Dars2	1.23569	4.92349	13.0946	0.000296144	0.00197484
SNIP1	1.93253	4.75997	14.5279	0.000138099	0.000779674		MARS2	1.65105	4.96536	15.3624	8.87347e-05	0.000753282		PPM1L	-3.8577	2.51924	19.581	9.6422e-06	0.000300131		Syne3	3.39293	4.75136	97.2967	5.96796e-23	1.44696e-21		5830415F09Rik	1.2347	3.63482	7.80175	0.00521958	0.0211699
PES1	1.92626	7.19233	30.9813	2.60528e-08	4.38101e-07		ALG2	1.65076	6.71839	23.9862	9.70308e-07	1.70766e-05		KIF19	-3.86986	2.69305	11.9162	0.000556479	0.00994746		Acot11	3.39288	4.8008	110.481	7.68958e-26	2.22205e-24		Nfkb2	1.23406	9.2616	43.8461	3.55233e-11	1.74716e-09
TMEM167A	1.92311	6.71375	36.929	1.22509e-09	3.07773e-08		GFI1	1.64948	6.78562	30.5659	3.22718e-08	9.6607e-07		ST8SIA6	-3.88419	0.766692	11.895	0.000562848	0.0100327		Ccdc64b	3.39005	1.97037	16.6512	4.49218e-05	0.000185379		Tusc2	1.23173	5.12179	19.4473	1.03415e-05	0.00011493
PLD6	1.92081	5.2824	16.8742	3.99417e-05	0.000270552		RARS	1.64773	6.37263	29.3722	5.97274e-08	1.63897e-06		CX3CR1	-3.89849	7.82878	9.49174	0.002064	0.0299716		Cish	3.3882	8.92451	65.12	7.04743e-16	1.03689e-14		Rabac1	1.23137	8.04894	58.1555	2.42197e-14	2.22784e-12
COA4	1.91892	5.62291	21.4849	3.56628e-06	3.24257e-05		MRPL50	1.64744	5.61644	16.9522	3.83327e-05	0.000378876		EPDR1	-3.92423	1.63144	10.0324	0.00153809	0.0233005		Icos	3.37888	10.8789	302.188	1.09946e-67	1.33823e-65		Stk4	1.23072	9.41666	47.5216	5.44021e-12	3.13658e-10
ZC3H12A	1.91812	6.02877	20.5723	5.74224e-06	4.924e-05		MTERF1	1.64684	4.22808	11.8735	0.000569378	0.00351834		MYB	-3.93322	2.63351	18.1679	2.0226e-05	0.000580476		Mtmr7	3.3765	4.98173	76.2638	2.48198e-18	4.43737e-17		Slc52a3	1.22889	5.92972	34.6814	3.88324e-09	1.10361e-07
GSTO1	1.91749	6.48752	37.2181	1.05631e-09	2.69703e-08		DPH3	1.64662	6.25785	32.3373	1.296e-08	4.21215e-07		CHI3L2	-3.94337	4.14464	36.6206	1.43507e-09	1.22156e-07		Chn2	3.3752	3.85357	39.6465	3.04352e-10	2.7066e-09		Grap2	1.22625	6.78174	39.3231	3.59169e-10	1.3653e-08
BOP1	1.91737	7.23478	34.9155	3.44337e-09	7.58321e-08		TMEM70	1.64648	5.57199	14.6742	0.000127781	0.00101842		TRAV12-2	-3.9514	4.17199	32.7671	1.0389e-08	7.14275e-07		Clec7a	3.37006	3.21449	21.6439	3.28246e-06	1.70269e-05		Plekhg1	1.22566	6.66869	38.522	5.41401e-10	1.98294e-08
FHL3	1.91415	5.7834	16.3415	5.2892e-05	0.000344652		OTULIN	1.64612	5.90254	16.6258	4.55272e-05	0.00043788		CXCR2	-3.96735	2.98926	9.65937	0.00188388	0.0277656		Naprt	3.3658	0.313842	8.47992	0.00359088	0.00948282		4632427E13Rik	1.22302	3.49173	10.0023	0.00156347	0.00794511
MRPL3	1.91391	7.18277	31.2015	2.32582e-08	3.97519e-07		WDR74	1.64405	6.45184	20.5438	5.82828e-06	7.82503e-05		GZMH	-3.97238	7.65185	19.9182	8.08253e-06	0.000259991		Lmnb1	3.36552	7.93995	166.483	4.33796e-38	2.05797e-36		Klhl12	1.22215	5.18312	14.2486	0.000160176	0.00117119
TOMM34	1.91312	5.97832	32.8102	1.01611e-08	1.932e-07		NAF1	1.644	2.88222	6.31731	0.0119565	0.0410908		TSPYL5	-3.98184	1.83394	14.5844	0.000134019	0.0030325		Sh2d5	3.36546	0.204654	7.27548	0.00699021	0.0170145		Rab4a	1.22206	6.35162	23.2338	1.43456e-06	2.10581e-05
SNORD83B	1.91223	0.638225	5.67493	0.017209	0.0449982		SNRPE	1.64352	6.71376	20.8203	5.04466e-06	6.92906e-05		FCRL6	-4.0182	6.70461	9.0637	0.00260734	0.036372		Pask	3.36324	2.10265	19.4461	1.03481e-05	4.87661e-05		Sh3bp5l	1.22104	5.58586	19.3221	1.10419e-05	0.00012129
CCNJ	1.908	3.59076	5.57873	0.0181799	0.0469741		PPP1R14B	1.64273	6.72882	26.426	2.73831e-07	5.88737e-06		PADI4	-4.03986	1.77869	13.0655	0.000300784	0.00602194		Tnfrsf25	3.36314	7.61853	229.484	7.7232e-52	5.57273e-50		Trim39	1.22077	6.32042	25.9383	3.52511e-07	6.09434e-06
PDSS1	1.90623	3.37857	7.95922	0.00478431	0.015732		CYCS	1.64231	8.18306	15.9254	6.58876e-05	0.000590582		BCAT1	-4.04545	0.37147	8.88188	0.00288014	0.0392497		Dcbld2	3.3622	1.96292	24.9943	5.74997e-07	3.39643e-06		Angel1	1.22047	4.54222	11.0326	0.000895237	0.00498503
MPV17L2	1.90446	4.31701	16.0464	6.18095e-05	0.000393336		EIF4A1	1.64217	9.18655	18.5633	1.64358e-05	0.00018528		GAS6-AS1	-4.07596	0.431078	15.0373	0.000105407	0.00250277		Rasl11a	3.35689	2.36901	22.5151	2.08495e-06	1.12009e-05		Ust	1.21996	3.72269	11.7623	0.000604428	0.00356678
SRM	1.90431	8.06444	31.759	1.7454e-08	3.09213e-07		TXNL1	1.63795	6.09402	26.0697	3.29315e-07	6.86787e-06		ACTN1	-4.08577	7.8702	86.4092	1.46306e-20	7.04125e-18		Fam83d	3.35172	3.63068	25.1566	5.28574e-07	3.14379e-06		Sbds	1.21913	6.85721	42.8904	5.78939e-11	2.68316e-09
MED20	1.90424	3.84094	16.8017	4.14958e-05	0.000279115		SYNCRIP	1.63684	8.16169	22.5791	2.01667e-06	3.17017e-05		CXCR1	-4.0897	2.59616	14.4432	0.000144451	0.00321622		S100a9	3.35166	2.27531	9.77466	0.00176933	0.00505824		Tgtp1	1.21571	5.82874	19.809	8.55796e-06	9.73781e-05
CRY1	1.90413	7.36839	31.8346	1.67875e-08	2.99965e-07		LOC100132111	1.63674	4.35292	14.6548	0.000129104	0.00102766		SCML1	-4.1154	3.08688	20.832	5.0138e-06	0.000166413		4930431P03Rik	3.35007	0.208633	8.67113	0.0032329	0.00863014		Lemd3	1.21531	6.35885	24.501	7.42695e-07	1.18379e-05
BCCIP	1.90373	6.84787	36.4945	1.53099e-09	3.73376e-08		FKBP14	1.6362	3.00163	8.65765	0.00325691	0.0146176		SOX4	-4.12366	2.77607	25.083	5.49143e-07	2.37766e-05		Epas1	3.34089	6.17838	131.438	1.9862e-30	7.16577e-29		Dph5	1.21423	5.71874	18.9644	1.33183e-05	0.000141752
ANK1	1.9034	4.45986	11.5172	0.000689557	0.00310214		TRIT1	1.63523	4.65321	14.4398	0.000144712	0.00113915		HLA-DRA	-4.13263	5.19289	11.9887	0.000535233	0.00963651		Acbd7	3.33298	0.745993	6.1425	0.013197	0.0292486		Pus7	1.2141	4.84454	14.732	0.000123922	0.00094747
SLC16A3	1.90269	2.97043	7.00673	0.00812038	0.0243514		NPM1	1.63422	9.1486	15.56	7.99273e-05	0.000691653		RIC3	-4.14736	2.84858	16.9507	3.8363e-05	0.00101703		BC018473	3.32752	2.85895	29.4489	5.74117e-08	3.93298e-07		Tmem115	1.21355	6.38821	46.9247	7.37689e-12	4.11535e-10
UTP4	1.90263	7.36748	24.2715	8.36663e-07	9.16593e-06		EIF4EBP1	1.63367	4.14362	11.6687	0.000635612	0.00384967		GPA33	-4.1564	4.48863	25.2622	5.00422e-07	2.19712e-05		Mcm10	3.32394	2.40184	21.7341	3.13181e-06	1.62946e-05		Pcbp3	1.21299	3.25055	6.56756	0.0103854	0.0365813
MAPK6	1.90244	5.48455	13.6201	0.000223781	0.00118287		SLC35F2	1.63014	5.34674	19.4289	1.04415e-05	0.00012648		KLRC2	-4.16618	3.98264	15.6092	7.78757e-05	0.0019107		Slc2a6	3.32171	3.19773	28.2978	1.04012e-07	6.8414e-07		Med19	1.2121	4.35475	14.4662	0.000142697	0.00106336
NDUFAF4	1.89979	5.95368	27.7854	1.35547e-07	1.88634e-06		TOMM5	1.62951	6.77608	19.4335	1.04163e-05	0.000126298		SLC16A10	-4.17486	3.26937	23.97	9.78501e-07	4.01442e-05		Ect2	3.32023	3.37327	33.8871	5.84061e-09	4.49135e-08		Dock9	1.21021	4.11084	15.7001	7.42209e-05	0.000621948
CXXC5	1.89915	6.78666	10.8489	0.000988569	0.00420394		NOL11	1.62655	6.8318	23.0552	1.57419e-06	2.57825e-05		KLRC3	-4.24761	3.93522	14.2317	0.000161629	0.00356696		Gm11454	3.31808	0.839784	6.49448	0.010821	0.0247379		Arhgap31	1.20996	7.84481	62.4471	2.73704e-15	3.06644e-13
POLR2H	1.89714	5.73889	24.9947	5.74874e-07	6.66456e-06		ALCAM	1.62587	4.52994	11.712	0.000620994	0.00377759		GCAT	-4.27931	1.05205	9.26454	0.00233634	0.0331834		Mybl2	3.31125	3.69141	44.5985	2.41878e-11	2.37155e-10		Nek1	1.20924	3.78269	12.2862	0.000456318	0.00282851
RIOK1	1.89353	6.31963	26.6719	2.41107e-07	3.13239e-06		PTPN7	1.62509	8.57651	22.7407	1.85395e-06	2.96277e-05		NKD1	-4.33177	0.303558	14.6565	0.000128987	0.00295606		Mxd3	3.30985	1.72181	14.7588	0.000122176	0.000461945		Nr3c1	1.20342	9.42058	48.399	3.47739e-12	2.12703e-10
TRAJ10	1.89309	0.427729	6.28966	0.0121444	0.0338243		FICD	1.62493	4.1666	10.0676	0.00150896	0.00786756		TRAV25	-4.3445	1.59209	10.2298	0.00138192	0.0214807		Acsbg1	3.29927	7.26694	222.223	2.96126e-50	1.99348e-48		Ninj1	1.20247	6.47491	39.6673	3.0112e-10	1.17809e-08
SNHG16	1.89253	7.65584	23.4767	1.26433e-06	1.30944e-05		TRAJ32	1.62489	3.10633	7.72293	0.00545239	0.0219234		RMI2	-4.37766	1.2241	9.56404	0.00198425	0.0290397		Dusp3	3.29562	3.80649	38.7647	4.78087e-10	4.15653e-09		Abhd6	1.20204	3.73581	10.8852	0.000969361	0.00531913
SPIRE1	1.89211	3.0448	8.2661	0.00403921	0.0136654		RIOK1	1.61857	6.31783	19.9629	7.89606e-06	0.000100923		SULT1B1	-4.3948	1.48976	13.8431	0.000198722	0.00419326		Hist1h2ag	3.28871	-0.412598	10.3151	0.00131944	0.00389686		Rassf3	1.19822	6.66004	21.3	3.92731e-06	5.00783e-05
HSPA5	1.89077	10.4695	23.2101	1.45231e-06	1.47363e-05		MOB1B	1.6182	3.83358	8.57402	0.00340994	0.0152225		ZC3H12D	-4.39809	2.48727	24.0228	9.52016e-07	3.91861e-05		Jam2	3.28548	0.426871	5.53101	0.0186823	0.0393777		Hspa2	1.19631	5.74218	14.6518	0.000129308	0.000980591
FAM89A	1.88891	4.23627	13.2366	0.000274535	0.0014124		CCDC47	1.61811	7.11623	27.8899	1.28421e-07	3.12632e-06		CMKLR1	-4.41031	4.9653	9.93267	0.00162371	0.0245085		BC064078	3.28141	1.64098	17.201	3.36258e-05	0.000142673		Btbd9	1.19592	6.37647	38.962	4.3214e-10	1.61717e-08
NABP1	1.88746	5.76889	26.3879	2.79282e-07	3.54371e-06		PARK7	1.61603	8.06972	27.6887	1.42492e-07	3.3833e-06		CCR7	-4.41606	9.07216	119.391	8.59779e-28	6.32848e-25		Rad51	3.27817	3.74821	53.1755	3.05042e-13	3.55146e-12		F2rl2	1.19488	5.05294	13.0804	0.000298398	0.00198651
PSMB5	1.8853	5.65778	24.6214	6.97715e-07	7.83582e-06		PDHA1	1.61479	7.21194	22.7904	1.80665e-06	2.902e-05		FAM63A	-4.41817	3.35992	27.1953	1.83905e-07	9.43114e-06		2610318N02Rik	3.27656	2.17394	32.8926	9.73949e-09	7.27593e-08		Kcnk1	1.19441	5.54064	34.8092	3.63646e-09	1.04581e-07
PGAM1	1.8838	8.87658	21.448	3.63562e-06	3.28926e-05		EIF2S2	1.61253	6.89784	21.3158	3.89505e-06	5.54479e-05		TRBV2	-4.43192	2.80446	25.7581	3.87006e-07	1.76095e-05		Kif20a	3.27382	3.51492	50.4139	1.24507e-12	1.37265e-11		Tmed1	1.19414	2.74983	7.29915	0.00689872	0.0265505
PARK7	1.88211	8.06986	36.8684	1.26377e-09	3.15806e-08		SLAMF7	1.61196	9.24724	9.71008	0.0018326	0.00918356		PDGFRB	-4.43234	4.24092	8.86005	0.0029148	0.0395475		Col1a1	3.26884	0.378544	5.17271	0.0229444	0.04731		Rras2	1.19412	7.33115	14.1594	0.000167956	0.00121846
ESRRA	1.88149	5.43711	26.2855	2.9449e-07	3.69703e-06		DPH2	1.60925	7.14464	25.6654	4.06042e-07	8.15539e-06		TRAV21	-4.43447	4.01641	25.4604	4.51551e-07	2.01795e-05		Mt1	3.26834	4.51232	26.8587	2.18883e-07	1.373e-06		Cd164	1.19362	10.5702	37.3555	9.84405e-10	3.38917e-08
SND1-IT1	1.8774	2.84284	6.31233	0.0119901	0.0334691		TEX30	1.6069	4.72852	14.4199	0.000146246	0.00114918		LIMS2	-4.43642	2.5205	21.6692	3.23945e-06	0.000115485		Ctla2b	3.26756	6.31954	115.48	6.1778e-27	1.93357e-25		Mtr	1.19274	6.04947	37.4031	9.6071e-10	3.3266e-08
TSR1	1.87645	6.93283	29.6393	5.20382e-08	8.16876e-07		GPR171	1.60546	8.40896	24.2061	8.65572e-07	1.55393e-05		TIMD4	-4.43983	1.02985	16.2476	5.55794e-05	0.00140498		Impg1	3.26616	-0.312292	8.73729	0.00311767	0.00836329		Chpt1	1.19149	3.13632	7.74384	0.0053896	0.0217061
CCNB1	1.87569	2.98835	8.30913	0.00394464	0.0133998		TUFT1	1.60387	3.66878	9.57117	0.00197656	0.00978352		UBE2E2	-4.45366	2.41431	20.3633	6.40447e-06	0.000209788		Plin2	3.2623	7.96752	134.79	3.67056e-31	1.38219e-29		Bmyc	1.19048	4.51561	14.9148	0.000112477	0.000878381
GALE	1.87524	4.75802	18.941	1.3482e-05	0.000105355		CCT4	1.60165	8.21811	28.9094	7.58455e-08	2.00646e-06		TCEA3	-4.47662	3.87011	38.8006	4.69384e-10	4.55303e-08		Samd11	3.25972	4.2264	24.052	9.37706e-07	5.36277e-06		Hic2	1.18955	3.30729	7.26814	0.00701886	0.0269269
TAF1A	1.8743	3.57503	10.3468	0.00129697	0.00527172		NUS1	1.59997	6.60944	23.9129	1.00795e-06	1.76892e-05		HMGB3	-4.48472	0.589267	9.31158	0.0022771	0.0324896		Npdc1	3.24529	1.93911	12.7071	0.000364272	0.00124102		Asap1	1.18464	6.31136	16.8188	4.11233e-05	0.000375406
CTU2	1.87364	5.16731	23.814	1.0611e-06	1.12123e-05		COA4	1.59705	5.61923	15.2832	9.25374e-05	0.000779219		ZNF365	-4.48852	2.028	14.8837	0.00011435	0.00266951		Fcer1g	3.24124	3.2486	27.4987	1.57198e-07	1.0049e-06		Nars2	1.18323	3.83294	11.8446	0.000578282	0.00343792
TXNL1	1.87184	6.09581	33.2825	7.96972e-09	1.56284e-07		ERF	1.59537	2.84777	7.24167	0.00712307	0.0272488		NGFRAP1	-4.54945	3.58692	28.4146	9.79221e-08	5.30432e-06		Il18r1	3.2381	8.27639	255.239	1.87258e-57	1.63511e-55		Espn	1.18179	4.39319	16.7448	4.27585e-05	0.000387107
FGFR1OP	1.87153	3.62925	15.0038	0.000107297	0.00063023		EIF3M	1.59389	7.30615	21.7335	3.13265e-06	4.59003e-05		NDST1	-4.55436	1.70321	12.63	0.000379595	0.00727393		C1qa	3.23698	1.17983	10.4085	0.00125438	0.00372664		Rnf130	1.18017	5.74607	29.5364	5.48762e-08	1.16624e-06
NOL10	1.86912	6.11495	24.0459	9.40654e-07	1.00844e-05		STX11	1.59296	5.97036	23.9453	9.9113e-07	1.74186e-05		MLC1	-4.56226	3.8203	26.957	2.08038e-07	1.03743e-05		Cox7a1	3.23689	1.28436	11.2362	0.000802184	0.00251204		Fasl	1.17629	6.73185	30.9298	2.67527e-08	6.14037e-07
RCN1	1.86763	5.66664	20.113	7.29998e-06	6.11722e-05		CD28	1.59225	8.12138	21.1126	4.33068e-06	6.08191e-05		TIGIT	-4.56642	6.09496	75.8142	3.11657e-18	1.11422e-15		Ehbp1l1	3.23591	7.48818	231.23	3.21374e-52	2.347e-50		Lrrc8b	1.17613	5.18852	20.6102	5.62941e-06	6.81752e-05
PRDX1	1.86372	7.9387	33.7856	6.15336e-09	1.24773e-07		TRAF3	1.58885	5.85094	23.2819	1.3991e-06	2.34992e-05		EPHA1	-4.56746	4.76871	24.7372	6.5705e-07	2.78701e-05		Cited4	3.23516	2.7966	33.8488	5.95662e-09	4.57472e-08		Vwa8	1.17603	3.90755	9.881	0.00166994	0.00839149
CSTF2	1.86372	5.2619	24.2834	8.31513e-07	9.11749e-06		NOL6	1.5849	7.09293	30.0539	4.20195e-08	1.20043e-06		TRBV5-6	-4.58256	1.71343	23.664	1.1471e-06	4.60054e-05		Specc1	3.23255	0.713595	14.6041	0.000132626	0.000497245		Mylip	1.17578	4.75322	11.6	0.000659522	0.00385601
CDK4	1.86251	7.00997	25.5875	4.22767e-07	5.0956e-06		HSPA4	1.58265	7.41231	30.1985	3.90011e-08	1.1285e-06		LOC100507195	-4.58821	0.19215	19.7354	8.89367e-06	0.000280319		Mastl	3.22822	1.98228	11.6622	0.000637839	0.00205948		Txk	1.16945	7.53438	29.8655	4.63075e-08	9.96438e-07
SH2B3	1.85711	6.59845	30.4228	3.47412e-08	5.65211e-07		SRM	1.58253	8.06413	22.4044	2.20862e-06	3.42459e-05		KIR3DL2	-4.63905	5.26768	31.6508	1.8454e-08	1.19028e-06		Ier5l	3.22733	8.05079	157.497	3.98574e-36	1.74648e-34		Tnfaip8	1.16817	7.32442	14.3974	0.000148008	0.00109753
NAA20	1.85633	6.51317	25.6282	4.13948e-07	5.00378e-06		PFKFB3	1.58253	6.27976	20.1885	7.01747e-06	9.19472e-05		MOCS1	-4.66612	1.21979	11.776	0.000599985	0.0105296		Matn2	3.21598	1.09026	6.46203	0.0110204	0.0251316		Hs2st1	1.16815	5.7316	11.7553	0.000606702	0.00357669
RHEB	1.85597	6.61313	27.9585	1.23944e-07	1.7482e-06		TBX21	1.58185	8.44427	8.34265	0.00387251	0.0168721		SERINC5	-4.66886	5.07936	59.8061	1.04678e-14	2.51892e-12		Serpinb6b	3.21594	7.31626	75.1061	4.46085e-18	7.7678e-17		Rpp14	1.1663	4.58547	10.6386	0.00110752	0.00596369
C10orf2	1.85527	5.03235	13.8067	0.000202608	0.00109307		BOP1	1.5807	7.23426	24.2789	8.33487e-07	1.51151e-05		HLA-DRB6	-4.67059	0.995879	13.083	0.000297985	0.00598506		Cldn12	3.2136	1.32042	6.34234	0.0117889	0.0266024		Tbc1d23	1.16593	4.605	17.6857	2.60576e-05	0.00025363
MATN2	1.85458	4.27722	5.6437	0.0175182	0.045594		ASNS	1.57886	6.41791	15.99	6.3679e-05	0.000575733		PROK2	-4.67842	0.74752	16.724	4.32317e-05	0.00112232		BC035044	3.21342	1.12151	10.7532	0.00104099	0.00316208		Slc12a2	1.16585	3.81654	9.14852	0.00248919	0.0116394
LETM1	1.848	6.435	21.5109	3.51829e-06	3.20359e-05		IDH3A	1.57267	6.95072	27.7672	1.36826e-07	3.28619e-06		TRAV26-1	-4.69174	2.696	23.7365	1.10467e-06	4.47339e-05		Myo5b	3.21143	0.263252	6.24851	0.0124298	0.0277935		Spryd4	1.16557	4.10932	7.2143	0.0072325	0.0275622
TMEM110	1.84785	5.03021	14.0451	0.000178474	0.000976765		EPT1	1.57186	4.78486	14.8797	0.000114592	0.000926284		AK5	-4.70482	5.03773	16.8508	4.04362e-05	0.00106522		St3gal6	3.20473	7.53377	349.984	4.27252e-78	6.51694e-76		Bach2	1.15808	5.56848	16.5753	4.67566e-05	0.000418897
QTRT2	1.84728	5.20324	15.2555	9.39008e-05	0.000564123		EIF4A3	1.57134	7.26681	19.2519	1.14556e-05	0.00013613		TRBV9	-4.71567	3.40125	43.0037	5.46376e-11	6.90586e-09		Rln3	3.20294	0.484691	9.56381	0.0019845	0.00560686		Zbtb6	1.15801	3.5183	6.90191	0.00861038	0.0316608
RAN	1.84505	8.7174	24.9438	5.90272e-07	6.80008e-06		NACC1	1.57098	2.76931	6.3547	0.0117071	0.0403778		DCBLD2	-4.74625	0.396552	17.1495	3.45508e-05	0.00092975		5430427O19Rik	3.19705	4.46642	53.0211	3.2999e-13	3.8308e-12		Cpm	1.1579	7.78783	61.0064	5.68893e-15	5.96101e-13
TAF9	1.84254	7.27688	23.6455	1.15814e-06	1.21251e-05		TAGAP	1.57051	9.81401	14.7672	0.000121635	0.000977823		TRBV11-2	-4.74627	2.31059	32.327	1.30293e-08	8.81271e-07		Mfsd2a	3.1928	0.174426	5.82784	0.0157745	0.0341077		Pja1	1.15496	8.50802	28.999	7.24146e-08	1.50707e-06
NLN	1.84186	3.86875	6.10823	0.0134554	0.0368682		CHST7	1.56859	3.84006	12.2817	0.000457433	0.00295045		TRAV39	-4.7733	0.705319	23.6526	1.15392e-06	4.61309e-05		Tmem171	3.188	1.14284	8.35495	0.00384637	0.0100605		Cpeb2	1.15444	4.72925	20.331	6.51364e-06	7.62774e-05
ARF4	1.83691	7.70861	31.8669	1.65104e-08	2.9551e-07		C1QBP	1.56691	7.54184	17.6961	2.59159e-05	0.000273198		GAL3ST4	-4.77759	2.97738	34.0029	5.5031e-09	4.1523e-07		Isg20	3.18342	5.6401	119.197	9.48187e-28	3.06318e-26		Sigmar1	1.15056	4.55954	13.181	0.000282801	0.00190484
SNRPB2	1.83498	6.63446	28.2693	1.05558e-07	1.51623e-06		NANP	1.56674	3.5508	7.81799	0.00517288	0.0210979		EPWW6493	-4.77926	-0.148626	15.8411	6.88899e-05	0.00170697		Cntln	3.18215	2.94838	23.2888	1.39409e-06	7.74854e-06		Rrad	1.14879	8.46155	46.5758	8.81424e-12	4.8278e-10
YWHAE	1.83195	6.75134	27.4657	1.59903e-07	2.18639e-06		ARID5B	1.5664	6.33435	18.9758	1.32389e-05	0.000154101		NCR1	-4.78049	2.99115	22.235	2.41241e-06	8.81342e-05		Nfkbid	3.18126	8.14731	169.648	8.83261e-39	4.29165e-37		Txndc17	1.1481	6.50685	35.8884	2.08951e-09	6.40616e-08
PPP1R16B	1.82995	8.42812	26.0153	3.38714e-07	4.19569e-06		NAA15	1.56604	7.05153	27.9552	1.24157e-07	3.02842e-06		KIR2DS4	-4.78222	4.76253	18.6251	1.59112e-05	0.000466268		Bcl2l2	3.17944	0.941713	7.34989	0.0067067	0.0164326		Vamp4	1.14722	6.14238	38.4982	5.48034e-10	2.00115e-08
FEN1	1.82829	5.53731	27.4275	1.63098e-07	2.22279e-06		CD48	1.56168	7.75017	11.0243	0.000899259	0.00514985		KRT72	-4.78638	2.08871	19.3104	1.11099e-05	0.000337422		Chst11	3.17662	4.6192	103.956	2.0689e-24	5.47916e-23		2410002F23Rik	1.14616	7.05151	18.3936	1.79661e-05	0.000183468
EIF4A3	1.82614	7.26774	25.541	4.33071e-07	5.20717e-06		PRMT3	1.56038	4.96178	8.53742	0.00347918	0.0154599		MYOM2	-4.78953	4.55439	18.0074	2.20046e-05	0.000625781		Hic1	3.17516	4.37957	37.1484	1.0947e-09	9.15415e-09		Jarid2	1.14609	7.27859	36.1461	1.83064e-09	5.7446e-08
PSMD12	1.8258	6.38707	30.5549	3.24544e-08	5.32857e-07		PINX1	1.5594	5.32587	17.1328	3.48558e-05	0.000352018		ADGRE4P	-4.80292	1.01012	17.0157	3.70725e-05	0.000986996		Parpbp	3.16741	1.37644	11.2209	0.000808793	0.0025301		Eea1	1.14321	5.11579	11.3762	0.000743895	0.00425234
CLUH	1.82412	6.78063	35.3749	2.71974e-09	6.18666e-08		ILF2	1.5585	8.32455	22.3542	2.26715e-06	3.49801e-05		SLC22A17	-4.80457	2.39794	16.5372	4.77044e-05	0.00122735		Ctla2a	3.15261	8.44304	105.236	1.08429e-24	2.94272e-23		Mul1	1.14319	5.10801	20.802	5.09285e-06	6.26213e-05
TMEM33	1.82355	6.06036	32.58	1.14384e-08	2.15522e-07		CHKA	1.55733	4.62969	9.17858	0.00244864	0.0116016		KIR3DL1	-4.8055	5.3244	16.8412	4.06421e-05	0.00106839		Fgf18	3.14919	1.06565	7.27853	0.00697837	0.0169946		Glce	1.14263	3.94964	11.337	0.000759774	0.00432669
TRBV20-1	1.82287	6.84703	18.0442	2.15838e-05	0.0001581		CCT8	1.5571	8.09475	21.8622	2.92949e-06	4.32272e-05		BCL7A	-4.81166	1.65293	12.7397	0.000357968	0.00692312		Cd74	3.14902	7.20449	22.7532	1.84198e-06	1.00026e-05		Sil1	1.14195	5.00124	11.4431	0.000717594	0.00414129
FAM96B	1.82083	6.30716	23.0967	1.54052e-06	1.55305e-05		G3BP1	1.55446	8.80471	22.2053	2.44998e-06	3.73725e-05		ADTRP	-4.8279	3.99326	38.9828	4.27545e-10	4.2125e-08		Osgin1	3.14767	4.26337	25.0999	5.44361e-07	3.22813e-06		Gpatch3	1.14178	3.93539	11.6041	0.00065806	0.00384933
HYPK	1.81711	6.28747	23.6362	1.1638e-06	1.21538e-05		SNRPG	1.55234	6.82953	16.0578	6.14387e-05	0.000558708		TRBV5-4	-4.85388	1.83375	31.7333	1.7686e-08	1.14915e-06		Ksr1	3.14758	2.57649	30.8565	2.77826e-08	1.95549e-07		Slc16a10	1.14063	4.28227	6.60165	0.0101884	0.036056
SMIM4	1.81685	3.66296	11.4823	0.000702626	0.00314961		IARS	1.54817	8.38822	24.8242	6.28031e-07	1.18352e-05		MDS2	-4.86795	2.6682	30.1399	4.0197e-08	2.46561e-06		Gpx7	3.14694	0.582397	7.30356	0.0068818	0.0168002		Cebpb	1.1405	7.51471	38.7886	4.72279e-10	1.74035e-08
FKBP2	1.81441	6.58768	30.6923	3.02366e-08	5.02377e-07		ADAT2	1.54079	4.55284	11.4183	0.000727261	0.00429661		PHGDH	-4.89649	3.19479	17.0888	3.56727e-05	0.00095598		Eln	3.14605	0.761271	11.8173	0.000586817	0.0019189		B3galt6	1.13993	3.55455	8.47651	0.00359762	0.0156638
DNAJA1	1.81394	7.98583	39.2145	3.79703e-10	1.07477e-08		FAM216A	1.53852	3.90203	6.76509	0.00929583	0.033589		ID3	-4.93782	5.23499	45.843	1.2812e-11	1.7638e-09		Lpl	3.14167	1.39618	9.08774	0.00257328	0.00706816		Cd300a	1.13988	2.78971	7.67768	0.00559079	0.0223966
USP46	1.81347	3.22536	7.69061	0.0055509	0.0177615		TFAM	1.53691	6.29475	18.8463	1.41683e-05	0.000163248		SLC4A8	-4.95988	0.896904	13.5469	0.00023267	0.00479637		1700030C10Rik	3.13592	0.915076	11.5542	0.000675981	0.00216695		Setd1b	1.1398	4.35725	12.1652	0.0004869	0.00298583
SFPQ	1.81087	9.07572	31.7083	1.79155e-08	3.16136e-07		BACH1	1.53632	5.59499	19.5417	9.84274e-06	0.000120629		UHRF1	-4.96659	-0.011894	19.343	1.09216e-05	0.000332512		Gng2	3.13378	7.81554	235.047	4.72827e-53	3.62903e-51		Hilpda	1.13657	8.58328	42.3339	7.69468e-11	3.43411e-09
CNIH1	1.80913	6.479	32.8876	9.76437e-09	1.86223e-07		SIPA1L1	1.53622	7.28175	22.9022	1.70454e-06	2.76999e-05		FLT1	-5.00466	2.39206	19.4024	1.05873e-05	0.000324703		Pdcd1lg2	3.1299	3.94185	45.8677	1.26515e-11	1.27574e-10		Pcf11	1.13423	5.7268	22.7661	1.82961e-06	2.57936e-05
SLC9B2	1.80551	5.5926	17.761	2.5047e-05	0.000179784		SFXN4	1.53605	4.69897	12.9025	0.000328135	0.00224984		CXorf21	-5.01062	0.182462	13.9744	0.000185313	0.00395921		Kifc1	3.12516	0.770365	10.067	0.00150948	0.00438401		Zfp874b	1.12986	2.79151	6.53339	0.0105868	0.0371385
POLR2K	1.80232	6.34115	23.9035	1.01285e-06	1.07479e-05		ZPR1	1.53508	6.51321	18.802	1.45011e-05	0.000166623		HBA2	-5.01198	2.86458	10.7866	0.00102239	0.0166361		Thbd	3.12448	3.21471	13.5438	0.000233061	0.000825997		Kdsr	1.12945	5.45508	12.3653	0.000437381	0.00273789
SNRPG	1.79918	6.83066	21.2086	4.11904e-06	3.6915e-05		SNRPF	1.53502	6.42416	16.6293	4.54432e-05	0.000437409		STYK1	-5.0129	0.511072	24.8934	6.05893e-07	2.58756e-05		Ppp1r3b	3.12224	8.50076	58.5429	1.98905e-14	2.61089e-13		Zfp35	1.12872	4.68798	18.5174	1.68357e-05	0.00017295
MTERF3	1.79812	4.79792	19.402	1.05898e-05	8.43881e-05		DIEXF	1.53477	5.78598	17.7035	2.5815e-05	0.000272593		IGHM	-5.04301	3.59431	15.116	0.000101103	0.00240972		Pde5a	3.11918	3.76171	54.1216	1.88461e-13	2.2507e-12		Rad18	1.12666	5.9174	24.6569	6.84984e-07	1.10348e-05
GPATCH4	1.79743	6.6485	22.3346	2.29045e-06	2.19922e-05		POU2F2	1.53444	5.65717	23.3834	1.32721e-06	2.25033e-05		PLXNA4	-5.06403	0.284566	17.3602	3.0923e-05	0.000841174		Chaf1a	3.10887	4.31512	67.5692	2.03417e-16	3.11855e-15		Ralb	1.12617	3.56951	8.52704	0.00349909	0.0153379
PPIL1	1.79416	5.86751	26.6139	2.48452e-07	3.21114e-06		TNFRSF1B	1.53381	9.682	11.3139	0.000769303	0.00450248		TJP2	-5.09202	2.21571	23.5541	1.21452e-06	4.82454e-05		Scpep1	3.10435	6.21857	184.887	4.15398e-42	2.20509e-40		Qpct	1.12497	6.93019	40.5468	1.91959e-10	7.94883e-09
IL18R1	1.79358	6.94641	23.317	1.37378e-06	1.4088e-05		NFKBIE	1.53374	5.18847	9.59662	0.00194935	0.00966413		GPC2	-5.12091	1.19224	21.383	3.76097e-06	0.000131824		E2f2	3.10242	4.10263	28.1907	1.09932e-07	7.19152e-07		Bcl2	1.1247	7.24582	15.2987	9.17789e-05	0.000745742
PSMD14	1.79337	6.61952	28.25	1.06615e-07	1.52616e-06		TIMM44	1.53313	5.47258	15.0487	0.000104775	0.000862531		IRF4	-5.13462	6.8043	47.3383	5.97323e-12	8.69105e-10		BC030867	3.10177	1.15544	8.79813	0.0030154	0.00811786		4932438A13Rik	1.12437	8.88385	52.9717	3.3839e-13	2.42714e-11
SFXN4	1.79147	4.70176	17.1501	3.45394e-05	0.0002373		FAM96B	1.53046	6.30549	16.69	4.40129e-05	0.000424949		DBNDD1	-5.14508	1.1272	21.5587	3.43164e-06	0.000121643		Cks1b	3.10013	4.41812	73.5982	9.57543e-18	1.62513e-16		Kras	1.12336	7.74173	28.4187	9.77147e-08	1.9723e-06
EPB41L2	1.79092	3.86665	10.9697	0.000926125	0.0039776		BCCIP	1.52887	6.84694	24.2065	8.65375e-07	1.55393e-05		CLEC11A	-5.167	1.94725	19.8129	8.5406e-06	0.00027193		Scn7a	3.08974	0.584662	6.38313	0.011521	0.0260858		Ippk	1.12119	3.93245	7.58793	0.00587604	0.0233299
YBX1	1.78801	7.12872	24.2352	8.52608e-07	9.27564e-06		ARMCX3	1.52788	6.36411	22.4397	2.1685e-06	3.37493e-05		CD4	-5.17073	6.83566	38.6916	4.96338e-10	4.77745e-08		Mt2	3.08744	2.35143	15.9909	6.36471e-05	0.000254631		Bcl2a1d	1.11811	7.0514	43.3066	4.68004e-11	2.22903e-09
SNRPE	1.78713	6.71507	24.311	8.19686e-07	9.00359e-06		PANK3	1.5264	4.36012	11.7327	0.000614102	0.00374294		SYK	-5.17265	1.53673	27.0964	1.93556e-07	9.80552e-06		Pcolce2	3.08533	0.692329	7.97299	0.00474805	0.012119		Neto2	1.11689	5.17119	5.94887	0.0147267	0.0482351
NUS1	1.78646	6.61061	29.2745	6.28174e-08	9.61945e-07		PDF	1.52515	3.12992	7.64844	0.00568213	0.0227013		FHL2	-5.18821	0.150159	22.6555	1.93805e-06	7.34875e-05		Cenpf	3.08175	3.35623	33.7418	6.2935e-09	4.81503e-08		Adck3	1.11669	5.6833	17.1117	3.52448e-05	0.000328207
EXOSC4	1.78486	4.67614	16.5517	4.73404e-05	0.000314038		SLIRP	1.52472	5.88266	12.9588	0.000318418	0.00220252		KCNH4	-5.19054	1.26957	10.8451	0.000990553	0.0162661		Sccpdh	3.07937	0.679111	10.5637	0.00115329	0.00346734		Nop14	1.11488	5.84854	21.0361	4.50711e-06	5.62222e-05
P2RX5	1.78457	5.90459	7.79834	0.00522943	0.0169233		NOP56	1.52311	8.44166	17.8272	2.41895e-05	0.000258262		ITGA10	-5.20917	0.1351	12.5387	0.000398601	0.00755756		Chil3	3.07227	4.67479	9.84432	0.00170357	0.0048922		Plek	1.11446	5.06354	9.41332	0.00215415	0.0103416
PDHA1	1.78394	7.21277	27.4596	1.60409e-07	2.19091e-06		TTLL4	1.52042	5.10768	15.6976	7.43178e-05	0.000651674		TRAV30	-5.23074	1.44371	29.7868	4.82253e-08	2.90117e-06		Slc16a3	3.07113	6.41535	115.362	6.55748e-27	2.04709e-25		Rnf157	1.11438	6.81747	8.38627	0.00378066	0.0162995
KDELR2	1.78314	7.35768	29.3372	6.08177e-08	9.37057e-07		THEM5	1.52013	3.54388	8.51315	0.0035259	0.015612		KLKB1	-5.2409	0.0955655	22.2617	2.37902e-06	8.75548e-05		Nol4l	3.06291	3.10101	15.5193	8.16659e-05	0.000320337		Rnf24	1.11356	3.99237	6.30107	0.0120665	0.0412137
DKC1	1.78285	7.66674	23.6907	1.13127e-06	1.18636e-05		MEST	1.51731	4.06526	6.88718	0.00868163	0.031727		PTPRK	-5.25146	2.33873	23.6051	1.18274e-06	4.71327e-05		Stard10	3.06276	3.71155	48.8907	2.70636e-12	2.88598e-11		Pik3ap1	1.10759	5.29959	20.4218	6.21178e-06	7.36731e-05
CACNB1	1.78067	5.07982	19.3059	1.1136e-05	8.82905e-05		MFAP1	1.51672	5.49507	19.5961	9.5662e-06	0.000117817		SPATA6	-5.25373	0.703987	25.9278	3.54421e-07	1.62475e-05		Tmem154	3.06134	6.47914	234.193	7.25935e-53	5.53641e-51		BC005561	1.10758	5.46792	15.5502	8.03424e-05	0.0006631
DUSP3	1.7798	4.34923	16.3648	5.22462e-05	0.000341154		GNL3	1.51534	7.69855	20.4052	6.266e-06	8.34111e-05		TRAV36DV7	-5.28934	0.703618	27.9948	1.21639e-07	6.44945e-06		Bcar1	3.05673	0.651982	5.17218	0.0229514	0.0473164		Chd7	1.10699	8.33925	36.9275	1.22604e-09	4.05873e-08
PWP2	1.77911	7.32192	31.3924	2.10801e-08	3.64272e-07		TRMT1	1.51519	7.41109	22.7261	1.86813e-06	2.97026e-05		ANKRD36BP2	-5.3122	1.1595	27.4784	1.5886e-07	8.24819e-06		Abhd15	3.03779	4.97406	80.2306	3.3317e-19	6.27297e-18		Gpx4	1.10692	7.68037	23.9128	1.00799e-06	1.5473e-05
NFIX	1.77891	2.38304	7.47889	0.00624267	0.0196236		PDXP	1.51272	5.59291	12.6773	0.000370116	0.00248992		GINS2	-5.32432	0.273426	23.3491	1.35109e-06	5.29975e-05		AU020206	3.0326	7.25049	157.711	3.57957e-36	1.57423e-34		Dennd4a	1.10647	9.22115	37.2325	1.04852e-09	3.58252e-08
PLPP5	1.77787	5.6586	13.9541	0.000187329	0.00101943		MRPL3	1.51256	7.18198	20.0448	7.56487e-06	9.75868e-05		SEPT5	-5.33167	2.32303	13.7584	0.000207888	0.00437931		Ralgds	3.03032	6.00485	157.47	4.03995e-36	1.76382e-34		Mfsd6	1.10619	7.38839	22.7352	1.8593e-06	2.60235e-05
GABPB1	1.77463	6.57886	25.1401	5.33115e-07	6.23346e-06		CCT6A	1.51043	8.29195	25.136	5.34247e-07	1.03805e-05		HLA-DOA	-5.34761	3.69643	32.9971	9.22982e-09	6.45211e-07		A930016O22Rik	3.0254	-0.174729	7.26268	0.00704022	0.017121		Ndufb4	1.10613	5.67278	16.8028	4.14712e-05	0.000377438
LOC90784	1.77368	2.67517	6.07751	0.0136913	0.0374082		SERBP1	1.50762	8.72324	20.3844	6.33439e-06	8.41425e-05		SMOX	-5.36609	3.5951	15.4661	8.3997e-05	0.00204884		Soat2	3.02399	2.80921	40.7346	1.7437e-10	1.59541e-09		Irs2	1.10487	9.50103	31.9791	1.55843e-08	3.76335e-07
SLIRP	1.77317	5.88537	17.2057	3.35432e-05	0.000231366		DOHH	1.5063	5.20767	16.4058	5.11291e-05	0.000482488		NUAK1	-5.44562	1.94398	14.4999	0.000140168	0.00312641		Ticrr	3.02297	2.85808	21.0342	4.51163e-06	2.28329e-05		Lrrn2	1.10388	4.86346	15.1548	9.90463e-05	0.000793708
NFIL3	1.77271	5.77947	10.1803	0.0014195	0.00570125		ZNF37A	1.50565	6.06821	21.7341	3.13178e-06	4.59003e-05		PDLIM1	-5.51537	3.4393	22.2384	2.40809e-06	8.81342e-05		Rbpj	3.02263	9.12287	236.712	2.04993e-53	1.59366e-51		Dennd5a	1.1035	7.9366	13.9086	0.00019192	0.00137249
DUSP6	1.7726	3.79016	6.07211	0.0137333	0.0374882		PLCXD2	1.50215	3.32931	7.86735	0.00503353	0.0206982		ANXA9	-5.52769	0.300027	27.9648	1.23541e-07	6.52264e-06		Hsf4	3.02216	0.443241	9.37847	0.00219549	0.00614818		Il10rb	1.10207	6.23305	31.6998	1.79939e-08	4.31067e-07
GART	1.7712	7.53282	27.0522	1.98037e-07	2.65858e-06		GOLT1B	1.50149	6.32392	19.4388	1.03873e-05	0.000126191		TRAV22	-5.59153	1.61046	28.9185	7.54886e-08	4.31319e-06		Kcnmb4	3.01742	5.36375	73.9725	7.9213e-18	1.35778e-16		Myo3b	1.10116	3.1898	7.62308	0.00576258	0.0229703
PEA15	1.7697	5.06569	18.4002	1.79041e-05	0.000134695		FBL	1.50037	6.95194	17.6349	2.67626e-05	0.000280804		TRAV38-1	-5.60937	3.07815	25.2371	5.06967e-07	2.21807e-05		Gdf11	3.01686	0.567036	10.2479	0.00136841	0.00402081		Dubr	1.1008	3.98881	11.8852	0.000565803	0.00338023
LINC00963	1.76925	5.28106	14.125	0.000171059	0.000941539		SRFBP1	1.50013	5.42582	13.6038	0.00022573	0.00165275		CD38	-5.75589	2.28392	22.9898	1.62861e-06	6.23205e-05		Fam83f	3.00569	-0.0910033	8.37122	0.0038121	0.00997737		Mdn1	1.10051	5.71881	21.0411	4.49526e-06	5.61907e-05
SLC35B1	1.76763	5.82853	30.6882	3.02999e-08	5.02761e-07		PEA15	1.49981	5.06474	13.5601	0.00023105	0.00168677		CD79A	-5.78968	3.41056	27.7998	1.3454e-07	7.04394e-06		Hilpda	3.00415	8.58328	247.554	8.86436e-56	7.41775e-54		Ifngr1	1.09899	10.9543	38.7995	4.69636e-10	1.73593e-08
EIF4EBP1	1.7662	4.14181	13.3391	0.000259925	0.0013499		NCL	1.49817	10.0082	15.2146	9.59607e-05	0.000802644		CSF1R	-5.79252	1.62157	16.5254	4.80034e-05	0.00123087		Dhrs3	3.00315	4.75191	71.4155	2.89391e-17	4.75091e-16		Slc22a15	1.09873	5.6329	15.7954	7.05736e-05	0.000592622
POP1	1.76442	5.03574	13.7773	0.000205807	0.00110746		GBE1	1.49808	5.22299	14.4144	0.000146675	0.00115141		KIR2DL1	-5.8092	3.70957	16.8892	3.9626e-05	0.00104608		Tatdn2	3.00093	6.60122	144.901	2.25717e-33	9.09662e-32		Sidt1	1.09701	7.30733	20.4984	5.96826e-06	7.14176e-05
ADIPOR2	1.76196	4.22863	10.4657	0.00121614	0.00500335		PLD6	1.49799	5.27842	10.6218	0.00111759	0.00617414		PMEPA1	-5.81297	5.31322	62.4233	2.77033e-15	7.07451e-13		Diap3	2.99379	2.42778	13.9374	0.000188997	0.000681862		Dnajc17	1.09627	4.20822	8.18062	0.00423402	0.0178767
RNF121	1.7618	3.88733	10.1858	0.00141523	0.0056914		SMN1	1.49723	3.24485	6.07294	0.0137269	0.0459631		TRAJ52	-5.81833	-0.698206	19.6564	9.26942e-06	0.000289971		Arid3a	2.9916	4.85324	65.6819	5.29892e-16	7.87324e-15		Irf5	1.09255	6.52677	25.3717	4.72798e-07	7.85823e-06
TGIF1	1.76003	6.60107	20.9024	4.8328e-06	4.24303e-05		UFM1	1.49707	8.03091	15.6444	7.64381e-05	0.000668343		KRT73	-5.84824	2.64932	27.1186	1.91352e-07	9.73329e-06		2010107G23Rik	2.98371	1.2642	8.04138	0.00457207	0.011732		Thap6	1.09077	3.84452	10.3242	0.00131299	0.0068616
RBM28	1.75727	5.53634	21.7877	3.04544e-06	2.814e-05		MCOLN2	1.4967	3.9243	7.20696	0.00726214	0.0276372		KLF7	-5.854	3.05192	14.7669	0.000121655	0.0028086		Gm18853	2.98259	0.102509	8.03474	0.00458887	0.0117726		Ccdc28a	1.0873	4.31716	7.21484	0.00723031	0.0275622
SACS	1.7538	5.61798	19.3167	1.10733e-05	8.79e-05		MSANTD4	1.49656	4.37584	11.6186	0.000652968	0.00392628		LINC00282	-5.92214	2.07838	23.4424	1.2871e-06	5.0806e-05		Gadd45b	2.97516	9.22715	60.3928	7.76985e-15	1.04494e-13		Dennd6b	1.08726	4.98724	15.8462	6.87027e-05	0.000579333
DPH3	1.75342	6.25895	36.1493	1.82763e-09	4.36365e-08		TIMM13	1.49596	6.0108	13.454	0.000244487	0.00177		SESTD1	-5.92718	1.75619	28.4339	9.69517e-08	5.27459e-06		Abi2	2.97087	5.10709	89.9893	2.39448e-21	5.33336e-20		Rassf1	1.08316	7.29537	27.1889	1.84513e-07	3.46322e-06
WDR3	1.75196	6.75554	23.5204	1.23599e-06	1.28434e-05		TRMT61A	1.49577	5.88422	13.6872	0.000215924	0.00159031		TRAV35	-5.93958	1.23981	26.3254	2.8847e-07	1.36728e-05		Atp6v1g2	2.9706	3.01331	32.523	1.17789e-08	8.70775e-08		Flnb	1.08215	6.70876	33.7701	6.20248e-09	1.67578e-07
PTPN7	1.7511	8.57651	26.1428	3.17083e-07	3.95122e-06		SLC38A5	1.49569	5.79526	21.286	3.95608e-06	5.6189e-05		PLET1	-5.96116	-0.61916	21.2643	4.00123e-06	0.000137927		Synj2	2.96526	7.30327	129.723	4.71122e-30	1.66971e-28		Edaradd	1.08156	5.64022	21.9681	2.77216e-06	3.7075e-05
PNP	1.75077	6.84204	28.0474	1.18377e-07	1.67725e-06		ABCE1	1.49508	8.08096	22.8042	1.79374e-06	2.88868e-05		APBA2	-5.97089	6.79344	129.869	4.37626e-30	4.21232e-27		Phldb2	2.96487	0.959852	12.032	0.000522946	0.00172881		Donson	1.07857	6.91828	30.3893	3.53466e-08	7.88754e-07
ZSCAN9	1.75042	2.22818	6.37461	0.0115764	0.032476		SLC30A1	1.49022	3.47323	9.14262	0.00249723	0.0117739		NET1	-5.99324	4.20361	50.2838	1.3304e-12	2.18549e-10		Klf4	2.96467	5.14044	71.759	2.43157e-17	4.01376e-16		Aim1	1.07829	8.83064	36.2482	1.73716e-09	5.49417e-08
NT5DC3	1.74967	4.24053	10.4163	0.00124911	0.00511541		LETM1	1.48776	6.43396	14.294	0.000156364	0.00121225		ZNF667-AS1	-5.99526	2.45815	23.3164	1.37423e-06	5.35692e-05		Arvcf	2.96243	2.16079	16.3622	5.23183e-05	0.000212841		Cltb	1.0731	5.42342	14.5388	0.000137302	0.00103084
OTUD4	1.74905	6.88312	22.5831	2.0125e-06	1.96399e-05		CBR1	1.48633	5.50272	11.0796	0.000872845	0.00501465		TBC1D4	-6.02562	5.45116	46.2047	1.0652e-11	1.49762e-09		Ciita	2.96093	1.50317	10.3132	0.00132085	0.00389912		Farp1	1.07263	2.73934	6.83433	0.00894224	0.0326033
MGAT2	1.74694	7.07883	31.6406	1.85512e-08	3.25518e-07		TMEM33	1.48291	6.05976	22.1954	2.46257e-06	3.74266e-05		ASIC1	-6.03123	0.672428	28.2517	1.06522e-07	5.72064e-06		Cdc45	2.95983	3.81802	62.9573	2.11233e-15	2.98751e-14		Plxnc1	1.07168	6.3092	26.5586	2.55659e-07	4.59804e-06
B3GNT2	1.74684	6.62791	27.1396	1.89281e-07	2.54908e-06		RCC1	1.47885	4.9862	13.3112	0.000263832	0.00188325		TRAJ42	-6.09861	-0.370647	21.5128	3.51478e-06	0.000123889		Gm14005	2.95896	3.2668	45.5035	1.52368e-11	1.5199e-10		Mgat4a	1.06834	6.21217	20.7311	5.28503e-06	6.45888e-05
LZTFL1	1.74448	4.18934	16.7113	4.35206e-05	0.000291481		CNIH1	1.47863	6.47805	22.6234	1.97067e-06	3.1135e-05		C14orf132	-6.10061	2.32476	21.3154	3.89584e-06	0.000135038		Nr4a3	2.95879	6.21286	85.7032	2.09072e-20	4.29917e-19		Gfod1	1.06802	4.50296	14.7961	0.000119784	0.000922885
CMC2	1.74443	4.98647	15.0379	0.000105374	0.000621272		PDCD2L	1.47849	3.96459	9.1764	0.00245156	0.011611		ITGAX	-6.1226	3.38396	38.9643	4.31631e-10	4.21953e-08		Tnk2	2.95573	5.10992	83.7206	5.69878e-20	1.13693e-18		Chchd7	1.06662	4.66455	10.5421	0.00116686	0.00622155
STT3A	1.74292	7.73909	26.5348	2.58837e-07	3.3044e-06		PNPT1	1.47802	6.96455	20.768	5.18431e-06	7.10529e-05		BNC2	-6.1426	0.844058	26.7109	2.36289e-07	1.16405e-05		6530402F18Rik	2.9452	5.2964	75.2416	4.16505e-18	7.28431e-17		Zfp748	1.06482	5.22366	15.461	8.42256e-05	0.000690891
PINX1	1.74016	5.32869	20.9168	4.79668e-06	4.21997e-05		PSMD14	1.47778	6.6188	19.6412	9.34341e-06	0.000115757		AIF1	-6.17181	3.78559	19.4622	1.02611e-05	0.000315472		F2r	2.93791	9.63047	265.933	8.73532e-60	8.09697e-58		Mmab	1.06403	3.6918	5.93112	0.0148758	0.0485914
PBX4	1.73972	4.91366	16.9458	3.84627e-05	0.000261384		AARS	1.47737	7.40744	27.6411	1.4604e-07	3.44142e-06		TRAV23DV6	-6.17521	2.45896	32.2103	1.38355e-08	9.30769e-07		5033430I15Rik	2.9354	1.27115	10.5858	0.00113959	0.00343214		Gnl3	1.06367	5.66475	17.4996	2.87368e-05	0.000273954
NR2F6	1.73952	2.80071	5.73141	0.0166641	0.0437992		B3GALT2	1.47711	4.58099	7.76529	0.00532597	0.0215435		MGC16025	-6.19194	-0.320461	20.9339	4.75404e-06	0.000159483		Pdlim7	2.92812	4.79863	83.6556	5.88944e-20	1.17302e-18		Pspc1	1.06283	5.91879	19.7978	8.60819e-06	9.7765e-05
BMI1	1.73445	7.32474	28.482	9.4576e-08	1.37586e-06		ANP32B	1.47567	6.94833	19.6154	9.47042e-06	0.000116752		FCER1G	-6.22995	2.89095	13.1527	0.000287111	0.00581331		Adora2a	2.91852	5.80712	58.4296	2.10698e-14	2.76269e-13		Tada2b	1.05981	5.05658	14.7731	0.000121252	0.000931221
CCT6A	1.73394	8.2921	32.6449	1.10632e-08	2.08765e-07		VDAC1	1.47566	7.49636	22.9594	1.65458e-06	2.69579e-05		GNAL	-6.24765	1.60876	25.3598	4.75738e-07	2.0961e-05		Aunip	2.91422	0.279466	8.25578	0.00406224	0.0105723		Il17f	1.05806	4.86093	8.49344	0.00356429	0.0155502
SOCS4	1.7334	4.71098	18.1927	1.99643e-05	0.00014797		CCR7	1.47332	9.07216	16.758	4.24632e-05	0.000412532		TRAJ38	-6.2726	-0.279386	23.2304	1.43706e-06	5.55e-05		Gm19773	2.90837	5.05122	65.0268	7.38851e-16	1.08575e-14		Cbx7	1.05797	6.75134	19.5518	9.79096e-06	0.000109852
NHP2	1.73329	7.16271	25.977	3.45516e-07	4.26727e-06		SHQ1	1.47287	6.26244	16.154	5.8395e-05	0.000535309		WBP5	-6.2745	-0.161499	17.685	2.60676e-05	0.000726467		Utf1	2.90536	3.34765	31.4602	2.03574e-08	1.45842e-07		Ndrg2	1.05781	3.40025	8.4812	0.00358836	0.0156326
TMEM117	1.73215	4.06472	6.79694	0.00913141	0.0268478		EIF4G1	1.47144	8.29691	22.9958	1.62353e-06	2.65128e-05		LEF1	-6.3198	8.55839	65.6089	5.49887e-16	1.46399e-13		Scd1	2.90363	0.809819	7.11115	0.00766061	0.0184105		1110001J03Rik	1.05689	4.2511	7.07103	0.00783401	0.0293145
KMT5A	1.7301	4.61833	15.1972	9.6847e-05	0.000579184		CSTF2T	1.47114	6.22453	21.5174	3.50626e-06	5.06042e-05		IGHD	-6.32787	0.692858	13.9731	0.000185445	0.00395921		Ddx28	2.90325	5.30377	89.2293	3.51606e-21	7.73149e-20		Smug1	1.05616	3.5982	6.46804	0.0109832	0.0382617
MAK16	1.72988	5.91233	23.1743	1.47963e-06	1.49892e-05		FEZ1	1.46771	6.40179	10.0667	0.00150972	0.00786756		TRAJ54	-6.34099	-0.401362	24.6494	6.8766e-07	2.8972e-05		Perp	2.89818	4.12594	46.1113	1.11725e-11	1.13133e-10		Edrf1	1.05568	5.16744	13.1672	0.000284893	0.00191251
SRXN1	1.72865	5.91884	14.2565	0.000159508	0.000886146		GGCT	1.46409	4.46675	10.5776	0.00114467	0.00630042		TRAJ43	-6.4151	-0.278732	26.0592	3.31112e-07	1.54022e-05		Ell2	2.89696	8.2391	171.836	2.93915e-39	1.4635e-37		Rbm4b	1.05545	4.75916	14.0468	0.000178318	0.00128513
MTPAP	1.72845	4.85891	15.8717	6.77846e-05	0.000425516		AMD1	1.46163	7.80997	13.4928	0.000239487	0.00173923		GCSAM	-6.44075	3.77189	23.7116	1.11904e-06	4.50242e-05		Itga3	2.89346	4.60156	61.3096	4.87702e-15	6.70104e-14		Bzw2	1.05471	7.23946	23.0742	1.55871e-06	2.26568e-05
DPH2	1.72813	7.14538	29.3085	6.17242e-08	9.49854e-07		NAA20	1.46157	6.51173	16.3404	5.2923e-05	0.000496049		GPR141	-6.4531	-0.185167	22.2991	2.33321e-06	8.61224e-05		Ppm1n	2.8893	2.42475	26.1508	3.15766e-07	1.94032e-06		Ptbp2	1.05442	4.48128	14.9901	0.000108077	0.000854542
LINC00152	1.72811	3.63334	7.83283	0.00513058	0.0166767		TAF9	1.46046	7.27611	15.2428	9.45358e-05	0.000793378		PLLP	-6.50947	1.09068	25.4958	4.43338e-07	1.9955e-05		Casp4	2.87842	3.77767	43.2453	4.82903e-11	4.60362e-10		Fbxo21	1.05338	6.48073	28.5596	9.08576e-08	1.84938e-06
TP53BP1	1.72811	5.95539	16.2387	5.58412e-05	0.000361236		PUS3	1.46029	4.59942	9.47312	0.00208505	0.0102234		TRAJ49	-6.5427	-0.272754	26.4594	2.69131e-07	1.29028e-05		Sdcbp2	2.87586	5.65616	120.075	6.09242e-28	1.98953e-26		Zfp955b	1.05223	3.72555	6.19836	0.0127868	0.0431118
RAB8B	1.72805	8.64602	25.078	5.50571e-07	6.42355e-06		FARSA	1.45791	7.50357	19.5624	9.73665e-06	0.000119446		MAL	-6.58986	5.71233	47.6193	5.17559e-12	7.61908e-10		Sla	2.87563	9.11312	292.048	1.77931e-65	2.02271e-63		Zfp84	1.04931	5.20398	10.7014	0.00107055	0.0057926
TRAF3	1.72756	5.85235	27.0428	1.98999e-07	2.66846e-06		IMP4	1.45785	6.84566	15.4296	8.56367e-05	0.000732949		FMNL2	-6.63542	-0.162035	25.0993	5.44531e-07	2.36588e-05		Itga5	2.87457	4.54052	54.0402	1.96425e-13	2.33885e-12		Vopp1	1.04545	7.33879	30.5609	3.23542e-08	7.28726e-07
IDH3A	1.72677	6.95142	33.0471	8.99535e-09	1.73407e-07		THOC1	1.45739	5.86207	20.2527	6.78593e-06	8.92875e-05		LRRN1	-6.70576	-0.135716	26.0482	3.32995e-07	1.54325e-05		Lrp8	2.87382	4.46294	75.9369	2.92878e-18	5.18235e-17		Btbd11	1.04492	5.79026	22.6027	1.99205e-06	2.74963e-05
TYMP	1.726	5.1051	9.25152	0.002353	0.00863753		FKBP1A	1.45729	5.34433	15.0546	0.000104443	0.000860933		TRAJ45	-6.70624	-0.156635	28.9594	7.39103e-08	4.24238e-06		Dtl	2.87147	4.05781	24.9632	5.84348e-07	3.44659e-06		Tmem176b	1.04374	8.63855	46.3321	9.98167e-12	5.39368e-10
TNFRSF25	1.72469	7.76241	22.5433	2.05459e-06	2.00195e-05		FARSB	1.45469	6.80241	19.2733	1.13277e-05	0.000135119		VSTM2B	-6.73245	-0.1312	29.1424	6.72478e-08	3.87775e-06		Ifi30	2.86745	3.96604	54.9801	1.21757e-13	1.48199e-12		Ankrd12	1.04374	7.00538	35.3073	2.81574e-09	8.3161e-08
BMPR2	1.72461	5.39805	17.2059	3.35402e-05	0.000231366		ARF4	1.45272	7.70809	20.4413	6.14895e-06	8.20275e-05		TRAJ44	-6.74669	-0.0797606	26.9335	2.10575e-07	1.04561e-05		Apol9a	2.85935	0.257244	9.09107	0.00256861	0.00705695		Arhgap5	1.04308	5.02472	12.9266	0.000323938	0.00211799
MBD3	1.72402	6.24923	31.478	2.01715e-08	3.50995e-07		NSA2	1.45182	5.86012	10.2757	0.00134791	0.00717411		CLIC4	-6.76559	1.37136	18.9683	1.32906e-05	0.000397861		Fam83a	2.85124	1.15572	14.427	0.000145702	0.000538395		Nup35	1.04288	4.96028	15.3457	8.95233e-05	0.000727905
COX20	1.72393	1.52006	5.96003	0.0146338	0.039432		RCN1	1.45109	5.66443	12.5592	0.000394254	0.0026241		TRBV5-5	-6.78374	1.34517	36.8059	1.30494e-09	1.13394e-07		Ccl6	2.85008	3.92589	12.8241	0.000342175	0.0011727		Gm7102	1.04277	2.98507	6.86702	0.0087801	0.0321191
MAT2A	1.72235	8.57835	21.1978	4.14233e-06	3.70441e-05		ING5	1.44854	4.98991	15.9053	6.6591e-05	0.000594856		STK33	-6.88627	-0.0233721	26.3387	2.86485e-07	1.36304e-05		Ramp1	2.84991	8.18604	97.3134	5.91799e-23	1.43774e-21		Snx13	1.04198	6.18104	21.6308	3.30497e-06	4.33823e-05
SH2D1A	1.72231	8.12646	26.9498	2.08807e-07	2.7703e-06		LUZP1	1.44833	6.7254	22.3803	2.23661e-06	3.4637e-05		GATM	-6.96961	0.0559146	29.8773	4.60277e-08	2.79585e-06		Ero1l	2.84883	8.68473	271.504	5.33521e-61	5.26961e-59		St7	1.04167	4.09639	8.49529	0.00356067	0.0155457
RMDN3	1.72134	6.47189	38.5636	5.29992e-10	1.43522e-08		RIMKLB	1.44791	3.80573	7.86435	0.00504189	0.0207122		CBX2	-6.98519	0.0557313	29.7908	4.81272e-08	2.90117e-06		C530008M17Rik	2.84721	-0.412926	7.12841	0.00758721	0.0182669		Med29	1.04139	4.54762	13.3573	0.000257413	0.00175442
SNHG15	1.71988	5.79872	14.9154	0.000112442	0.000654611		POLR1B	1.44741	7.06488	16.46	4.96884e-05	0.000471024		HLA-DQA1	-6.9936	2.59896	17.6281	2.68585e-05	0.000745191		Smpdl3b	2.84715	1.06309	8.40943	0.00373279	0.00980173		Toporsos	1.03771	3.91368	10.6238	0.00111642	0.00600039
PFDN2	1.71905	5.68272	18.5747	1.63371e-05	0.000124025		GDAP2	1.4463	5.18772	16.2011	5.6962e-05	0.000524902		LY96	-7.12804	0.423194	21.373	3.78064e-06	0.000132143		Prr13	2.84652	9.00453	282.404	2.24785e-63	2.31509e-61		Mtmr7	1.03761	4.98173	10.0284	0.00154146	0.00785727
CCNC	1.71803	6.88316	32.1319	1.44054e-08	2.61956e-07		SLC25A32	1.44554	6.59374	17.8912	2.33903e-05	0.000250799		RAI2	-7.19041	3.2329	27.1582	1.87472e-07	9.57483e-06		Cd160	2.84637	3.0613	26.8922	2.15127e-07	1.35155e-06		Zbtb48	1.03442	4.48832	13.6172	0.000224125	0.001562
IFI44	1.71768	5.24441	9.47957	0.00207772	0.00781249		RFK	1.44496	5.32913	12.5777	0.000390379	0.00260523		ARHGEF28	-7.21876	0.246333	30.8211	2.82944e-08	1.76143e-06		Slc41a3	2.8457	3.52719	31.4752	2.02009e-08	1.44807e-07		Ino80	1.0341	4.51159	9.52826	0.00202332	0.00980732
MAPKAPK2	1.71615	4.62527	15.2836	9.25185e-05	0.0005581		STIP1	1.44405	8.3209	18.6808	1.54535e-05	0.00017595		AFAP1L1	-7.26225	0.242759	34.5034	4.25516e-09	3.36993e-07		Hist1h2ak	2.84302	0.660802	7.48841	0.00620974	0.0153902		Abcb9	1.0328	6.98469	29.9029	4.54231e-08	9.79157e-07
CEBPG	1.71596	5.92833	29.2846	6.24889e-08	9.59262e-07		CERS6	1.44257	5.90638	15.6563	7.59608e-05	0.000664684		GDF10	-7.38094	0.383238	33.2975	7.90858e-09	5.68736e-07		Rab4a	2.84	6.35162	100.57	1.14272e-23	2.91115e-22		Phf13	1.03161	5.59045	15.4443	8.49707e-05	0.000695582
EIF2S2	1.71523	6.89921	23.8967	1.01645e-06	1.0777e-05		TSPYL2	1.44148	7.2433	24.0315	9.47716e-07	1.6726e-05		SDK2	-7.40585	1.91509	35.2272	2.93398e-09	2.41532e-07		Pear1	2.83971	6.01407	146.858	8.42905e-34	3.46656e-32		Vcl	1.03133	5.02876	13.876	0.00019528	0.00139403
SPAG9	1.71482	5.64713	23.8391	1.04731e-06	1.10854e-05		MIAT	1.44133	6.02565	8.79106	0.0030271	0.0137389		VIT	-7.46417	0.419591	28.6106	8.84958e-08	4.94352e-06		Ska3	2.83053	2.67499	27.2527	1.78528e-07	1.13343e-06		Spr	1.03066	4.92575	13.1303	0.000290556	0.00194619
OTULIN	1.71311	5.90138	17.8231	2.42422e-05	0.000175112		RPE	1.43758	4.57439	11.487	0.000700828	0.00416404		GLIS3	-7.55464	1.9279	21.4224	3.68432e-06	0.0001295		Tubb6	2.82876	3.89845	43.4019	4.45761e-11	4.25628e-10		Suco	1.0299	7.62009	37.7582	8.00789e-10	2.85488e-08
PPAT	1.71302	5.8549	20.4791	6.02853e-06	5.1413e-05		ARHGAP31	1.43722	5.05697	9.91425	0.00164004	0.00840487		CDCA7L	-7.56624	3.69815	41.5184	1.16767e-10	1.34046e-08		Cdc42ep2	2.82857	1.53716	13.2279	0.000275806	0.000962764		Arpc3	1.02888	9.25119	40.1493	2.35273e-10	9.61032e-09
CBLB	1.71271	7.6181	38.1271	6.62817e-10	1.76062e-08		PELI1	1.43715	5.14333	7.79939	0.0052264	0.0212676		MMRN1	-7.59285	0.5596	33.9448	5.6699e-09	4.24835e-07		Tiam1	2.82285	4.70192	28.0782	1.16512e-07	7.58084e-07		2310010J17Rik	1.02551	2.9285	6.46036	0.0110307	0.0383718
NSA2	1.71247	5.86292	14.0194	0.000180932	0.000988057		RAB27A	1.43567	8.21497	11.917	0.000556232	0.00345244		LOC100507006	-7.59345	0.494205	30.5837	3.1977e-08	1.98083e-06		Hpgd	2.82273	2.09983	19.5595	9.75137e-06	4.63161e-05		Nek6	1.02402	5.58338	11.1123	0.000857587	0.00480424
KSR1	1.71042	3.0647	7.88154	0.00499421	0.0163079		SLC45A4	1.43479	2.7536	6.00703	0.014249	0.0472188		KIR2DL3	-7.61804	4.22964	38.4288	5.67878e-10	5.42431e-08		Rgs9	2.82105	2.2973	17.3223	3.15461e-05	0.000134655		Cstb	1.02391	6.48932	19.3062	1.11343e-05	0.000121972
SELK	1.70965	6.7253	15.878	6.75611e-05	0.000424539		TMEM110	1.43471	5.02459	8.7466	0.0031018	0.0140169		TSHZ2	-7.62307	2.93366	57.6641	3.10925e-14	7.07382e-12		Cenpi	2.81913	2.45755	18.662	1.56059e-05	7.10164e-05		Shpk	1.02235	3.68751	6.02163	0.0141316	0.0466663
GOT1	1.70864	5.45676	16.4744	4.93126e-05	0.00032471		DESI1	1.43329	4.41735	10.6718	0.00108783	0.00603904		TRAV29DV5	-7.62638	3.34485	68.3707	1.35474e-16	4.13459e-14		Ms4a7	2.81796	0.254863	6.26789	0.0122945	0.0275473		Bcl2l1	1.02056	7.53452	22.5527	2.04454e-06	2.81504e-05
ZBTB9	1.70834	5.22585	20.9399	4.73928e-06	4.18147e-05		GMPPB	1.4292	6.38329	22.7525	1.84263e-06	2.94844e-05		TRDC	-7.6347	6.43414	42.2617	7.98419e-11	9.42511e-09		Gm166	2.8096	2.63653	17.6713	2.6256e-05	0.000114095		Dcun1d4	1.02027	5.56237	12.9241	0.000324378	0.00211972
PTPN22	1.70739	8.36111	27.3414	1.70524e-07	2.31141e-06		DNAJB4	1.42833	3.72526	8.26995	0.00403067	0.0173885		LEF1-AS1	-7.66502	2.15036	35.8407	2.14133e-09	1.78629e-07		Mir1938	2.80768	2.61961	30.1962	3.90479e-08	2.71981e-07		Klhl7	1.01901	4.93806	13.3843	0.000253733	0.00173721
VKORC1L1	1.70517	3.25143	9.81087	0.00173483	0.00672591		FUBP1	1.42689	7.22579	24.6809	6.76512e-07	1.25783e-05		ISM1	-7.67132	2.7449	19.8562	8.34934e-06	0.000266519		Impa2	2.80584	4.99092	94.389	2.59223e-22	6.08896e-21		Rhebl1	1.01876	4.03273	6.33273	0.011853	0.0406224
FLT4	1.70479	6.60729	24.0621	9.32776e-07	1.00257e-05		CTU2	1.42544	5.16628	14.3696	0.000150205	0.0011747		GCOM1	-7.7534	0.629632	38.3815	5.81802e-10	5.51522e-08		Mgat4b	2.80522	4.82654	96.9377	7.1543e-23	1.72764e-21		Crk	1.01804	6.61059	27.1135	1.91856e-07	3.57874e-06
EMC2	1.70404	4.61714	17.1471	3.45931e-05	0.000237538		LARP1	1.4253	7.35364	16.747	4.27092e-05	0.000414601		HMOX1	-7.84098	0.943259	22.8872	1.71788e-06	6.5337e-05		Vim	2.80352	8.09517	240.917	2.48128e-54	1.99329e-52		Rela	1.01776	8.53115	42.066	8.82422e-11	3.88072e-09
PLK3	1.70356	6.32554	26.9595	2.07758e-07	2.75931e-06		TXNDC5	1.42517	7.40302	18.1972	1.9917e-05	0.000218999		DPF3	-7.89434	0.975192	23.4572	1.27721e-06	5.05751e-05		Dip2a	2.801	4.22322	57.4859	3.40404e-14	4.36833e-13		Areg	1.01764	4.70642	12.146	0.000491928	0.00300595
ACACA	1.7029	5.07904	10.2064	0.00139954	0.00563374		ATN1	1.42452	3.40605	7.62307	0.00576264	0.022979		BTBD3	-7.96468	0.956839	25.0302	5.64396e-07	2.43527e-05		Ly96	2.79959	1.69979	15.6413	7.65639e-05	0.000302193		Las1l	1.01746	6.50801	24.4025	7.8166e-07	1.23479e-05
GARS	1.70072	7.81959	31.075	2.48246e-08	4.21412e-07		MTERF3	1.42432	4.79422	12.5957	0.000386636	0.00258854		SRGAP3	-7.97607	0.961222	34.0457	5.38336e-09	4.1523e-07		Gpc1	2.79915	6.71906	78.9561	6.35068e-19	1.17551e-17		Oat	1.01556	6.99816	19.5566	9.76613e-06	0.000109676
ZNF584	1.69825	4.1983	12.1512	0.000490557	0.00231599		RORC	1.42348	8.82364	12.0716	0.00051197	0.00322735		KLHL13	-8.00629	0.838324	39.5744	3.158e-10	3.21269e-08		Hey1	2.79817	4.40323	28.8997	7.62231e-08	5.13984e-07		Impdh1	1.01554	7.88778	43.5818	4.0661e-11	1.96773e-09
TMEM70	1.69704	5.57573	15.4382	8.52474e-05	0.000520005		SEC61B	1.4228	7.38907	18.8563	1.40946e-05	0.000162549		TRAV38-2DV8	-8.03041	2.48771	59.2393	1.39619e-14	3.23528e-12		Prkra	2.79474	1.77505	20.7902	5.12445e-06	2.56435e-05		Sytl2	1.01502	6.65122	14.6809	0.000127331	0.000969875
COA6	1.69684	4.08106	11.7139	0.000620357	0.00283466		DNAJC2	1.4223	6.01967	13.1819	0.00028267	0.00199721		RNF175	-8.03827	1.00981	31.7327	1.76915e-08	1.14915e-06		Sdf2l1	2.79414	5.88038	97.7611	4.7202e-23	1.15607e-21		Slc39a11	1.0146	5.3787	8.61283	0.00333804	0.0148316
ALAS1	1.69295	6.04132	33.2345	8.16878e-09	1.59687e-07		PAM16	1.42193	3.71979	5.96392	0.0146016	0.0480862		DSC1	-8.05439	3.35497	26.6968	2.38011e-07	1.16794e-05		Plxnc1	2.79313	6.3092	142.084	9.32444e-33	3.68392e-31		Aar2	1.01403	5.42565	16.8896	3.96188e-05	0.0003636
NCEH1	1.69256	3.9734	8.00198	0.00467262	0.0154286		C2orf44	1.4205	4.38422	10.3168	0.00131825	0.00704623		CA6	-8.05766	2.55771	40.7265	1.75096e-10	1.9219e-08		Amica1	2.78924	7.23021	250.845	1.69947e-56	1.44215e-54		Gbe1	1.0139	4.32838	8.80697	0.00300083	0.0135991
PAM	1.68942	6.45469	15.6274	7.71295e-05	0.000477943		STAT5A	1.41788	8.32005	24.2944	8.26793e-07	1.50155e-05		ADGRE1	-8.07943	0.950899	40.2202	2.26886e-10	2.40595e-08		Rhbdl3	2.78686	2.21074	12.3073	0.000451181	0.00150978		Clcn6	1.01364	3.8359	10.1046	0.00147897	0.00759983
CDCA4	1.68932	5.5682	22.3671	2.25201e-06	2.16563e-05		GIT1	1.41633	8.20619	18.1043	2.09132e-05	0.000228149		TRDV1	-8.11236	4.50937	47.9774	4.31167e-12	6.50024e-10		Zfp296	2.78561	0.795097	6.42231	0.0112696	0.0255982		Tuba4a	1.01284	7.58611	23.0795	1.55441e-06	2.26216e-05
TIMM44	1.68682	5.47481	17.9472	2.27117e-05	0.000165393		TCP1	1.41545	8.04711	21.7402	3.12188e-06	4.58498e-05		LRRN3	-8.15551	6.90165	113.742	1.48452e-26	9.28792e-24		3830406C13Rik	2.78419	5.72878	66.634	3.26905e-16	4.93634e-15		Zscan26	1.00913	3.86117	7.82199	0.00516144	0.0209624
HSPA4	1.68598	7.4126	34.0064	5.49309e-09	1.13594e-07		NUFIP1	1.41398	4.72018	8.38629	0.00378063	0.0165641		PTGIR	-8.26406	1.11886	34.8638	3.53595e-09	2.87307e-07		Arhgap21	2.78339	4.99223	44.97	2.00078e-11	1.97456e-10		Zfp52	1.00362	6.05809	17.5797	2.75519e-05	0.000264965
SRP19	1.68577	6.5609	21.4221	3.68507e-06	3.3264e-05		GTF2F2	1.41266	4.94554	13.3709	0.000255565	0.00183369		TNFRSF9	-8.36413	8.62147	56.0265	7.15014e-14	1.51644e-11		Bik	2.7829	3.71982	58.7404	1.79907e-14	2.36926e-13		Pdk1	1.00313	6.60431	14.9212	0.000112096	0.000876548
PDCD5	1.68455	5.92829	17.2965	3.19771e-05	0.000222136		GTF2H4	1.41084	4.06057	7.73516	0.00541559	0.0218105		STOX1	-8.37949	1.23383	38.2814	6.12432e-10	5.76193e-08		Tnfaip2	2.77496	3.08664	15.447	8.48511e-05	0.000331535		Sap30	1.00281	5.312	13.3289	0.000261341	0.00178019
MRPL13	1.68309	4.85833	14.6063	0.000132469	0.000753109		FAM208B	1.4107	6.33933	21.9151	2.84985e-06	4.23015e-05		TRAV41	-8.39799	1.19112	35.1098	3.11625e-09	2.5486e-07		Afap1l1	2.77048	1.25085	5.56728	0.0182992	0.0386715		Itgav	1.00215	6.93175	14.6787	0.000127482	0.000970407
PDGFB	1.68243	4.40868	7.82211	0.0051611	0.0167521		YWHAG	1.41031	3.8573	6.92145	0.0085168	0.0312799		CFP	-8.47135	1.38439	34.0009	5.50853e-09	4.1523e-07		Antxr2	2.76896	8.32746	133.79	6.07431e-31	2.27315e-29		Aff4	1.00199	7.94	39.2657	3.69887e-10	1.40162e-08
TMED9	1.6807	7.4147	18.6824	1.54401e-05	0.000118364		UTP3	1.40939	5.23373	10.9196	0.000951503	0.00540206		ZNF135	-8.49246	1.47406	29.5028	5.58362e-08	3.34296e-06		Arg1	2.76821	2.03913	10.3949	0.00126366	0.00375051		Cript	1.00147	7.14916	43.2269	4.8745e-11	2.30344e-09
MRPL15	1.68038	5.47205	20.6753	5.44126e-06	4.70382e-05		C4orf32	1.40824	5.00046	7.46378	0.00629525	0.024601		RCAN2	-8.56624	1.37251	36.7535	1.3405e-09	1.1568e-07		Lrfn4	2.76	0.586889	6.69957	0.00964363	0.0224422		Akap11	1.00029	5.36815	13.3241	0.000262011	0.00178274
CCT4	1.67885	8.21831	31.573	1.92081e-08	3.36101e-07		TESPA1	1.40699	7.40056	14.9348	0.000111293	0.000904294		CENPF	-8.58966	1.48763	34.0918	5.25735e-09	4.11158e-07		Pabpc1l	2.75775	0.999534	10.4548	0.00122334	0.00364701		Btaf1	1.00007	7.26755	31.1226	2.42237e-08	5.62419e-07
TTLL4	1.67836	5.10815	18.783	1.46465e-05	0.000113113		AP3M2	1.40547	5.26568	16.3169	5.35834e-05	0.000500739		BEND5	-8.59105	1.42155	40.4022	2.06707e-10	2.2107e-08		Mapkapk3	2.75591	8.64215	126.517	2.37003e-29	8.09032e-28		Rfc2	-1.00129	6.36723	30.0496	4.21139e-08	9.19333e-07
ATF4	1.67729	7.47262	21.3298	3.86673e-06	3.48284e-05		TMED5	1.40503	6.92186	26.4159	2.75264e-07	5.90802e-06		FAM174B	-8.59317	1.37125	47.2818	6.1482e-12	8.8428e-10		LOC100503338	2.7509	1.40707	8.45381	0.00364279	0.00960937		Elk3	-1.00158	6.40904	17.7484	2.52128e-05	0.000247003
BRIX1	1.67591	6.27785	19.1213	1.2267e-05	9.64631e-05		FAM83G	1.40248	4.11091	8.63189	0.00330329	0.0148098		ZWINT	-8.59439	1.46613	42.4461	7.26566e-11	8.74184e-09		Dusp5	2.74914	9.12576	145.914	1.35557e-33	5.49988e-32		Slc25a22	-1.00193	5.29973	8.16231	0.00427699	0.0180063
WDR43	1.67507	7.2691	21.4808	3.5739e-06	3.24714e-05		POLR2H	1.40147	5.73653	14.1774	0.000166353	0.00127469		CSGALNACT1	-8.65878	5.32972	105.18	1.11524e-24	6.64521e-22		Plxna1	2.74875	4.52245	39.3763	3.49515e-10	3.09226e-09		Glmp	-1.00366	7.33907	18.1771	2.01289e-05	0.000202127
GNL3	1.67407	7.69903	24.6269	6.95752e-07	7.8208e-06		MAPRE2	1.40142	8.64898	22.6992	1.89448e-06	3.00833e-05		KCNH2	-8.69214	1.56699	31.771	1.73459e-08	1.14237e-06		Gbp6	2.74621	7.90373	124.8	5.63017e-29	1.87932e-27		Vps45	-1.00532	4.4262	12.5575	0.000394625	0.00249881
NOL6	1.67212	7.09328	33.1285	8.62644e-09	1.66992e-07		IDI1	1.39964	7.17943	24.5336	7.30267e-07	1.3438e-05		SSTR3	-8.81132	1.60597	42.8821	5.81416e-11	7.21472e-09		Apitd1	2.74429	1.06066	14.6414	0.000130029	0.000488114		Ap1s1	-1.00537	5.69061	15.8158	6.98177e-05	0.000587503
BHLHE40	1.67129	7.87569	10.5987	0.0011317	0.00471386		RGS10	1.39918	5.98148	10.1811	0.00141888	0.00747872		FBLN2	-8.82188	3.26019	56.0871	6.93303e-14	1.49574e-11		Syce1	2.74226	0.493613	5.26101	0.0218083	0.0452462		Tcof1	-1.0054	7.05994	27.7322	1.39322e-07	2.70343e-06
PSMA2	1.67107	7.50355	28.4431	9.64924e-08	1.40048e-06		YBX1	1.39672	7.12789	15.1739	9.8049e-05	0.000815863		TRAV26-2	-8.82396	3.30381	53.8255	2.19109e-13	4.0921e-11		Armc2	2.72964	0.246373	5.71071	0.0168617	0.0361408		Prepl	-1.00565	3.66903	5.98997	0.0143874	0.0473576
MAN1A1	1.67094	7.72427	34.4003	4.48653e-09	9.57866e-08		AGFG1	1.39547	6.57401	26.2915	2.93573e-07	6.24742e-06		HOXA10	-8.84021	1.63588	30.8543	2.78151e-08	1.749e-06		Snord14c	2.72514	1.60874	14.0033	0.000182489	0.000660357		Patz1	-1.00668	4.71151	10.0534	0.00152068	0.00776451
RANBP1	1.66985	6.55888	28.1002	1.15197e-07	1.63767e-06		DUSP16	1.39462	6.41995	7.01467	0.00808446	0.0299825		CTSL	-8.86143	1.681	33.8489	5.95627e-09	4.41011e-07		Hist1h1c	2.71629	7.79553	193.008	7.01269e-44	3.96728e-42		Tnpo2	-1.00936	5.57992	18.9068	1.37262e-05	0.000145216
TIFA	1.66791	5.56319	18.5889	1.62159e-05	0.000123254		DDX31	1.39456	4.66154	9.67478	0.00186815	0.00931691		CYSLTR1	-9.05285	1.89335	35.4146	2.66488e-09	2.20832e-07		Tek	2.71001	1.06012	8.07678	0.0044836	0.0115255		St3gal4	-1.00969	5.4489	10.9863	0.000917857	0.00508748
UTP15	1.66763	5.55808	13.5098	0.000237323	0.00124505		MAGOH	1.39331	5.12253	12.145	0.000492205	0.00312479		NREP	-9.08896	1.89271	29.4236	5.81653e-08	3.43312e-06		Tmcc2	2.70841	0.565121	5.89184	0.0152112	0.0330499		BC037034	-1.00983	4.99944	15.5972	7.83695e-05	0.000649568
UTP3	1.66696	5.23775	14.9272	0.00011174	0.000651737		PSMG1	1.39302	4.59795	9.40415	0.00216495	0.010506		LRP6	-9.09163	1.98409	46.7194	8.19157e-12	1.16479e-09		Dok4	2.70808	1.76597	12.6314	0.000379315	0.0012879		Gbp4	-1.01055	8.29367	18.4369	1.75627e-05	0.000179805
NPM1	1.66578	9.14876	16.126	5.92652e-05	0.000378879		HSPA5	1.39296	10.4695	12.9789	0.000315017	0.00218383		REG4	-9.10599	1.90341	26.3504	2.84764e-07	1.36002e-05		Atcay	2.70653	1.32563	8.70645	0.00317085	0.00848142		Fbxo22	-1.01171	5.0145	14.4019	0.000147656	0.00109582
DOHH	1.66306	5.20965	19.6513	9.29419e-06	7.56536e-05		SETD6	1.39236	4.48638	10.6945	0.00107455	0.00598388		MMP28	-9.11922	1.8598	51.7423	6.32857e-13	1.08479e-10		Apoe	2.70438	4.62758	28.2804	1.04951e-07	6.89942e-07		Mbd4	-1.01176	3.41577	8.8882	0.00287019	0.0131156
TMED5	1.66034	6.92228	36.2604	1.72635e-09	4.16363e-08		TTI2	1.39173	4.89874	9.4376	0.00212581	0.0103584		CCDC141	-9.20203	3.67849	44.9747	1.996e-11	2.68559e-09		Tmem2	2.69404	5.15969	34.8733	3.51881e-09	2.78409e-08		Trappc1	-1.01193	4.7507	10.3219	0.00131464	0.0068637
FEM1C	1.65666	4.42623	12.4924	0.000408621	0.00198073		TP53BP1	1.39067	5.95592	10.8021	0.00101387	0.00570182		PTK2	-9.24707	2.11646	44.6117	2.40251e-11	3.19815e-09		Camk2n1	2.69382	3.86412	35.0088	3.28222e-09	2.61234e-08		Mcm4	-1.01241	7.63563	21.0138	4.55989e-06	5.68218e-05
PRR3	1.6563	4.40893	9.42498	0.00214049	0.00800589		HDAC2	1.38808	7.06849	18.2211	1.96685e-05	0.000216457		SFRP5	-9.32414	2.07882	37.4173	9.5371e-10	8.58545e-08		Gem	2.69363	7.73901	88.4944	5.09792e-21	1.10884e-19		1810043G02Rik	-1.01309	3.37641	7.16062	0.00745216	0.0282385
WDR4	1.6548	4.90184	14.0659	0.000176517	0.000967324		PSMA2	1.38629	7.5031	19.9519	7.9413e-06	0.000101223		CACHD1	-9.6534	2.35565	45.8407	1.28271e-11	1.7638e-09		Hnrnpll	2.6923	7.09047	164.735	1.04522e-37	4.90075e-36		Gbp9	-1.01328	6.91237	20.5824	5.71188e-06	6.88281e-05
CAMTA1	1.65448	4.47465	13.3088	0.00026416	0.00136679		CRY1	1.38591	7.36781	17.4145	3.00531e-05	0.000310789		HBB	-9.67544	4.62586	21.253	4.02486e-06	0.000138034		Hells	2.68418	4.92612	69.2531	8.66051e-17	1.36775e-15		Parp9	-1.01373	6.26628	16.3914	5.15196e-05	0.000455141
FBL	1.65419	6.95305	21.1849	4.17026e-06	3.72407e-05		NFIL3	1.38493	5.77584	6.37162	0.011596	0.040072		MTUS1	-9.7082	2.46989	54.6397	1.44779e-13	2.83066e-11		D630045J12Rik	2.68247	0.395955	6.26905	0.0122865	0.0275394		Gpd1l	-1.01489	6.08038	25.4885	4.45025e-07	7.43766e-06
SAR1B	1.65417	6.40418	24.5146	7.37478e-07	8.20141e-06		DDX10	1.38296	6.57342	16.5687	4.69178e-05	0.00044884		DACT1	-9.74799	2.47422	56.8842	4.62238e-14	1.03286e-11		Ppap2c	2.68086	2.61819	14.1195	0.000171557	0.000624927		Rmi2	-1.01647	3.74796	9.30051	0.0022909	0.0108701
TAGAP	1.65337	9.81401	16.2909	5.43234e-05	0.000352511		RBM8A	1.38071	7.73976	17.8979	2.33079e-05	0.000250131		NRCAM	-10.2779	2.97064	67.0706	2.61956e-16	7.80442e-14		Emp2	2.68023	2.41675	6.64545	0.00994095	0.0230371		Edem2	-1.01739	5.80112	15.2786	9.27604e-05	0.000751469
PUS3	1.65126	4.60333	11.917	0.000556247	0.00258035		METTL13	1.37867	6.36017	12.9402	0.000321594	0.00221836		ANKRD55	-10.8395	3.52945	83.8506	5.33605e-20	2.47296e-17		Cdkn1a	2.6788	8.04249	83.7911	5.49906e-20	1.0989e-18		Psmb10	-1.018	6.83398	20.5967	5.66949e-06	6.85917e-05
TIMM8B	1.65125	5.45341	14.6167	0.00013174	0.000750205		TNPO2	1.37811	3.93871	9.46289	0.00209671	0.0102605		NOG	-10.8991	3.68363	60.4149	7.68276e-15	1.88499e-12		H2-DMb1	2.67383	1.92423	12.9055	0.000327619	0.00112795		Tspyl3	-1.02031	5.05638	13.1645	0.000285297	0.00191416
UTP20	1.64985	5.81867	12.4565	0.000416536	0.00201364		HSPA9	1.37805	9.04495	18.5125	1.68795e-05	0.000189475		LINC00402	-10.9631	3.77549	82.0486	1.32784e-19	5.5384e-17		Ptpn7	2.66888	7.79075	80.1545	3.46257e-19	6.50921e-18		Rcbtb2	-1.02034	5.98367	26.67	2.41339e-07	4.36657e-06
GPR137B	1.64923	4.26969	12.0622	0.000514532	0.00241432		GRPEL2	1.37727	5.01898	10.083	0.00149641	0.00782147		EDAR	-11.2621	3.98503	51.7121	6.42643e-13	1.08667e-10		Lipo1	2.6681	5.68016	147.942	4.88433e-34	2.02255e-32		Dtymk	-1.02302	4.72083	8.53938	0.00347543	0.015262
SPRN	1.64596	1.98412	6.44091	0.0111521	0.0314882		MPV17L2	1.37318	4.31168	8.75395	0.00308933	0.0139706									Ppfibp1	2.6662	3.94607	22.8954	1.71065e-06	9.36544e-06		Insig1	-1.02342	5.16974	8.59806	0.00336522	0.0149194
SMIM11A	1.64419	4.41026	8.97676	0.00273435	0.00981619		TEX10	1.37191	5.55108	15.4848	8.31707e-05	0.000715505									Sult4a1	2.66409	3.58755	16.5217	4.8096e-05	0.000197061		Uchl3	-1.02434	4.64365	14.8458	0.000116669	0.000905259
TTC4	1.64388	5.99563	25.89	3.61442e-07	4.42899e-06		INSIG1	1.37123	7.1139	20.3087	6.59e-06	8.70306e-05									Clspn	2.66121	3.98748	64.6853	8.78689e-16	1.28342e-14		C030034L19Rik	-1.02604	5.04324	14.7749	0.000121136	0.000930927
MYO1D	1.64236	5.24677	18.8925	1.38298e-05	0.000107535		KDELR2	1.37044	7.35712	17.804	2.44868e-05	0.000260325									Hpse	2.65959	1.31354	10.0467	0.00152618	0.00442506		Anapc15	-1.02681	3.91214	9.40474	0.00216425	0.0103777
PRDX4	1.6395	5.40477	11.5254	0.000686522	0.0030896		FAM91A1	1.36985	5.69935	16.5621	4.70818e-05	0.000450064									Stom	2.65528	3.28834	29.9479	4.43823e-08	3.07183e-07		Hmgb3	-1.0269	4.66547	11.5584	0.000674446	0.00392992
ZNF764	1.63904	4.41762	13.9168	0.000191084	0.00103844		SMIM15	1.36979	5.94898	18.3275	1.86006e-05	0.000206521									Vsig10l	2.65338	2.4851	16.5536	4.72929e-05	0.000194167		Senp7	-1.02706	4.88656	9.83173	0.00171527	0.00856569
SLC25A10	1.63836	3.46031	8.9586	0.00276166	0.00989152		NOP2	1.3697	7.43347	20.9707	4.66363e-06	6.48375e-05									Tdrkh	2.65116	4.35412	65.5659	5.62037e-16	8.33031e-15		E2f6	-1.02787	3.91445	10.5512	0.00116113	0.00619373
C1orf198	1.63613	4.65606	14.8309	0.00011759	0.000679837		SNAPC1	1.36966	4.17905	7.33305	0.00676979	0.0260728									Grn	2.63921	6.18653	114.5	1.01286e-26	3.07431e-25		Sytl1	-1.03018	6.15717	17.468	2.92183e-05	0.000277885
NAF1	1.63608	2.89718	6.19047	0.012844	0.0354492		TM2D3	1.36947	6.16188	9.65118	0.0018923	0.00942234									Tstd3	2.63642	5.114	77.0668	1.65272e-18	2.99928e-17		Tcirg1	-1.03143	6.37762	23.7266	1.11036e-06	1.67457e-05
ALYREF	1.63588	6.06805	24.4203	7.745e-07	8.57502e-06		UBE2S	1.3683	6.14496	8.10918	0.00440417	0.0185805									Troap	2.63317	1.71607	11.403	0.000733246	0.00232577		Ap5b1	-1.03324	3.78984	9.25993	0.00234222	0.0110594
RARG	1.63423	6.08775	18.8783	1.39328e-05	0.000108001		QSOX2	1.36603	3.09557	6.03034	0.014062	0.0467601									Actn2	2.62268	7.52894	198.714	3.98586e-45	2.35439e-43		Plk3	-1.0339	7.67507	24.1245	9.03048e-07	1.40955e-05
MRPL39	1.63271	5.42538	13.1253	0.000291329	0.00148586		RPIA	1.36589	6.55446	16.6474	4.50125e-05	0.000434037									Phf19	2.6219	2.87363	30.3343	3.63644e-08	2.53877e-07		Zfp280c	-1.0345	3.98623	6.63229	0.0100146	0.0356083
NOC3L	1.63155	5.52483	16.1907	5.72742e-05	0.000369169		RPL22L1	1.36545	4.48666	8.33982	0.00387854	0.0168866									Prr5	2.61979	1.4308	5.87435	0.0153631	0.0333138		St3gal1	-1.03463	4.38592	8.90579	0.00284268	0.0130195
CDC42EP3	1.63129	8.16468	26.7917	2.26604e-07	2.96552e-06		AHSA1	1.36428	7.17884	23.2519	1.42113e-06	2.38095e-05									Whsc1	2.61745	5.77415	105.656	8.77272e-25	2.39708e-23		Ncf4	-1.03707	6.59334	21.0908	4.38015e-06	5.49228e-05
BZW1	1.63045	8.96716	29.6985	5.0475e-08	7.9433e-07		PFDN6	1.36406	4.18516	9.94352	0.00161417	0.00830592									Msrb3	2.60936	1.49704	7.82496	0.00515297	0.013053		Chid1	-1.03786	3.83569	8.75939	0.00308012	0.0139009
MANBAL	1.62866	4.23653	12.3175	0.000448721	0.00214355		FURIN	1.3609	8.42901	10.3283	0.00131008	0.00702661									Arhgap19	2.60445	3.24768	9.09766	0.00255937	0.00704118		Ptpn9	-1.038	5.31898	21.2508	4.02937e-06	5.11633e-05
PLXNC1	1.62377	5.92316	9.47408	0.00208396	0.00782485		TUBG1	1.35939	4.33526	12.2138	0.000474373	0.00303779									Hist1h2ae	2.60315	2.18214	22.7578	1.83756e-06	9.99214e-06		B4galnt4	-1.0391	5.26829	11.8804	0.000567268	0.00338563
SYTL2	1.62362	7.94602	12.406	0.000427967	0.00205935		AFTPH	1.35893	6.19231	21.815	3.00244e-06	4.41818e-05									Cenpn	2.60252	2.62876	22.549	2.0485e-06	1.10346e-05		Dpp4	-1.0393	6.88558	12.5027	0.000406364	0.00256237
IFNGR1	1.61957	7.47322	26.9786	2.05724e-07	2.73966e-06		PHF23	1.35887	5.54285	12.2528	0.000464573	0.00298726									Irak1bp1	2.60064	0.318331	7.45759	0.00631697	0.0156292		Rpa1	-1.03985	6.82282	33.469	7.24078e-09	1.90922e-07
ERN1	1.61928	7.41506	20.696	5.38276e-06	4.66692e-05		TMED9	1.35856	7.41393	12.4301	0.000422479	0.00277078									Spp1	2.59862	2.91841	9.29601	0.00229654	0.00639697		Snai3	-1.04042	4.69441	15.6069	7.79678e-05	0.000647047
PPRC1	1.61806	7.05677	24.1529	8.89829e-07	9.61369e-06		UCHL3	1.35659	5.22418	13.2974	0.000265778	0.00189389									Gas2l1	2.59829	2.90436	20.5677	5.75585e-06	2.85659e-05		Fbxl8	-1.04124	4.01288	7.72853	0.00543551	0.0218545
JAML	1.6176	8.58017	18.4671	1.72858e-05	0.000130752		HSPBP1	1.35639	6.32917	21.2557	4.01907e-06	5.68898e-05									Slfn9	2.59673	3.41721	40.6899	1.78407e-10	1.62494e-09		Zdhhc20	-1.04148	7.80861	40.9786	1.53902e-10	6.4393e-09
GPR65	1.6172	7.5432	33.2134	8.25785e-09	1.60925e-07		NARS	1.35539	8.14618	20.4593	6.09128e-06	8.13449e-05									Bmp6	2.58896	0.716372	5.3108	0.0211937	0.0441038		Elk1	-1.04232	3.95751	7.32909	0.00678475	0.0262376
REXO2	1.61634	5.87231	16.2236	5.62896e-05	0.000363572		APOBEC3G	1.35469	8.68202	17.2688	3.24472e-05	0.000330595									Trf	2.58816	5.18061	40.4322	2.03557e-10	1.84149e-09		Mast2	-1.04263	4.57507	10.5628	0.00115383	0.00616393
ITGAV	1.61525	4.34884	10.4168	0.00124873	0.00511541		TEX2	1.35184	5.1157	13.9103	0.000191744	0.00144536									Rgs12	2.58381	2.07241	10.8953	0.000964082	0.00295077		Ndst1	-1.04318	5.97928	10.4058	0.00125618	0.00661005
TRAV2	1.61445	4.73059	12.1191	0.000499068	0.00235262		NHP2	1.35171	7.16198	16.1948	5.71519e-05	0.000526227									Il1b	2.58289	4.53152	6.16823	0.0130065	0.028906		Mcph1	-1.0436	4.05754	10.8898	0.000966965	0.00531473
TIMM23	1.61351	5.65986	16.6152	4.57827e-05	0.000304837		C1orf109	1.34522	4.91177	11.2893	0.000779549	0.00455605									Spock2	2.58033	3.52268	39.5085	3.26636e-10	2.89622e-09		Kxd1	-1.04402	5.93918	26.0981	3.24502e-07	5.67526e-06
SSR3	1.61268	7.11403	33.0232	9.10653e-09	1.7528e-07		C19orf48	1.34493	5.86683	11.7737	0.000600736	0.0036776									4930404I05Rik	2.5802	2.66084	16.8298	4.08857e-05	0.000170652		Limk2	-1.04456	6.04228	27.9261	1.26041e-07	2.47764e-06
ZMPSTE24	1.61205	6.83039	26.6174	2.48006e-07	3.2087e-06		TIMM17A	1.34439	5.96855	13.6688	0.000218044	0.0016021									Lrp5	2.57815	2.89747	22.1336	2.54325e-06	1.34531e-05		Glb1	-1.04506	5.15475	8.82262	0.00297519	0.013508
PMM2	1.61155	6.28444	23.4916	1.25459e-06	1.30043e-05		TMA16	1.34343	4.82793	9.43131	0.00213312	0.0103859									Otub2	2.57783	2.17262	17.0031	3.7319e-05	0.000156961		Eci2	-1.04521	4.75537	15.9512	6.49951e-05	0.000551543
RARA	1.60773	5.93199	26.4077	2.76435e-07	3.51115e-06		WDR46	1.34139	7.52577	20.5254	5.88462e-06	7.8922e-05									Lilr4b	2.57776	4.24448	32.2457	1.35854e-08	9.96156e-08		Ulk3	-1.04557	5.93814	20.5837	5.70791e-06	6.88281e-05
BET1	1.60714	5.19852	16.5465	4.74704e-05	0.000314436		DNTTIP2	1.34071	7.96686	16.3691	5.21272e-05	0.00048969									Rad54l	2.5742	3.05478	24.6164	6.9955e-07	4.09004e-06		Mapk6	-1.04573	7.37772	23.0659	1.5654e-06	2.27266e-05
HSPA8	1.60713	11.1162	15.2739	9.29931e-05	0.000559614		OPHN1	1.34052	4.2873	7.02436	0.00804083	0.0298857									Syn1	2.57332	0.706642	5.0962	0.0239784	0.0490392		Adat3	-1.04662	2.86118	8.16521	0.00427016	0.0179914
SYNCRIP	1.60671	8.16204	21.774	3.06727e-06	2.8279e-05		CAPRIN1	1.34002	7.94205	18.7334	1.50323e-05	0.000171937									Spc25	2.57239	3.09966	22.9238	1.68555e-06	9.2448e-06		Oas1b	-1.04737	2.87205	6.91649	0.00854047	0.0314621
EIF3M	1.60415	7.30695	21.9522	2.79524e-06	2.60396e-05		SLC5A6	1.33939	6.30369	23.1129	1.52759e-06	2.52174e-05									Asf1b	2.57006	4.88728	28.9582	7.39569e-08	4.99821e-07		Phgdh	-1.04746	6.44042	36.6382	1.42218e-09	4.65685e-08
HERPUD1	1.60381	7.88389	22.2438	2.40133e-06	2.28638e-05		NUP88	1.33805	7.32916	20.988	4.62165e-06	6.43994e-05									Brca1	2.56977	3.40412	32.6777	1.08781e-08	8.06652e-08		Ldlrad4	-1.04764	5.80038	20.9522	4.70878e-06	5.83753e-05
WDR46	1.6036	7.52613	28.8315	7.89576e-08	1.17042e-06		NXT1	1.3369	6.05392	9.80901	0.00173659	0.00879398									Spns2	2.56717	1.67877	6.97821	0.00825083	0.0196061		Rbfa	-1.05185	4.58478	10.6178	0.00112004	0.00601449
TRMT1	1.60204	7.41158	25.238	5.06734e-07	5.95282e-06		SAR1B	1.33572	6.4029	16.3845	5.17066e-05	0.000486469									Ikzf3	2.5592	9.69581	139.613	3.23507e-32	1.26157e-30		Gnpda1	-1.05201	6.24172	27.1096	1.92239e-07	3.58035e-06
DUSP2	1.60193	9.76455	14.709	0.000125446	0.000718287		POLR1A	1.33496	5.56768	10.322	0.00131455	0.00704336									Nkd2	2.55155	0.898242	7.3125	0.00684768	0.0167304		Cep192	-1.05379	5.95165	13.0623	0.000301294	0.00200089
NAA50	1.60147	8.05895	24.3914	7.86193e-07	8.68143e-06		IPO5	1.33495	7.31648	21.5803	3.39324e-06	4.92001e-05									Lig1	2.54872	5.93821	119.47	8.2649e-28	2.68442e-26		Zbtb7b	-1.05387	4.05451	11.4146	0.000728695	0.0041933
ZPR1	1.60088	6.5145	20.3087	6.59007e-06	5.57837e-05		EIF2S1	1.33467	7.67611	18.9118	1.36903e-05	0.000158324									Paox	2.54773	4.94201	44.2569	2.87992e-11	2.80089e-10		Vcpkmt	-1.05444	2.66415	6.62465	0.0100577	0.0357192
RPS6KA3	1.60061	8.39035	26.5858	2.52089e-07	3.24808e-06		MTPAP	1.33412	4.85714	9.77722	0.00176687	0.00891485									Clcn5	2.54316	2.83005	18.8199	1.43661e-05	6.57692e-05		Tyw1	-1.05461	4.99734	16.2686	5.49667e-05	0.000480549
LRFN4	1.59807	3.35739	8.25531	0.0040633	0.0137197		LTBP4	1.32958	7.2113	12.4141	0.000426108	0.0027901									Foxd2os	2.54269	2.71768	28.1657	1.11359e-07	7.277e-07		Hscb	-1.05554	3.40303	6.82014	0.00901357	0.0327841
ZNRD1	1.59513	5.82658	22.4162	2.1952e-06	2.11915e-05		MYDGF	1.32866	7.16573	17.8384	2.40485e-05	0.000257172									Ctnna1	2.54003	6.31229	98.8097	2.77975e-23	6.89218e-22		Vps53	-1.05602	5.13718	17.1801	3.39986e-05	0.000317583
DNLZ	1.59341	5.27475	14.8593	0.000115838	0.000670947		MFAP3	1.32842	4.69692	9.28541	0.00230987	0.0110402									Lmo4	2.53865	7.99154	62.6755	2.43725e-15	3.42295e-14		Ppp2r5e	-1.05623	5.71397	25.0336	5.63411e-07	9.23687e-06
TP53I11	1.59189	6.32465	5.69024	0.0170595	0.0446884		CASP3	1.32785	5.5749	8.25701	0.0040595	0.0174678									Aqp3	2.5362	7.13146	201.7	8.88876e-46	5.35548e-44		Sord	-1.05851	2.79025	6.78804	0.00917708	0.0332383
TCEB1	1.58973	5.85771	16.8784	3.98531e-05	0.000270099		NOM1	1.32668	4.87794	11.8042	0.000590976	0.00363385									Ap1s2	2.53377	5.69604	79.5757	4.64088e-19	8.64336e-18		Fuca2	-1.0589	6.185	19.0027	1.30537e-05	0.000139447
NUP153	1.58969	5.68939	23.2001	1.45994e-06	1.48017e-05		OSTC	1.32601	7.22243	17.314	3.1685e-05	0.000325513									Egfl7	2.52637	1.46326	9.24165	0.00236572	0.00656993		Lage3	-1.0599	3.87225	8.22538	0.00413086	0.0174963
SLC5A6	1.58904	6.30424	31.8067	1.70307e-08	3.02657e-07		ITGAV	1.32538	4.35378	7.23471	0.00715074	0.0273296									Ppm1j	2.52495	5.40166	84.5853	3.6799e-20	7.40281e-19		Actb	-1.05994	10.9969	24.402	7.8186e-07	1.23479e-05
MARS2	1.58877	4.97023	14.224	0.000162284	0.000899972		GEMIN4	1.32528	6.79312	17.9156	2.30922e-05	0.000248455									Ntng2	2.52363	0.559113	9.9395	0.00161769	0.0046679		Pold1	-1.06052	6.22882	19.8854	8.22271e-06	9.40966e-05
FARSA	1.58835	7.50397	23.0218	1.60171e-06	1.60569e-05		HPRT1	1.32424	6.13095	18.2796	1.90736e-05	0.000210837									Fuom	2.5174	2.21915	14.096	0.000173712	0.000631634		2310061I04Rik	-1.06103	4.10221	11.4879	0.000700494	0.0040562
TMEM184C	1.58812	6.12413	23.0295	1.59536e-06	1.6006e-05		TIMM50	1.32329	6.0853	16.19	5.72947e-05	0.000527153									Comt	2.51532	5.97793	131.731	1.71349e-30	6.23793e-29		Fbf1	-1.06145	3.6452	6.028	0.0140807	0.0465492
KIAA0753	1.58788	3.92241	12.0251	0.000524879	0.00245718		MCAT	1.32256	3.76794	7.15254	0.0074858	0.0283076									Entpd7	2.51203	3.51765	37.024	1.16681e-09	9.7033e-09		Yars	-1.06259	5.55508	15.3974	8.71077e-05	0.000712108
GNPDA1	1.58682	6.60226	33.5774	6.84821e-09	1.36866e-07		PDIK1L	1.32017	4.68858	7.64527	0.00569214	0.022734									Nxnl2	2.50966	2.53405	15.2247	9.54448e-05	0.000368743		Manba	-1.06335	4.48066	8.87518	0.00289074	0.0131795
CAMK2N1	1.58612	3.40214	5.816	0.015881	0.0420769		PHF6	1.31963	6.15891	13.6324	0.000222321	0.00163066									Kcng3	2.5086	0.637068	7.5612	0.00596382	0.0148541		Fbxo18	-1.06547	5.94326	16.9363	3.86557e-05	0.000355302
PSMG1	1.5851	4.60331	11.9802	0.000537689	0.00250821		PSMD11	1.31728	7.14348	22.0687	2.63061e-06	3.95635e-05									Hba-a1	2.50685	2.40066	7.31129	0.00685228	0.0167383		Cd48	-1.07204	7.73251	33.6027	6.75994e-09	1.79817e-07
MSANTD4	1.58481	4.37865	12.7878	0.000348889	0.00173833		LANCL2	1.31272	4.83213	9.00227	0.00269644	0.012543									Chek1	2.50624	2.20724	18.2724	1.91466e-05	8.56089e-05		2810001G20Rik	-1.07239	3.73959	7.25253	0.00708013	0.0271274
ATP2A2	1.58461	5.59443	17.5933	2.73552e-05	0.000194124		SLC30A7	1.31237	6.72601	22.7297	1.86459e-06	2.9697e-05									Cd82	2.50522	10.0442	175.134	5.59714e-40	2.83384e-38		Dffb	-1.07271	4.27071	6.23752	0.0125071	0.0423108
GBE1	1.58423	5.22427	15.8932	6.70201e-05	0.000421775		DNPH1	1.31232	5.04989	8.26049	0.00405171	0.0174403									4930503L19Rik	2.50271	5.62962	129.118	6.39174e-30	2.25206e-28		Grina	-1.07439	7.40001	21.8625	2.92899e-06	3.89562e-05
PAM16	1.58319	3.73034	7.27139	0.00700615	0.0215578		FOXP4	1.30842	4.82443	6.93978	0.00842995	0.0309882									Apobr	2.50253	3.96682	33.8251	6.0295e-09	4.62185e-08		Mtmr1	-1.07467	6.85788	20.3324	6.50879e-06	7.62774e-05
RELT	1.58229	5.14814	10.2052	0.00140042	0.00563545		NME7	1.30838	4.11634	7.27505	0.0069919	0.0268126									Plcb3	2.50113	4.32239	40.314	2.16249e-10	1.94899e-09		Gbp3	-1.07532	5.66365	7.17621	0.00738765	0.0280117
SURF4	1.58118	9.02345	23.2609	1.41445e-06	1.44341e-05		ATHL1	1.307	9.17528	8.3848	0.00378372	0.0165718									Gsap	2.49892	4.57018	51.0204	9.14091e-13	1.02368e-11		Nudcd2	-1.07598	5.13865	22.5481	2.04952e-06	2.81604e-05
PFDN4	1.5806	4.34626	10.1148	0.00147081	0.00588842		NUP153	1.30607	5.68923	16.0057	6.31528e-05	0.000571802									Slc39a4	2.49844	5.61816	95.2975	1.63817e-22	3.90254e-21		Natd1	-1.07688	4.29503	8.1787	0.00423851	0.0178893
SERBP1	1.58037	8.72339	22.2919	2.34196e-06	2.24351e-05		CLN5	1.30472	4.40629	7.86275	0.00504635	0.0207237									Tesk1	2.49232	6.65264	115.283	6.82312e-27	2.11903e-25		Ifit1	-1.07916	4.71154	7.39714	0.00653276	0.0254592
PRKD3	1.58027	7.1899	28.5785	8.99774e-08	1.3197e-06		PRDX4	1.30433	5.40254	7.47882	0.00624291	0.0244806									Enkd1	2.49007	2.39759	22.3765	2.24105e-06	1.19437e-05		Smc6	-1.0794	6.66429	32.9252	9.57752e-09	2.42456e-07
ZNF132	1.57798	3.28845	7.02988	0.00801607	0.0240732		CCT5	1.30401	8.47105	18.8232	1.43415e-05	0.000165092									Tmem100	2.48248	1.38325	8.02332	0.00461789	0.0118244		Calhm2	-1.0809	3.51882	8.15283	0.00429939	0.0180704
WDR75	1.57723	6.27456	20.8361	5.00314e-06	4.37111e-05		EIF4E	1.30234	7.27865	14.6756	0.000127688	0.00101842									Smim24	2.47555	2.24422	20.0927	7.3776e-06	3.58468e-05		Pip4k2b	-1.08144	3.5429	9.20031	0.00241975	0.011372
MARS	1.57695	8.42455	29.1011	6.8699e-08	1.04055e-06		YRDC	1.30024	6.17857	8.14431	0.00431965	0.0183413									Adcy4	2.47227	2.25826	15.3489	8.93739e-05	0.000347629		Tatdn2	-1.08155	6.60122	22.1935	2.46501e-06	3.33371e-05
FASTKD3	1.57666	4.22374	7.53802	0.00604104	0.0190954		SRSF10	1.30007	7.91909	20.1437	7.18372e-06	9.35379e-05									Dpy19l3	2.4706	6.01885	91.7827	9.67369e-22	2.18702e-20		Sigirr	-1.0818	6.4419	24.9037	6.02669e-07	9.81373e-06
NR3C1	1.57575	8.20237	31.897	1.62566e-08	2.91384e-07		WRN	1.29966	4.98854	10.1865	0.00141471	0.00745989									Xylt1	2.46708	4.14778	46.3668	9.80618e-12	1.00055e-10		Parvg	-1.08375	7.53843	20.4703	6.05634e-06	7.21849e-05
LYST	1.57542	7.52773	19.1636	1.19982e-05	9.45276e-05		KIF21A	1.29913	5.82287	12.384	0.000433026	0.00283063									Alad	2.4641	4.48792	42.5407	6.92275e-11	6.51203e-10		Dhx57	-1.08632	4.89778	7.25091	0.0070865	0.0271431
UMPS	1.57458	6.13339	26.2764	2.95875e-07	3.70911e-06		TWISTNB	1.29913	6.15246	14.1286	0.00017073	0.00130663									Ptger4	2.46144	7.42892	87.3189	9.23603e-21	1.9594e-19		Was	-1.08651	5.76017	17.5648	2.77676e-05	0.000266401
G3BP1	1.57456	8.80477	22.7578	1.8376e-06	1.81025e-05		ZDHHC16	1.29751	5.74448	15.5799	7.90915e-05	0.000686775									Cdc20	2.46099	4.13274	51.2379	8.1822e-13	9.20332e-12		Nt5c3b	-1.08655	6.23652	26.0752	3.28375e-07	5.73467e-06
RBM8A	1.57358	7.74027	22.9545	1.65883e-06	1.65104e-05		MRPS12	1.29549	6.28297	10.6389	0.00110731	0.00612818									Mir22hg	2.45839	3.92353	38.1714	6.47945e-10	5.58493e-09		Tmc6	-1.08752	7.08413	23.9829	9.71957e-07	1.50348e-05
PDF	1.57263	3.13785	8.00095	0.00467528	0.0154293		ATP1A1	1.29407	7.24871	18.2284	1.95937e-05	0.000215824									S100a11	2.45714	9.14379	226.268	3.88362e-51	2.70506e-49		Slc25a53	-1.08789	3.62851	7.1573	0.00746596	0.0282731
SLC45A4	1.57229	2.76452	6.99925	0.00815438	0.0244358		HSPA1A	1.29365	4.61986	6.48346	0.0108883	0.0380892									Eya2	2.45529	6.11472	67.6095	1.99308e-16	3.05945e-15		Ndufaf3	-1.09009	4.2903	13.0002	0.000311462	0.00204865
IARS	1.5716	8.3883	25.5105	4.39982e-07	5.26254e-06		SAYSD1	1.29338	4.50596	10.6314	0.00111186	0.0061479									Atp6v0a1	2.45467	1.45622	7.14253	0.0075277	0.0181526		Hmgn2	-1.09186	8.22781	49.3577	2.13299e-12	1.33174e-10
TIMM17A	1.57078	5.9703	18.3	1.88706e-05	0.00014095		CCDC43	1.2931	4.66345	10.3097	0.00132333	0.0070583									Mocos	2.45466	3.89168	34.9504	3.38218e-09	2.68657e-08		Ifi30	-1.0921	3.96604	9.82029	0.00172597	0.00860487
TP53INP1	1.56713	5.77016	14.6508	0.00012938	0.000738784		ZNF326	1.29305	4.75808	9.77389	0.00177008	0.00892744									Unc93b1	2.45365	4.95842	59.3904	1.29298e-14	1.7216e-13		Rabepk	-1.09389	4.10916	11.8385	0.000580183	0.00344225
GOLT1B	1.5659	6.32509	20.979	4.6435e-06	4.10855e-05		ADAM17	1.29056	5.64823	9.44683	0.00211515	0.0103265									Cd200r1	2.45167	3.8902	24.4782	7.51565e-07	4.36661e-06		Trim37	-1.09395	4.09831	9.92142	0.00163367	0.00824703
RCL1	1.56503	5.92505	20.8926	4.85764e-06	4.25886e-05		PPIF	1.28995	5.20778	12.9374	0.000322075	0.00222045									D430042O09Rik	2.4503	3.54891	25.6007	4.19886e-07	2.54125e-06		Slc8b1	-1.09427	3.69728	8.37686	0.00380029	0.0163607
WDR74	1.56449	6.45358	18.6473	1.5727e-05	0.000120049		RANBP1	1.28827	6.55807	17.1798	3.40034e-05	0.000344243									Slc39a5	2.44933	0.0629036	6.41505	0.0113157	0.0256739		Iah1	-1.09445	4.22324	9.37325	0.00220174	0.0105157
FYCO1	1.56433	6.31604	14.3462	0.000152084	0.000848294		HYOU1	1.28788	7.74255	15.6419	7.65392e-05	0.000668343									Rgs3	2.44863	6.692	63.5304	1.57911e-15	2.25187e-14		E130308A19Rik	-1.09581	3.13498	8.06503	0.00451278	0.0187514
COX17	1.56366	5.20961	14.986	0.000108311	0.000634996		TGIF1	1.28722	6.59996	11.5195	0.000688694	0.00410363									Ccl5	2.44767	7.35478	59.4312	1.26648e-14	1.68817e-13		Rgs1	-1.09657	9.53939	27.4309	1.6281e-07	3.09931e-06
RARS	1.56145	6.37353	26.3842	2.79819e-07	3.54693e-06		PDE12	1.28684	6.37802	22.671	1.9225e-06	3.04896e-05									Gnaq	2.4474	3.36816	33.0312	9.06923e-09	6.80051e-08		Tmem71	-1.09699	7.08333	26.02	3.37903e-07	5.884e-06
UFM1	1.56014	8.03143	16.9024	3.93516e-05	0.000266989		CTSB	1.28646	7.74851	21.3017	3.92387e-06	5.57948e-05									Hsd11b2	2.44386	1.38758	6.2623	0.0123334	0.0276189		Acads	-1.09782	4.97824	13.177	0.000283412	0.00190682
TBL1X	1.55923	6.80275	25.233	5.08054e-07	5.95778e-06		SREBF2	1.28629	7.81671	13.4274	0.000247969	0.0017906									Hist1h2be	2.43578	0.964648	10.9047	0.00095919	0.00293729		Dolpp1	-1.09822	4.10696	11.6389	0.000645878	0.00379095
NAA15	1.55865	7.05205	27.6069	1.48647e-07	2.05041e-06		MRPL4	1.28552	6.20026	15.4041	8.68017e-05	0.000740893									Slc2a3	2.43247	7.65497	130.55	3.10646e-30	1.11407e-28		Akip1	-1.09847	4.1702	9.47799	0.00207952	0.0100196
PNPT1	1.55852	6.9652	22.9019	1.70487e-06	1.69014e-05		SLC25A5	1.28523	7.51029	14.6445	0.000129816	0.00103267									Akr1e1	2.42683	3.70668	31.9862	1.5527e-08	1.13394e-07		Xrcc6	-1.0991	5.0684	13.1044	0.000294597	0.00196717
EIF1B	1.55814	5.94767	18.6022	1.61037e-05	0.000122476		PFAS	1.28467	6.62314	17.6843	2.60767e-05	0.000274662									Rhbdf2	2.42605	6.11946	110.352	8.20359e-26	2.36491e-24		Mtg1	-1.09942	4.09958	8.05691	0.00453304	0.0188226
PRMT1	1.55683	7.59429	24.1622	8.85533e-07	9.57554e-06		NCBP2	1.28398	7.56947	14.5275	0.000138131	0.00109463									Cmtm7	2.4256	7.32272	82.2859	1.17757e-19	2.2894e-18		Acsl5	-1.10089	7.14061	35.6346	2.38018e-09	7.20632e-08
SLC31A2	1.55627	3.62344	9.41833	0.00214827	0.00803259		DNAJC3	1.28293	6.87471	19.4952	1.00853e-05	0.000123361									Myo6	2.42214	3.15638	17.7671	2.49658e-05	0.000109236		Pml	-1.10262	5.89781	22.7656	1.83017e-06	2.57936e-05
GAN	1.55528	2.82141	5.49704	0.0190487	0.0488857		GLMN	1.28289	4.77442	12.2711	0.000460023	0.00296257									Vcpkmt	2.4211	2.66415	28.7507	8.23183e-08	5.51996e-07		Ift52	-1.10286	5.66586	15.6235	7.72865e-05	0.000642277
RFK	1.55494	5.33273	14.3805	0.000149337	0.000835207		FUNDC2	1.28074	6.63239	16.777	4.20394e-05	0.000409051									Lilrb4a	2.41953	4.04178	28.2751	1.05242e-07	6.91473e-07		Hist1h2bc	-1.10372	4.57875	13.2308	0.000275392	0.00186327
COX7B	1.55312	6.38764	18.9548	1.33852e-05	0.000104664		MRPS7	1.28044	6.76917	15.9852	6.38393e-05	0.000576766									Capn2	2.41721	7.8887	250.156	2.40097e-56	2.02319e-54		Ccdc181	-1.10443	2.58855	7.32445	0.00680227	0.0262548
PPIF	1.55292	5.20929	18.2677	1.91938e-05	0.000142937		TGS1	1.27933	6.49458	20.0378	7.59281e-06	9.78464e-05									Cd14	2.41694	4.23205	8.62533	0.0033152	0.00882476		Herc6	-1.10472	5.75516	15.141	9.97725e-05	0.000797783
DNTTIP2	1.54906	7.96721	21.5728	3.40651e-06	3.12226e-05		LACTB	1.27905	4.02567	8.20549	0.00417637	0.0178724									Cmc2	2.41641	4.84865	59.7818	1.05981e-14	1.42212e-13		Klhdc1	-1.10756	4.11127	8.10665	0.00441031	0.018389
KIN	1.54803	4.74248	14.8091	0.000118957	0.000686157		PRMT5	1.27905	6.06334	15.8805	6.74699e-05	0.000600463									Kcnc1	2.41609	6.84542	80.3881	3.07641e-19	5.80136e-18		Aph1a	-1.10874	5.65072	33.7374	6.30755e-09	1.70036e-07
MORF4L2	1.54798	7.21672	24.5245	7.33717e-07	8.16684e-06		DNMT3A	1.2783	6.07985	14.1367	0.000169996	0.00130181									Rasd1	2.4092	1.58485	10.1741	0.00142426	0.00417066		Slc17a5	-1.10884	3.23191	6.84953	0.00886646	0.0323858
DNAJC2	1.54649	6.02153	15.3906	8.7422e-05	0.000531973		TMEM2	1.27803	6.29226	12.775	0.000351284	0.00238245									Bsn	2.40613	2.40084	13.1871	0.000281882	0.0009817		Glipr2	-1.11277	7.59123	37.6668	8.39196e-10	2.96549e-08
PHB	1.54564	7.48829	26.576	2.53377e-07	3.25128e-06		RPL23AP53	1.27757	4.32528	8.68917	0.00320107	0.0144083									Sept4	2.40484	3.11734	27.9135	1.26859e-07	8.21414e-07		Rtn4ip1	-1.1152	3.93496	12.8718	0.000333569	0.00216919
GTF2H2C	1.54505	2.78305	6.05233	0.0138879	0.0378298		WDR77	1.27731	6.834	16.2805	5.46218e-05	0.000508165									Slc16a10	2.40273	4.28227	24.3841	7.89167e-07	4.57185e-06		Med24	-1.11573	6.10918	21.2141	4.10729e-06	5.18792e-05
QPCTL	1.54427	2.83857	5.94279	0.0147776	0.0396758		NAA25	1.27671	5.97095	17.5433	2.80842e-05	0.000293092									Shtn1	2.40042	0.899098	6.97263	0.00827656	0.0196556		3830406C13Rik	-1.11689	5.72878	12.3793	0.000434121	0.00272031
DDX10	1.54412	6.57469	20.3835	6.33741e-06	5.37906e-05		BMI1	1.27561	7.32413	15.8583	6.82652e-05	0.000605817									Pqlc3	2.39401	6.32723	101.786	6.18411e-24	1.59228e-22		Rftn1	-1.11706	7.95456	24.2193	8.59652e-07	1.35056e-05
LLPH	1.54392	6.10877	22.4144	2.19722e-06	2.11946e-05		RCL1	1.2752	5.92314	14.1829	0.000165875	0.00127337									Rab8b	2.38659	9.64186	132.126	1.40398e-30	5.15792e-29		Fam105a	-1.11954	7.30208	51.3146	7.86885e-13	5.26776e-11
MRPL4	1.54358	6.20153	21.7788	3.05957e-06	2.82288e-05		LOC652276	1.27483	4.09221	7.14037	0.00753677	0.0284573									Ankrd29	2.38308	0.276899	5.50443	0.0189684	0.0399247		Tada2a	-1.12007	2.5229	5.90731	0.0150782	0.0491325
SF3B5	1.5435	7.04852	18.0935	2.10314e-05	0.000154597		MRPL27	1.27473	4.91129	8.8232	0.00297424	0.0135432									Cib2	2.38248	0.275149	5.22359	0.0222826	0.0461428		Cntrl	-1.12106	7.33233	32.8773	9.81616e-09	2.47458e-07
ABRACL	1.54132	7.17726	18.623	1.59284e-05	0.000121364		LLPH	1.27329	6.10745	15.5766	7.92297e-05	0.000686889									Angptl4	2.37219	2.11623	17.1054	3.53615e-05	0.000149511		Snrpa	-1.12267	5.95103	19.1051	1.23717e-05	0.000133225
PRMT3	1.54085	4.96425	8.2864	0.00399431	0.0135354		MYBBP1A	1.27303	7.5251	19.3451	1.09102e-05	0.000131268									Cdon	2.37127	5.66618	100.111	1.44079e-23	3.64738e-22		Zyx	-1.12286	8.91155	29.0644	7.00104e-08	1.46463e-06
TPRKB	1.53438	5.02647	12.6193	0.000381788	0.00187169		TRNT1	1.27243	5.35212	15.1453	9.95455e-05	0.000826551									Gtse1	2.36892	2.57129	6.94816	0.00839053	0.0198824		Kctd9	-1.12568	4.27355	10.0989	0.0014836	0.0076148
GRASP	1.534	3.94598	8.92779	0.00280864	0.0100311		PMM2	1.27192	6.2835	15.0068	0.000107126	0.000879576									Gm14718	2.36749	1.60287	7.90328	0.00493453	0.0125575		Dis3l	-1.12639	4.79324	11.9461	0.000547618	0.00329188
CHST7	1.53373	3.84012	11.5673	0.000671228	0.00303339		ATP2A2	1.26963	5.5939	11.5528	0.000676482	0.00404628									Mmp11	2.36319	0.286848	6.71709	0.00954931	0.0222425		Adam10	-1.1315	6.8332	18.7807	1.46645e-05	0.000154531
SGK1	1.53262	4.50343	7.75378	0.00536003	0.0172789		C9orf91	1.26953	5.02289	12.2092	0.000475548	0.00304219									D430020J02Rik	2.36253	0.99542	7.5016	0.00616442	0.0152905		Fam53b	-1.13159	5.67174	19.8873	8.2145e-06	9.40919e-05
NDUFAF2	1.53208	4.4873	9.8401	0.00170748	0.00664404		CEBPG	1.26815	5.92702	16.5953	4.62649e-05	0.00044388									Tmem106a	2.35933	2.40982	14.0707	0.000176067	0.000639136		Ube2l6	-1.13172	4.53021	12.2021	0.000477346	0.00293321
MTFR1	1.53196	3.15017	5.46043	0.0194518	0.0496758		PSMA3	1.26801	7.11402	15.4418	8.50866e-05	0.00072874									Ildr1	2.35719	3.41702	32.0788	1.48047e-08	1.08184e-07		Ak3	-1.13291	5.64271	20.6687	5.46003e-06	6.63239e-05
CCT8	1.53157	8.0951	21.1584	4.2285e-06	3.768e-05		WDR5	1.26759	5.92356	10.9531	0.000934479	0.00531506									Incenp	2.34686	6.1794	110.992	5.94204e-26	1.74213e-24		2210016F16Rik	-1.13317	5.25556	16.9939	3.75004e-05	0.000346268
GGCT	1.52932	4.4702	11.3619	0.000749651	0.00331878		PEX26	1.26621	3.61873	6.88312	0.00870134	0.0317897									Lyz1	2.34555	3.53956	6.5344	0.0105808	0.0242623		Coro2a	-1.1344	7.18823	35.8836	2.09463e-09	6.40616e-08
SNAPC1	1.52928	4.18899	9.00327	0.00269496	0.00968314		SACS	1.26487	5.61652	10.4262	0.00124242	0.00674291									Sytl2	2.3449	6.65122	67.7604	1.84618e-16	2.84118e-15		Chfr	-1.13446	6.27557	27.8636	1.30177e-07	2.53823e-06
CCT5	1.52877	8.47116	25.5402	4.33272e-07	5.20717e-06		ZNF649	1.26409	4.25944	8.34448	0.0038686	0.0168668									Olfm1	2.34095	0.792819	5.91512	0.0150115	0.0327045		Smpd5	-1.13633	4.88112	11.0941	0.00086604	0.00484709
GALM	1.52849	6.26384	15.4467	8.48647e-05	0.000517923		MFSD12	1.25925	6.5034	16.8966	3.94729e-05	0.000388									Tnfsf11	2.33757	6.61328	35.4643	2.59775e-09	2.08269e-08		Nipsnap1	-1.13751	4.64204	10.4074	0.00125513	0.00660737
EIF4E	1.528	7.27949	19.9212	8.06991e-06	6.65542e-05		STT3A	1.25856	7.73901	14.2361	0.000161248	0.00124549									Mansc1	2.33541	1.63097	11.5485	0.000678056	0.00217245		Rgs10	-1.14259	6.07041	19.7195	8.96808e-06	0.000101661
RANBP9	1.5278	5.61183	23.3405	1.35715e-06	1.39518e-05		DDX39A	1.25809	8.00963	19.3878	1.06688e-05	0.00012886									Tjp3	2.33419	4.57447	57.9756	2.65392e-14	3.44981e-13		Desi1	-1.14526	5.74011	23.7583	1.09226e-06	1.6514e-05
MAGOH	1.52599	5.1255	14.3538	0.000151474	0.000845892		PRMT1	1.25743	7.59386	16.0803	6.07122e-05	0.000552998									Foxm1	2.33033	4.22384	34.0398	5.39975e-09	4.17096e-08		Sirt3	-1.14922	3.41256	9.62934	0.00191494	0.00939153
TMEM97	1.52588	4.5264	10.151	0.00144223	0.00578881		PNPO	1.25729	6.11127	14.0719	0.000175952	0.00134331									Vwf	2.32447	1.0907	5.68284	0.0171316	0.0366216		Ddx11	-1.1495	4.44009	6.4764	0.0109316	0.0381483
TMEM147	1.52416	6.65242	23.4733	1.26659e-06	1.31069e-05		POLR3H	1.25725	6.31928	14.214	0.000163154	0.00125725									Scn1b	2.3191	0.983654	9.63153	0.00191265	0.00543059		Smpd1	-1.15024	5.16674	13.4553	0.000244316	0.00168037
NOP56	1.52273	8.44193	17.8101	2.44085e-05	0.000176211		CHUK	1.2572	5.88697	17.5023	2.86965e-05	0.000298775									Efcab7	2.3087	1.18401	5.61159	0.0178421	0.0378582		Gtf2h3	-1.15252	4.58941	11.716	0.000619643	0.00364763
TUBG1	1.52255	4.33578	14.9207	0.000112127	0.000653558		PTPN22	1.25712	8.36101	15.2203	9.56692e-05	0.000801814									Pls3	2.30779	1.89522	6.6768	0.0097676	0.0227132		Ms4a6b	-1.15326	8.41948	40.9381	1.57126e-10	6.52884e-09
FAM210A	1.52105	4.8967	16.5714	4.68518e-05	0.000311292		MGC72080	1.25517	4.68894	9.07812	0.00258686	0.0121234									Carhsp1	2.30516	5.96069	115.22	7.0435e-27	2.18186e-25		2700094K13Rik	-1.15491	5.16664	18.9869	1.31617e-05	0.000140353
HSPBP1	1.52089	6.33023	26.3177	2.89625e-07	3.65033e-06		GSTO1	1.25487	6.48767	16.7011	4.37565e-05	0.0004228									Snord118	2.30498	3.39748	31.7756	1.73056e-08	1.25471e-07		Plekhg2	-1.15542	5.15693	25.5919	4.21814e-07	7.1089e-06
KLC2	1.51921	5.26747	16.1891	5.73243e-05	0.000369302		RANGAP1	1.25266	6.64437	19.7204	8.96373e-06	0.000111605									Id2	2.30481	9.89023	163.449	1.99627e-37	9.2165e-36		Tmpo	-1.15584	7.72015	31.5222	1.9717e-08	4.6862e-07
ITGAE	1.51852	4.95439	10.6582	0.00109586	0.00459265		TMEM208	1.2522	5.77835	12.3117	0.000450128	0.00291083									Csf1	2.30253	2.98517	11.0106	0.000905938	0.00279339		Cks2	-1.15629	5.3571	21.5174	3.50626e-06	4.55284e-05
ZNF614	1.51844	4.74299	11.335	0.00076059	0.00335771		PUS1	1.25084	5.29591	11.6842	0.000630325	0.00382691									Trp53i11	2.30239	7.51697	131.801	1.65382e-30	6.03895e-29		Acsbg1	-1.15675	7.26694	33.1033	8.7391e-09	2.2358e-07
DDX31	1.51758	4.66586	11.2867	0.000780639	0.00343773		ENO1	1.24728	9.9785	11.7292	0.000615285	0.00374832									Zfp41	2.29675	1.41655	6.91028	0.00857015	0.020261		Evl	-1.15933	7.2312	18.3528	1.83545e-05	0.000186485
MTFP1	1.51613	6.125	12.0436	0.000519706	0.00243522		TTLL12	1.24672	6.80928	16.6357	4.52902e-05	0.000436271									Fbxl18	2.29292	2.54097	22.4855	2.11736e-06	1.13447e-05		Tbxa2r	-1.15938	4.32127	6.67604	0.00977175	0.0349561
VDAC1	1.51311	7.49652	24.049	9.39169e-07	1.00771e-05		CORO1C	1.24603	5.24075	6.88088	0.00871226	0.0318204									Sit1	2.29046	7.41289	96.2929	9.90855e-23	2.37845e-21		N4bp2	-1.16072	3.53937	6.54404	0.0105236	0.0369491
DHX37	1.51196	5.44116	12.9711	0.000316329	0.00159838		DIMT1	1.24475	6.49021	13.5306	0.000234709	0.00171049									Myo18a	2.28978	5.90107	65.8654	4.82784e-16	7.19993e-15		Gtf3a	-1.16216	4.22473	14.6608	0.000128698	0.000977811
TRIAP1	1.51193	5.72442	14.3292	0.000153463	0.000855606		RSL24D1	1.24432	7.33525	9.83957	0.00170797	0.0086807									Bri3bp	2.28942	5.73596	88.571	4.90428e-21	1.07253e-19		Trmt2b	-1.16265	5.13355	11.4173	0.000727626	0.00419115
TSFM	1.51179	5.38328	14.3818	0.000149241	0.000835044		TPI1	1.24409	9.03676	12.9416	0.000321367	0.00221802									Gins2	2.28939	1.99881	9.37892	0.00219494	0.00614808		Tspan3	-1.16406	5.66502	27.2595	1.779e-07	3.34952e-06
EIF2S1	1.51167	7.67639	23.9878	9.69459e-07	1.03489e-05		IMPAD1	1.24136	6.87442	19.9513	7.94379e-06	0.000101223									Hemk1	2.28841	4.08975	47.3299	5.99908e-12	6.19973e-11		Sema4d	-1.16423	8.58482	15.9252	6.58965e-05	0.000558798
SEC61A1	1.50747	9.34388	22.3776	2.23975e-06	2.1555e-05		ZNF780A	1.24116	4.35485	9.43902	0.00212417	0.0103544									Laptm4b	2.2868	4.31349	18.4639	1.73156e-05	7.80888e-05		Txndc12	-1.16428	4.30809	13.1953	0.000280647	0.00189351
WRN	1.5059	4.98996	13.3999	0.000251638	0.00131067		TUBB	1.23908	6.90375	16.9357	3.86678e-05	0.000381285									Plek	2.28574	5.06354	33.289	7.94308e-09	6.00088e-08		Isoc2b	-1.16435	3.23097	6.07889	0.0136806	0.0453762
MIS12	1.50575	5.92891	19.5623	9.73724e-06	7.86968e-05		TIMM9	1.23727	5.34619	9.76907	0.00177472	0.00893646									Grasp	2.28543	5.26123	29.4014	5.88355e-08	4.02594e-07		Ampd2	-1.16466	5.36655	11.9699	0.000540682	0.00325761
C17orf89	1.50441	5.21196	11.6931	0.000627339	0.00286447		NSUN2	1.23721	7.52321	16.9981	3.74174e-05	0.000372477									Cd226	2.2851	7.31112	103.046	3.27457e-24	8.59663e-23		Arhgap9	-1.1653	7.47804	39.7592	2.87288e-10	1.1413e-08
RSL24D1	1.50372	7.33592	14.148	0.000168976	0.000932537		TOMM70A	1.23259	6.88279	15.7565	7.20383e-05	0.000635695									Smad3	2.28505	7.88615	191.965	1.1842e-43	6.63701e-42		Xpc	-1.16581	5.26886	21.9119	2.85464e-06	3.80935e-05
MRPL27	1.49923	4.91449	11.9519	0.000545924	0.00253811		ZNRD1	1.23182	5.82542	13.7684	0.000206789	0.00154008									Trpv2	2.28272	7.49625	186.54	1.80982e-42	9.6926e-41		1700017B05Rik	-1.16625	6.72818	18.353	1.83526e-05	0.000186485
CAMK2D	1.49864	6.4332	22.3776	2.23972e-06	2.1555e-05		ZNF551	1.23174	4.50539	8.99506	0.00270711	0.0125786									Atxn1	2.28239	4.34211	45.781	1.32238e-11	1.32899e-10		Smarcc1	-1.16667	5.8646	30.1335	4.03311e-08	8.83618e-07
ZNF256	1.49842	3.49884	6.77063	0.00926702	0.0271712		HNRNPLL	1.23042	6.96458	16.0185	6.27259e-05	0.00056876									Zc3hav1l	2.28073	1.30518	8.08335	0.00446739	0.011492		Srgap3	-1.16734	4.17855	6.13234	0.0132731	0.0443294
EHD4	1.49739	6.11985	18.4594	1.73561e-05	0.000131203		DDX49	1.22981	5.99789	13.8243	0.000200723	0.00150218									Pstpip1	2.28021	7.32943	129.674	4.82941e-30	1.70658e-28		Gins3	-1.16742	3.01913	7.33697	0.00675505	0.0261731
RCC1	1.49389	4.98693	13.4681	0.00024265	0.00126967		TUSC2	1.22866	6.23455	15.2698	9.31948e-05	0.000783701									Cers4	2.2795	6.68955	83.2457	7.24643e-20	1.42912e-18		Psph	-1.16842	4.61955	7.06226	0.00787248	0.0294241
TIMM13	1.4923	6.01317	13.3468	0.000258857	0.00134604		PWP2	1.22817	7.32165	15.4829	8.32554e-05	0.000715505									Cenpk	2.27766	1.32232	7.57644	0.0059136	0.0147534		Ttc21b	-1.16852	3.03739	7.32573	0.00679745	0.0262504
CTNS	1.49171	3.97056	11.1229	0.000852698	0.00370163		MANF	1.22646	5.95695	15.661	7.57724e-05	0.000663499									AI847159	2.27392	1.61895	9.10227	0.00255293	0.00703149		Lrrcc1	-1.17066	4.82868	20.4134	6.23928e-06	7.38539e-05
LYSMD3	1.49067	6.01992	15.1694	9.82826e-05	0.000586088		PDIA6	1.22438	8.16733	16.9777	3.78217e-05	0.000375904									Mid1	2.27068	5.2412	42.3573	7.60337e-11	7.11893e-10		Cabin1	-1.17245	6.85191	37.4311	9.47006e-10	3.28859e-08
CREB3L2	1.49057	6.51314	17.4553	2.94146e-05	0.000206745		RUVBL2	1.22361	6.69707	16.095	6.02426e-05	0.000549428									Sema4b	2.27033	4.848	58.9434	1.62276e-14	2.14176e-13		Nabp2	-1.17256	5.39129	22.5105	2.08994e-06	2.86179e-05
RABGGTB	1.4896	4.64092	8.95959	0.00276017	0.00989152		ABHD10	1.22067	6.02406	12.8614	0.000335431	0.00229108									Plscr1	2.26972	2.84488	11.4395	0.000718973	0.00228795		Mctp2	-1.173	5.67069	12.8489	0.00033767	0.0021906
NCBP2	1.4886	7.56995	19.2881	1.12402e-05	8.90603e-05		NFATC1	1.21939	7.28963	13.0777	0.000298833	0.00209484									Elk3	2.2654	6.40904	81.9354	1.40608e-19	2.71526e-18		Topbp1	-1.17625	6.48238	42.9986	5.47786e-11	2.56841e-09
ROMO1	1.48522	5.77544	15.5728	7.93886e-05	0.000489036		GNL1	1.21889	6.91127	16.5167	4.82239e-05	0.000459228									Zc3h12c	2.26446	1.09926	6.49375	0.0108254	0.0247432		Aco1	-1.17848	4.55452	11.9601	0.000543516	0.00326978
TFAM	1.48473	6.29653	17.572	2.76635e-05	0.000195756		POMP	1.21857	6.93355	15.3777	8.80194e-05	0.000748679									Plac8	2.26003	7.23496	44.368	2.72101e-11	2.65431e-10		Stat1	-1.17862	9.42704	34.6883	3.86957e-09	1.10232e-07
MRPS12	1.48389	6.28468	13.7742	0.000206147	0.00110882		EXO5	1.21805	4.08451	7.62594	0.00575348	0.0229497									Cfb	2.25833	2.05055	5.66879	0.0172694	0.0368488		Msh2	-1.17871	6.09547	36.0628	1.91057e-09	5.96435e-08
SLC25A32	1.48327	6.59509	18.7361	1.50112e-05	0.000115501		DOLK	1.21719	4.64975	7.49033	0.00620311	0.0243568									Tnfrsf1b	2.25382	10.2768	122.943	1.43489e-28	4.72415e-27		Atp6v1g2	-1.18209	3.01331	6.415	0.011316	0.0391834
TPI1	1.48322	9.0368	18.0062	2.20182e-05	0.000161		KRAS	1.21598	6.69302	20.1572	7.1333e-06	9.30751e-05									Eml1	2.25285	3.10704	11.9997	0.000532085	0.00175469		Alg8	-1.18224	3.05383	10.2911	0.00133671	0.00695484
EIF3I	1.48278	7.70466	23.5933	1.19003e-06	1.24174e-05		TIMM8B	1.21512	5.4501	8.15085	0.00430411	0.0183001									C330027C09Rik	2.25022	3.02999	11.7129	0.000620686	0.00201692		Sh2d1a	-1.1824	5.61579	22.8477	1.75363e-06	2.48638e-05
SNHG12	1.48111	3.26666	5.9935	0.0143587	0.0388498		PABPC4	1.21503	5.80821	11.6035	0.000658277	0.0039563									Nfatc2	2.24876	7.55476	72.6333	1.56124e-17	2.61291e-16		Wdr12	-1.18627	4.26508	14.876	0.000114812	0.000892573
FUNDC2	1.48046	6.63326	22.1102	2.57445e-06	2.4272e-05		CSE1L	1.21404	7.0732	16.8117	4.12782e-05	0.00040227									Cxcr4	2.2484	7.31958	71.8972	2.26705e-17	3.74732e-16		Slc19a1	-1.18668	4.41018	8.52494	0.00350313	0.0153445
PRDX3	1.47835	6.79559	25.4547	4.52899e-07	5.38614e-06		HAPLN3	1.21396	5.49507	7.74287	0.0053925	0.0217385									Cacnb1	2.24373	3.13503	18.3332	1.85443e-05	8.31939e-05		Lamtor4	-1.18714	4.95301	20.4309	6.18222e-06	7.33948e-05
C8orf33	1.47808	6.65669	19.0917	1.24588e-05	9.77253e-05		GNA12	1.21262	6.41581	16.8525	4.04e-05	0.000394942									Dennd5a	2.24211	7.9366	52.7895	3.71273e-13	4.29763e-12		Camk2g	-1.18789	3.61862	10.5743	0.00114671	0.00613583
PPP2R1B	1.47705	6.43613	24.642	6.90303e-07	7.76653e-06		UMPS	1.21006	6.13257	15.9618	6.4633e-05	0.000582674									Rnf19b	2.23937	7.18022	155.26	1.22827e-35	5.30488e-34		Mfng	-1.18922	6.58639	32.5791	1.1444e-08	2.83164e-07
KIAA0513	1.47637	4.70135	12.2975	0.000453559	0.0021617		PA2G4	1.20985	8.43846	14.002	0.000182617	0.00138658									Pacsin2	2.23756	6.47004	112.322	3.03743e-26	9.01504e-25		Rfc4	-1.18944	3.42637	7.39875	0.00652694	0.0254447
SEC24D	1.47565	6.66962	28.9758	7.32881e-08	1.09809e-06		LAP3	1.20877	6.48172	18.5195	1.68174e-05	0.000189241									Smco4	2.23295	4.1883	39.6601	3.02234e-10	2.68975e-09		Cep76	-1.19103	4.2632	13.2739	0.000269132	0.00182604
DONSON	1.47562	3.62055	9.37888	0.002195	0.0081804		ESRRA	1.20767	5.43627	11.4029	0.000733308	0.00432825									Rin2	2.23295	1.98785	5.35318	0.0206845	0.0431749		Yipf1	-1.19371	5.88547	28.0149	1.20387e-07	2.38596e-06
HPRT1	1.47375	6.13186	22.2992	2.33298e-06	2.23662e-05		IMPDH2	1.20582	7.08149	18.121	2.07307e-05	0.000226355									Cstad	2.23168	1.74747	7.00258	0.00813925	0.0193753		Ola1	-1.19428	5.36697	29.955	4.422e-08	9.58366e-07
DNAJC1	1.47228	6.04795	20.5468	5.81895e-06	4.98295e-05		SRP54	1.20572	6.98095	13.3749	0.000255018	0.00183182									Mcam	2.22954	2.54874	12.4858	0.000410068	0.00138684		Ecm1	-1.19439	3.70974	8.11146	0.00439863	0.0183507
AHCY	1.47126	5.58496	9.26592	0.00233457	0.00858801		MRPL35	1.20472	5.35888	11.9871	0.000535705	0.00334829									Mapk6	2.22898	7.37772	96.6343	8.33926e-23	2.00575e-21		Xylt2	-1.19792	5.79881	9.22873	0.00238246	0.0112363
TCP1	1.46623	8.04738	23.2335	1.43479e-06	1.45822e-05		DCTN6	1.20313	4.80943	8.04735	0.00455704	0.0191029									Arsb	2.22889	6.81878	62.7805	2.3107e-15	3.2566e-14		Snap47	-1.19806	5.01584	22.6966	1.897e-06	2.63654e-05
NCL	1.46538	10.0082	14.5856	0.000133937	0.000759741		MRPL39	1.2028	5.42314	7.33642	0.00675714	0.0260401									Rabgap1l	2.22888	7.66893	164.997	9.16239e-38	4.31276e-36		Metrn	-1.19982	3.9556	12.7036	0.00036496	0.00233491
GLA	1.46294	4.11727	11.4758	0.000705074	0.00315719		GNPNAT1	1.20221	5.50985	14.3076	0.000155234	0.00120648									Pros1	2.22576	3.2254	7.44273	0.00636933	0.0157372		Ptger4	-1.20064	7.42892	22.7397	1.85492e-06	2.60207e-05
WSB2	1.46241	5.88016	17.2663	3.24902e-05	0.0002252		NEU1	1.20149	5.74077	11.4265	0.000724051	0.00428169									Vcl	2.22516	5.02876	52.7859	3.71968e-13	4.30155e-12		Msto1	-1.20109	3.78113	14.2567	0.00015949	0.00116688
PFDN6	1.46156	4.18944	11.2254	0.000806852	0.00353326		NOP14	1.19921	6.6266	17.2355	3.30215e-05	0.000335165									Tacc3	2.2218	5.14477	86.4434	1.43791e-20	2.98738e-19		Pnkp	-1.20132	5.81338	27.9079	1.27232e-07	2.49292e-06
UCHL3	1.46091	5.22733	15.1909	9.71719e-05	0.000580295		TDG	1.19888	5.98071	11.2363	0.00080213	0.00467057									Qrfp	2.22133	2.8674	8.4034	0.00374519	0.00982786		Apeh	-1.20461	6.53131	37.5787	8.77999e-10	3.09353e-08
GIT1	1.45989	8.20596	19.1642	1.19942e-05	9.45276e-05		FAR1	1.19864	5.98239	13.7576	0.000207979	0.00154447									Gzma	2.21981	5.51405	10.4812	0.00120598	0.00360062		Parp3	-1.20835	5.38846	23.1411	1.50535e-06	2.19627e-05
SLC25A5	1.45948	7.5108	18.6739	1.55087e-05	0.000118818		POLR3E	1.19859	5.81644	14.0557	0.000177474	0.00135328									E2f1	2.21712	4.24048	23.2373	1.43195e-06	7.94796e-06		Cdc14a	-1.20878	4.26887	10.3528	0.00129278	0.00677599
CHCHD1	1.45813	4.6132	11.9039	0.000560166	0.0025966		ZMPSTE24	1.19844	6.82966	15.1203	0.000100872	0.000836602									Melk	2.21528	2.42211	5.95473	0.0146779	0.0320995		Endod1	-1.21029	5.99459	12.7624	0.000353661	0.00227044
TMEM126A	1.45448	5.03658	14.2306	0.000161718	0.000897232		NDUFAF2	1.19742	4.48185	6.17755	0.0129381	0.0438145									Rab11fip1	2.21432	7.52366	127.662	1.33056e-29	4.60724e-28		Entpd5	-1.21315	6.75892	35.6252	2.39177e-09	7.22326e-08
EPT1	1.4541	4.78614	12.7214	0.000361496	0.00178691		CDK2AP1	1.19694	5.05794	10.6065	0.00112691	0.00621466									Rb1	2.21332	7.02874	133.901	5.74319e-31	2.15593e-29		Tnfrsf26	-1.2147	5.54231	18.1449	2.04713e-05	0.000204713
CTSA	1.45273	8.48421	13.9161	0.000191154	0.00103844		AGMAT	1.19579	3.99317	6.23934	0.0124943	0.0426462									6430548M08Rik	2.20726	2.12935	5.19545	0.0226461	0.046767		Fam206a	-1.21564	4.62107	16.5492	4.74039e-05	0.000424381
POMP	1.45226	6.93426	21.5109	3.51824e-06	3.20359e-05		ALDH18A1	1.19553	7.46583	14.3053	0.000155423	0.00120721									5830432E09Rik	2.20091	2.76439	21.4494	3.63293e-06	1.87081e-05		Eml3	-1.21847	6.24085	25.7302	3.92639e-07	6.68262e-06
MED19	1.45036	4.69449	12.5176	0.000403131	0.00195867		SMIM12	1.19466	6.57669	14.5553	0.000136106	0.00107928									Ppt2	2.20077	6.6459	98.564	3.14695e-23	7.7866e-22		Trim25	-1.2189	6.05336	31.079	2.4774e-08	5.71891e-07
TRAF2	1.44762	6.0127	20.9608	4.6879e-06	4.1449e-05		BZW1	1.19347	8.96719	16.3465	5.27538e-05	0.000494834									Hist1h2bm	2.20017	0.115488	5.12348	0.0236042	0.0483973		Mast3	-1.21908	7.53394	39.5855	3.14003e-10	1.22056e-08
LDLR	1.44719	6.36671	13.0692	0.000300184	0.00152605		BET1	1.19061	5.19645	9.39789	0.00217235	0.0105236									Pkp3	2.19756	7.48569	118.017	1.71867e-27	5.44998e-26		Pstk	-1.21933	4.3821	12.8275	0.000341566	0.00220927
BTG2	1.44644	8.81328	18.6869	1.54038e-05	0.000118159		POLR2K	1.19046	6.33991	10.8658	0.000979582	0.00553137									Tmbim1	2.19447	4.32967	40.8981	1.60373e-10	1.47519e-09		Sntb2	-1.22047	4.93254	25.6375	4.1196e-07	6.98189e-06
TTLL12	1.44362	6.80983	21.9734	2.76462e-06	2.5812e-05		HCCS	1.18928	5.05358	9.40046	0.00216931	0.010513									Fbxl2	2.19104	2.22268	10.1027	0.0014805	0.0043104		Psat1	-1.22092	4.70774	21.8964	2.87778e-06	3.83174e-05
RBM7	1.44109	5.14398	10.6436	0.00110455	0.00461711		DNAJB9	1.18872	7.35413	12.7349	0.00035889	0.00242746									Gng12	2.18714	4.30021	49.7471	1.74899e-12	1.90382e-11		Slc29a1	-1.22375	5.77226	32.9002	9.7011e-09	2.4507e-07
C12orf45	1.44095	3.73975	6.56491	0.0104009	0.0297907		CBX6	1.18869	6.25928	12.9185	0.000325353	0.00223443									Il3ra	2.187	3.53672	22.9274	1.68233e-06	9.23316e-06		Tbl1xr1	-1.22437	6.72987	18.2876	1.89935e-05	0.000191846
ZNF771	1.44009	2.78348	5.98037	0.014466	0.039064		ZNF410	1.18708	6.90267	19.8252	8.48563e-06	0.000106714									Plekho2	2.18646	7.78273	47.2675	6.19299e-12	6.37825e-11		Zc3h12d	-1.22576	4.74336	6.36379	0.0116473	0.0400769
ZSWIM6	1.43572	3.94709	11.6317	0.00064836	0.00294752		YIPF6	1.1869	4.16483	6.8973	0.00863261	0.0315663									Ppapdc1b	2.1851	4.6899	39.7623	2.86831e-10	2.56023e-09		Pddc1	-1.2276	5.07779	20.3355	6.4982e-06	7.62447e-05
LYSMD2	1.43494	5.92352	20.7837	5.14186e-06	4.48292e-05		SPATA2	1.18554	5.1809	10.2538	0.00136402	0.00724141									Uhrf1bp1l	2.18302	7.88009	183.478	8.43607e-42	4.41977e-40		Phf14	-1.2299	4.79533	17.6379	2.67204e-05	0.000259453
VIMP	1.43474	6.25368	20.5878	5.69593e-06	4.89099e-05		TCEB1	1.18481	5.85577	9.637	0.00190696	0.00948027									Ezh2	2.18101	5.05912	60.9316	5.90921e-15	8.02774e-14		Gzmb	-1.22992	7.66193	12.2425	0.000467134	0.00288074
SAR1A	1.43409	7.26839	6.1306	0.0132862	0.0364685		ZNF706	1.18426	6.88504	10.912	0.000955454	0.00542204									Fam185a	2.17926	3.63935	17.715	2.56593e-05	0.000111865		Xcl1	-1.23081	3.91203	13.8104	0.000202211	0.00143247
DNAAF2	1.43226	5.48454	11.0817	0.00087183	0.00377682		PRDX3	1.18379	6.79512	16.6469	4.50236e-05	0.000434037									Nostrin	2.17911	0.194189	5.21087	0.0224461	0.0464016		Apex2	-1.231	3.99502	10.3133	0.00132074	0.00688363
GCSH	1.43193	3.6243	6.86241	0.00880278	0.0260051		TRAP1	1.182	7.13598	17.2864	3.21476e-05	0.000328763									Stk39	2.17733	5.48388	104.578	1.51128e-24	4.03789e-23		Trim12c	-1.23253	4.9282	15.0367	0.000105443	0.000839226
ASNS	1.42973	6.41887	13.1846	0.000282257	0.0014443		SEC11C	1.18142	6.80623	12.2745	0.000459199	0.00295879									Galm	2.17671	4.16888	20.8472	4.97409e-06	2.49533e-05		Tmc8	-1.23617	6.39424	17.1043	3.5383e-05	0.00032924
SPTY2D1	1.42916	6.48012	14.6052	0.000132551	0.000753109		CPD	1.18092	7.5574	12.0775	0.000510337	0.00321868									Rgs2	2.17514	9.87017	165.919	5.76304e-38	2.72332e-36		Qrsl1	-1.23816	3.94362	15.2777	9.28067e-05	0.000751469
ABCF2	1.42726	7.7773	22.7282	1.86604e-06	1.83394e-05		TMEM150A	1.18087	5.03104	11.7693	0.000602157	0.00368449									Stmn1	2.17234	6.60121	115.78	5.31142e-27	1.66673e-25		Nup210	-1.24059	9.08431	23.3188	1.37255e-06	2.02438e-05
ZDHHC16	1.42709	5.7447	18.5667	1.64061e-05	0.000124398		CCT3	1.17839	8.5602	14.9111	0.000112697	0.000913919									Knstrn	2.16819	3.10087	15.4698	8.38348e-05	0.000327883		Lsm14b	-1.24183	3.14495	9.06732	0.00260219	0.0120601
NUDCD1	1.4268	5.70812	17.3771	3.06489e-05	0.000214097		POLD2	1.17752	7.17354	13.3976	0.000251942	0.00181703									Itgav	2.16661	6.93175	61.4423	4.55912e-15	6.28574e-14		Ten1	-1.24392	4.77771	20.4854	6.00887e-06	7.17611e-05
IRGQ	1.42676	4.3483	6.23233	0.0125439	0.0347528		TM9SF1	1.17706	6.16993	15.9479	6.51088e-05	0.000585278									Ear2	2.16655	1.57262	6.56387	0.010407	0.0239617		Igbp1	-1.248	4.8118	15.6284	7.70887e-05	0.000641076
C8orf76	1.42635	4.14621	9.62801	0.00191632	0.00731172		LRWD1	1.17667	5.39596	12.346	0.000441923	0.00286964									Chsy1	2.16504	6.88383	64.2205	1.11243e-15	1.61309e-14		Ngly1	-1.24854	6.36837	41.1614	1.40166e-10	5.94719e-09
MFAP1	1.42469	5.49574	17.2893	3.20995e-05	0.00022286		KPNB1	1.17614	6.99048	17.0117	3.71493e-05	0.000370103									Slc16a6	2.16449	7.33556	119.089	1.00135e-27	3.22627e-26		Glmn	-1.24897	3.54703	7.61197	0.00579821	0.023097
ZNF410	1.42358	6.9029	28.0981	1.15321e-07	1.63767e-06		SEC61G	1.17574	6.83854	14.2872	0.000156926	0.00121511									Fbxl21	2.1631	2.46887	10.965	0.000928473	0.00285629		Scly	-1.24918	4.40756	11.381	0.000741988	0.00424737
SELT	1.42287	8.08292	22.9713	1.64442e-06	1.64027e-05		EHD4	1.17554	6.11893	11.6396	0.000645641	0.00389202									Trip10	2.16181	3.52399	14.7914	0.000120083	0.000454746		Kcna3	-1.24941	6.13136	28.2547	1.06357e-07	2.136e-06
HMGA1	1.42052	6.83968	24.6736	6.79065e-07	7.68444e-06		NOL7	1.17477	6.79817	12.5108	0.000404617	0.00267599									Dnajb13	2.16164	3.98707	34.5617	4.12957e-09	3.23336e-08		Arrb2	-1.25031	7.02003	34.7749	3.7011e-09	1.05934e-07
FUBP1	1.42011	7.22636	24.3693	7.95242e-07	8.76588e-06		HSPA14	1.17469	5.30215	9.70755	0.00183513	0.00919254									Recql4	2.16155	2.18803	8.13462	0.00434278	0.0112105		Sp110	-1.25622	7.4761	28.427	9.72968e-08	1.96716e-06
TNFRSF1B	1.41498	9.68191	9.69757	0.00184512	0.00708482		NAT10	1.17253	7.61769	13.939	0.000188838	0.00142517									Ccnf	2.16114	2.87126	11.169	0.000831768	0.00258787		Plk4	-1.25902	5.08054	27.6685	1.43987e-07	2.78498e-06
USP31	1.4149	4.45214	9.28046	0.00231611	0.00853517		ZNF562	1.17191	4.54522	7.84109	0.00510718	0.0208863									Arhgap18	2.15901	6.23791	72.7699	1.45683e-17	2.44496e-16		Twf2	-1.26217	6.97806	30.2277	3.8419e-08	8.46341e-07
JUND	1.41401	9.32919	13.6435	0.000221008	0.00117212		NCBP1	1.17154	6.58148	19.2996	1.11731e-05	0.000133661									Mmd	2.15841	6.63343	83.5347	6.26059e-20	1.24284e-18		Dclre1a	-1.26294	2.50422	7.0056	0.00812549	0.0301825
SPPL2A	1.41388	6.19689	24.2312	8.54364e-07	9.28666e-06		UAP1	1.17115	6.66485	14.1244	0.000171106	0.00130871									Scrn3	2.15549	2.07654	11.1722	0.000830301	0.00258397		Ildr1	-1.26377	3.41702	10.4866	0.00120242	0.00638288
HSPA9	1.41244	9.045	19.2056	1.17367e-05	9.27449e-05		HERPUD1	1.17111	7.88348	12.144	0.000492458	0.00312481									Tmem64	2.15424	10.4741	130.512	3.16684e-30	1.13236e-28		Cep19	-1.26713	2.96733	8.98095	0.00272808	0.0125855
OTUD6B	1.41051	5.0934	9.34127	0.0022405	0.00831286		WDR75	1.17045	6.27368	11.7871	0.000596437	0.00366203									Runx1	2.15274	7.2204	105	1.22111e-24	3.2918e-23		Cd226	-1.27038	7.31112	34.4078	4.46923e-09	1.25035e-07
UTP6	1.41036	6.36722	15.347	8.94609e-05	0.000542007		RALA	1.16903	6.08648	14.9565	0.000110016	0.00089566									Trp53i13	2.14936	5.87809	89.305	3.38402e-21	7.45475e-20		0610007P14Rik	-1.27353	4.88171	19.5223	9.94319e-06	0.000111146
SLC25A17	1.40726	5.05891	12.3034	0.000452132	0.00215731		TIGAR	1.16841	4.96972	11.6604	0.000638429	0.00386194									Arhgap10	2.14615	4.14294	37.9475	7.26728e-10	6.18875e-09		Mvd	-1.27368	4.2504	12.84	0.000339284	0.00219923
NEU1	1.40633	5.74198	15.4007	8.69583e-05	0.000529409		PISD	1.16489	5.68883	10.2455	0.00137022	0.00726199									Lpxn	2.14431	8.61931	133.566	6.79968e-31	2.52111e-29		Traf3ip3	-1.27381	6.94961	52.8932	3.52192e-13	2.51119e-11
SHQ1	1.40617	6.26431	14.7475	0.00012291	0.000705702		SSRP1	1.16301	6.48026	16.7109	4.35309e-05	0.00042127									Gm20235	2.14388	5.56368	62.6677	2.44694e-15	3.43255e-14		Tpgs1	-1.27569	4.57329	17.6942	2.59412e-05	0.000252701
POLD2	1.40501	7.1742	18.8162	1.43941e-05	0.000111301		SNRNP35	1.16142	5.14565	10.3178	0.00131755	0.00704551									Hspa2	2.14079	5.74218	41.1273	1.42633e-10	1.31401e-09		Inpp5b	-1.27674	6.97471	29.2693	6.29861e-08	1.32922e-06
FASN	1.40321	3.78082	8.82229	0.00297574	0.0105406		MRPS23	1.16119	5.58341	9.42789	0.0021371	0.0104012									B3gat2	2.13719	1.93109	8.3777	0.00379852	0.00994615		Gtf2h2	-1.27765	4.45877	20.2837	6.67684e-06	7.80368e-05
STOML2	1.40198	6.52867	19.975	7.84629e-06	6.51559e-05		ZNF202	1.16116	5.35128	11.1355	0.000846914	0.00489037									Sytl3	2.13379	7.23809	90.4183	1.92776e-21	4.30176e-20		St8sia1	-1.28234	4.61488	11.4754	0.000705217	0.00408159
NOL11	1.40088	6.83281	17.2882	3.2117e-05	0.00022286		TLE3	1.16018	5.78576	13.7152	0.000212724	0.00157225									Sipa1	2.13243	8.04613	70.0096	5.90168e-17	9.48203e-16		Bbs4	-1.28261	3.94839	8.04071	0.00457376	0.0189655
LTBP4	1.3978	7.21227	13.6501	0.00022023	0.00116849		SRRT	1.15934	7.85987	16.1566	5.83153e-05	0.000534997									Dusp6	2.13217	6.19669	73.8946	8.24026e-18	1.41044e-16		Tab1	-1.28449	4.475	12.8111	0.000344567	0.00222391
METTL2A	1.39684	4.48488	10.9014	0.00096092	0.0041003		LBHD1	1.15868	6.26531	12.5641	0.000393222	0.00261862									Adat3	2.12593	2.86118	28.6467	8.68636e-08	5.80214e-07		Cdc25a	-1.2847	4.43834	13.5965	0.000226603	0.00157745
HSP90AA1	1.39569	9.68996	17.8073	2.44444e-05	0.00017632		UBASH3B	1.15698	5.81176	9.47762	0.00207994	0.0102104									Rilpl2	2.12393	5.82447	60.4322	7.61557e-15	1.02648e-13		Apba3	-1.28738	4.8205	14.6125	0.000132034	0.000998121
TCEB3	1.3952	6.90826	24.0388	9.44125e-07	1.0113e-05		MRPL13	1.15624	4.85468	7.1638	0.00743895	0.028156									Lysmd2	2.11639	5.80242	80.5682	2.80841e-19	5.30429e-18		Brip1	-1.28813	3.39773	9.40372	0.00216546	0.0103794
NEMP1	1.39372	5.14918	9.68591	0.00185687	0.00712616		CRLS1	1.15435	5.99952	8.47746	0.00359573	0.0158875									4932438H23Rik	2.11592	4.18307	17.5334	2.82298e-05	0.00012183		Gm6637	-1.28857	3.36245	8.93377	0.00279946	0.0128607
MAP9	1.39265	3.81406	6.79411	0.00914591	0.0268791		PEX5	1.15398	5.8658	13.0457	0.000303988	0.00211793									Ckap2	2.1146	2.55797	6.39765	0.0114272	0.0258975		Dcaf5	-1.28921	6.07061	34.6494	3.94759e-09	1.11926e-07
CERK	1.39082	8.67076	19.0773	1.25529e-05	9.84021e-05		MIER2	1.15321	3.90398	6.48468	0.0108808	0.0380737									Ikzf2	2.11338	5.75217	52.4231	4.47437e-13	5.12999e-12		Fam78b	-1.28937	3.7959	7.2297	0.00717073	0.0273787
C21orf91	1.38952	6.94121	24.5298	7.31711e-07	8.15903e-06		ICOS	1.15224	4.54563	7.5336	0.00605589	0.023965									Abhd4	2.11283	4.83773	39.1532	3.91827e-10	3.4514e-09		Casp3	-1.29039	4.54208	23.9761	9.75378e-07	1.50683e-05
SRF	1.38893	5.42657	14.8153	0.000118567	0.000684853		IGF2R	1.15091	8.53438	14.9315	0.000111486	0.000905274									Xlr3a	2.1105	0.644744	5.94647	0.0147468	0.0322217		Nudcd1	-1.29211	3.62358	10.0252	0.00154417	0.00786753
NDUFS6	1.38841	6.27964	18.9015	1.37647e-05	0.000107163		TTC4	1.15015	5.99464	13.1562	0.000286574	0.00201909									Dusp2	2.10496	8.79639	82.7704	9.21587e-20	1.80571e-18		Gnb1l	-1.2933	2.73186	7.21913	0.00721305	0.0275142
ETNK2	1.38651	3.76126	6.57044	0.0103686	0.0297118		GSPT1	1.15006	8.32656	15.2149	9.59413e-05	0.000802644									Gm4583	2.10378	1.5065	7.27534	0.00699077	0.0170145		Fmnl3	-1.29345	5.54279	12.8179	0.000343321	0.00221943
DCTN6	1.38575	4.81351	10.4961	0.00119628	0.00494114		MGAT2	1.14903	7.07876	14.2126	0.000163273	0.00125725									Rnh1	2.10269	7.42512	169.357	1.02262e-38	4.94883e-37		Rasal3	-1.29506	8.98774	40.0918	2.42306e-10	9.83091e-09
NDUFAB1	1.38476	6.40888	16.8274	4.0938e-05	0.000276553		ZNF268	1.14791	5.76033	9.44265	0.00211998	0.0103451									Mettl7a1	2.10169	3.14188	15.984	6.38807e-05	0.000255395		Paxip1	-1.29742	5.93868	34.2751	4.78467e-09	1.32541e-07
ERF	1.38411	2.86159	5.45757	0.0194838	0.0497371		FKBP2	1.14759	6.58766	12.8354	0.00034012	0.002313									Dact1	2.10071	1.79093	9.92751	0.00162826	0.0046941		Enkd1	-1.29895	2.39759	7.1123	0.00765569	0.0287925
ADAT2	1.38407	4.55672	9.20869	0.00240869	0.00879871		TUBA4A	1.14675	7.85501	14.0198	0.000180895	0.00137769									Cdca2	2.09718	3.13165	10.997	0.000912599	0.0028132		Arhgef2	-1.29943	6.30425	41.4448	1.21246e-10	5.21791e-09
ALG5	1.38274	5.74327	15.3286	9.03391e-05	0.000546534		EMG1	1.14666	6.21303	11.8592	0.000573767	0.00353847									Agfg2	2.09368	5.09403	63.1275	1.93755e-15	2.74999e-14		Pus10	-1.29965	4.4578	16.9848	3.76795e-05	0.000347655
TRBV4-2	1.38041	5.91981	10.5818	0.00114207	0.00474855		SCO1	1.14442	5.07883	8.08737	0.00445749	0.018743									B4galt4	2.09257	3.29173	13.7909	0.000204326	0.000732995		Ercc6l	-1.30019	2.93255	8.98141	0.0027274	0.0125855
C4orf32	1.38029	5.0043	7.14741	0.00750724	0.0228074		DDX47	1.14403	7.02021	16.0002	6.33367e-05	0.000573052									Ccne2	2.08638	1.79794	12.2192	0.000473006	0.00157931		Poc1b	-1.30051	4.49074	22.6707	1.9228e-06	2.66932e-05
MPHOSPH6	1.37955	5.28195	10.3236	0.00131343	0.00532823		DPM1	1.1421	6.09482	14.0128	0.000181566	0.00138112									Gm16201	2.08549	0.378298	6.03007	0.0140641	0.0308863		Bscl2	-1.30245	6.60065	37.3708	9.76752e-10	3.37245e-08
PLXND1	1.37798	6.86537	7.98429	0.0047185	0.0155443		MRRF	1.1409	4.90675	10.0383	0.00153319	0.00795721									Traj33	2.08374	2.05812	11.1583	0.000836551	0.0026001		Ccdc61	-1.30295	3.73981	14.2446	0.000160523	0.00117159
SERP1	1.3753	8.63231	17.0445	3.65136e-05	0.000249493		SPTY2D1	1.14	6.47985	9.47049	0.00208804	0.0102294									Pidd1	2.08267	3.05592	13.4169	0.000249363	0.000878089		Cd5	-1.30418	6.38401	19.3301	1.09957e-05	0.000120893
PHLPP2	1.37512	4.6418	9.38205	0.00219121	0.00817115		TET3	1.13968	3.95384	7.09135	0.00774567	0.0291009									Mpst	2.08252	0.709359	5.2244	0.0222721	0.046129		Vav1	-1.30445	7.42381	47.8773	4.53747e-12	2.68022e-10
CHUK	1.37383	5.88778	20.6002	5.65906e-06	4.86968e-05		UBE2N	1.13913	7.85475	13.0832	0.000297952	0.00209101									Smc2	2.08041	5.62249	73.5566	9.77914e-18	1.65504e-16		Parp10	-1.30553	6.46214	33.7008	6.42742e-09	1.7288e-07
ENO1	1.37336	9.97844	14.138	0.000169876	0.000936266		TMEM185B	1.13854	5.66296	11.5972	0.000660496	0.00396773									Cby1	2.07692	3.03473	21.0935	4.37401e-06	2.2183e-05		Tsfm	-1.3061	3.68362	14.2359	0.000161265	0.0011763
ADAM17	1.37171	5.64972	10.5489	0.00116258	0.00481943		TMEM184C	1.13802	6.1232	12.2176	0.000473397	0.00303563									Prr11	2.07643	2.49342	22.1202	2.56103e-06	1.35412e-05		Mmgt2	-1.30737	3.54224	11.6632	0.000637497	0.00374541
EIF4G1	1.36915	8.29698	20.0128	7.69264e-06	6.40763e-05		BLMH	1.13654	6.18566	11.8927	0.000563545	0.00348746									Adam19	2.07592	7.00998	43.5224	4.19124e-11	4.01786e-10		Rufy1	-1.30877	5.08091	20.7284	5.29241e-06	6.46135e-05
ESF1	1.36873	5.73915	10.5825	0.00114161	0.00474825		EIF6	1.13587	7.51019	10.6853	0.00107992	0.00600579									Dab2ip	2.07058	0.66844	5.11281	0.0237498	0.0486393		Fam185a	-1.31296	3.63935	6.96925	0.00829222	0.0307072
TIMM50	1.36823	6.08683	17.1592	3.43737e-05	0.000236402		SLC35B1	1.13245	5.8278	13.2584	0.000271356	0.00193034									Cdkl2	2.06149	2.05235	8.03054	0.00459952	0.0117949		Kif3b	-1.31698	4.48785	16.324	5.33832e-05	0.000469196
URB1	1.36665	5.65286	11.8695	0.000570616	0.00263723		EIF1AX	1.13114	7.63329	8.94265	0.00278588	0.0128397									Ptprs	2.06058	5.93928	65.2895	6.46635e-16	9.53727e-15		Poll	-1.3173	3.37386	10.7548	0.0010401	0.00565066
GNL1	1.36599	6.91172	20.5126	5.92399e-06	5.0625e-05		CMC2	1.13007	4.98309	6.60106	0.0101918	0.036107									Grina	2.06029	7.40001	75.178	4.30125e-18	7.51161e-17		Chst10	-1.31739	4.14313	16.02	6.26784e-05	0.000536416
NFKBIA	1.36551	8.49876	12.6098	0.000383727	0.00187899		CEBPZ	1.12837	7.28218	12.9723	0.000316127	0.00219031									Pola1	2.05688	5.26738	49.7536	1.74322e-12	1.89925e-11		Rp2	-1.31771	4.53443	14.953	0.000110224	0.000865843
WDR5	1.36519	5.92479	12.5862	0.00038861	0.00189845		SPPL2A	1.12836	6.19717	15.8069	7.01448e-05	0.000620298									Dctpp1	2.05644	3.70544	16.1941	5.71712e-05	0.000231101		Dtwd1	-1.32052	2.55301	6.73403	0.00945907	0.0340709
MRPL50	1.36498	5.61898	11.8075	0.000589939	0.0027155		PSMD5	1.12627	6.22737	16.9849	3.76786e-05	0.000374779									Ric1	2.05571	6.8113	83.2318	7.29753e-20	1.43685e-18		H6pd	-1.32054	5.25143	32.6261	1.11706e-08	2.7811e-07
SEH1L	1.36342	6.47151	18.9695	1.32826e-05	0.000103927		SNRPB2	1.12577	6.63343	11.1506	0.000840026	0.00485732									Frmd4a	2.04803	5.20108	38.7791	4.74579e-10	4.12901e-09		Ssx2ip	-1.32209	4.73715	14.0118	0.000181665	0.00130612
MPP6	1.36162	4.70591	7.95388	0.00479844	0.0157568		IPCEF1	1.12405	7.68696	7.68875	0.00555662	0.0222639									4930486L24Rik	2.04484	3.74567	29.9262	4.48815e-08	3.10282e-07		Cdk6	-1.3233	4.26509	21.2113	4.11323e-06	5.18999e-05
POLR3D	1.36117	4.97313	9.9434	0.00161427	0.00633305		EXOSC2	1.12359	5.81442	10.2873	0.00133947	0.00713528									Ticam1	2.03946	3.43181	11.8065	0.000590239	0.00192904		Pmf1	-1.32457	4.67715	18.3298	1.85778e-05	0.000188437
STIP1	1.36105	8.32092	16.6692	4.44972e-05	0.000297226		DDX56	1.12311	7.18846	15.5646	7.97344e-05	0.000690462									Rnls	2.03839	2.99352	17.6237	2.69216e-05	0.000116735		Rnf26	-1.32617	4.88243	22.1311	2.5465e-06	3.43237e-05
NUFIP1	1.3607	4.7262	7.74269	0.00539303	0.0173718		TRAF2	1.123	6.01315	12.924	0.000324404	0.00223037									Sh2d2a	2.03189	10.2683	74.2096	7.02475e-18	1.20754e-16		Tmem173	-1.3284	6.52918	19.3871	1.06723e-05	0.000117659
TCP11L1	1.35795	4.05736	8.08518	0.00446288	0.01483		RRP7A	1.12132	7.36379	11.1968	0.000819401	0.00474684									Nbeal2	2.02576	7.8423	59.5576	1.18765e-14	1.58484e-13		Car5b	-1.32854	4.73251	16.6723	4.44249e-05	0.00040009
SPATA2	1.35696	5.18173	13.1889	0.000281618	0.00144221		TRAPPC4	1.12074	6.35172	8.28758	0.00399172	0.0172593									Dlgap5	2.02537	3.61367	26.0048	3.4057e-07	2.08212e-06		Srek1ip1	-1.32875	3.12601	6.11048	0.0134383	0.0447448
SDCBP	1.35629	8.34797	15.6174	7.75386e-05	0.000480003		TPRKB	1.1205	5.02373	6.94688	0.00839656	0.0309291									Rnpep	2.02447	6.48369	74.9481	4.8326e-18	8.3909e-17		Pstpip1	-1.32895	7.32943	47.5666	5.31677e-12	3.08015e-10
ATN1	1.35557	3.41159	6.86251	0.0088023	0.0260051		PSMC6	1.11932	6.48975	15.8905	6.71147e-05	0.000598151									Mbnl3	2.02325	5.76194	72.6013	1.58678e-17	2.65197e-16		Ogfod1	-1.33228	3.469	9.96623	0.00159438	0.00808257
PA2G4	1.35514	8.43866	17.4284	2.98337e-05	0.000209338		ZNF48	1.11916	5.055	7.88024	0.00499779	0.0205782									Map7d1	2.01962	6.45187	96.8485	7.48407e-23	1.80366e-21		Cyb561a3	-1.33422	5.69672	28.0004	1.21291e-07	2.39993e-06
GYG1	1.35419	6.64762	12.5543	0.000395294	0.00192658		EIF3I	1.11793	7.70434	13.6853	0.000216141	0.00159031									Rftn1	2.01862	7.95456	74.622	5.70039e-18	9.85504e-17		Prim1	-1.33494	4.55682	16.8091	4.13343e-05	0.000376761
PSMA6	1.35279	7.32455	17.5744	2.76288e-05	0.000195649		C11orf31	1.11692	6.54916	12.889	0.000330515	0.00226367									Slc37a2	2.0185	4.31791	40.3783	2.09251e-10	1.88733e-09		Flywch1	-1.33568	4.11189	16.6198	4.56721e-05	0.000410096
NOL7	1.35251	6.79916	16.3878	5.16176e-05	0.000337578		MED19	1.11658	4.69146	7.61964	0.0057736	0.0230153									Itgal	2.01846	10.1712	80.5921	2.77469e-19	5.24883e-18		Mtg2	-1.33612	4.54074	28.2051	1.09118e-07	2.18417e-06
LARP1	1.34994	7.35444	15.047	0.000104865	0.000619439		MEX3C	1.11534	5.99831	12.3599	0.000438661	0.00285437									Wls	2.0178	6.95057	85.6111	2.19039e-20	4.49645e-19		Gm20069	-1.33843	3.41863	9.47995	0.00207729	0.0100166
SMIM13	1.34966	4.05704	9.51335	0.00203982	0.00769608		LARS2	1.11421	5.1231	7.47195	0.00626677	0.0245335									Firre	2.01767	5.01937	39.7968	2.81806e-10	2.51725e-09		Runx2	-1.33858	7.08006	23.9583	9.84429e-07	1.51693e-05
EIF5A	1.34461	8.83473	6.24921	0.0124249	0.0345192		PSME3	1.11298	8.20239	14.3768	0.000149633	0.00117096									Nsl1	2.00972	2.98308	20.3738	6.36975e-06	3.1265e-05		D6Wsu163e	-1.33894	2.88492	8.61995	0.00332501	0.0147846
LAG3	1.34387	6.98074	6.53754	0.0105621	0.0301351		C5orf51	1.11185	5.13791	8.46907	0.00361236	0.0159385									D930048N14Rik	2.00913	2.0081	9.14845	0.00248929	0.00687915		Gpsm2	-1.33996	4.32805	12.7718	0.000351887	0.00226267
TWISTNB	1.34345	6.15397	15.0397	0.000105274	0.000621266		C8orf33	1.10987	6.65602	11.0271	0.000897909	0.00514683									Plp2	2.00698	6.89504	107.13	4.16872e-25	1.16012e-23		Mpi	-1.34035	3.74016	7.87398	0.00501511	0.0204716
EMG1	1.33966	6.2142	15.9583	6.47546e-05	0.0004102		GOT1	1.10757	5.45515	7.23288	0.00715804	0.0273492									Fmnl3	2.00486	5.54279	29.0935	6.89695e-08	4.67163e-07		Dhcr7	-1.34077	4.42218	13.8596	0.000196988	0.00140125
ZC3H15	1.33966	7.30611	16.1285	5.91872e-05	0.000378574		NOC4L	1.10685	6.0821	10.5432	0.00116617	0.00639452									Pik3cg	1.99864	6.33091	44.976	1.99467e-11	1.97176e-10		Taf6l	-1.3483	2.13171	6.28938	0.0121463	0.0413806
SLC25A19	1.33811	4.18302	7.49534	0.00618588	0.0194892		CSTF1	1.10664	6.03851	11.6547	0.000640415	0.00386753									Fndc4	1.9981	2.70846	5.16448	0.0230533	0.0475029		Gstt2	-1.3491	4.42983	16.7195	4.33325e-05	0.000390836
APIP	1.33756	4.40105	9.84241	0.00170534	0.00664102		SLC25A17	1.10617	5.05604	7.79209	0.00524755	0.0213329									Hist1h2bc	1.99807	4.57875	39.9878	2.55557e-10	2.29297e-09		Gdpd5	-1.35092	4.66495	11.4049	0.000732514	0.00421326
TIGAR	1.33403	4.97107	14.9202	0.000112156	0.000653558		INO80B	1.10544	4.49614	7.66441	0.00563206	0.0225313									Rps6ka1	1.99785	7.89856	50.77	1.03847e-12	1.15439e-11		Golm1	-1.35247	7.07786	41.4871	1.1865e-10	5.12448e-09
RAD1	1.334	5.13246	10.655	0.00109775	0.0045979		HAUS7	1.10542	4.85233	8.09373	0.00444186	0.0186963									Sepp1	1.99635	9.37121	160.768	7.69002e-37	3.47059e-35		Mthfd2	-1.35264	5.23737	35.4568	2.60767e-09	7.79712e-08
CAMKK2	1.33377	6.26348	17.1084	3.53065e-05	0.000242171		SUCLA2	1.1047	5.63211	11.4316	0.000722047	0.00427387									Phf11b	1.99448	6.13806	38.2324	6.27996e-10	5.42074e-09		Mllt1	-1.35466	5.04321	27.8062	1.34094e-07	2.61039e-06
TXN	1.33314	6.37031	11.3558	0.000752124	0.00332855		GALE	1.10256	4.75587	6.96038	0.00833345	0.0307691									Pcdhgc3	1.99114	2.53032	7.76301	0.00533271	0.0134462		C2cd5	-1.35484	5.41608	30.6468	3.09542e-08	7.01125e-07
IMP4	1.33226	6.84692	12.9595	0.000318295	0.00160572		NASP	1.10211	6.73398	14.7668	0.000121657	0.000977823									Etv5	1.98425	2.31325	13.4773	0.000241465	0.00085302		Acsf3	-1.35827	2.66366	9.79313	0.00175165	0.00871128
PSMA3	1.33195	7.11458	16.9683	3.80087e-05	0.000258861		KRR1	1.10041	5.71481	9.10202	0.00255327	0.0119929									Ctnnbip1	1.98344	1.99212	5.83724	0.0156904	0.0339382		Cep72	-1.36225	2.73864	6.78943	0.0091699	0.0332223
PGM3	1.32838	3.80303	6.51457	0.0106994	0.0304614		CD84	1.09963	7.34178	7.41983	0.00645091	0.025053									Hist1h3a	1.98194	1.07599	5.87699	0.01534	0.0332938		Sumf1	-1.36262	4.80144	10.9315	0.000945425	0.00522107
TNFAIP3	1.32795	9.88666	8.93857	0.0027921	0.00998914		LYSMD3	1.09961	6.01956	8.47356	0.00360346	0.0159048									Ncapd2	1.97323	5.73625	85.3553	2.49296e-20	5.1002e-19		Nme7	-1.36742	2.9504	10.7155	0.0010624	0.00575366
DDX39A	1.32722	8.00982	21.4309	3.66804e-06	3.31415e-05		TSFM	1.09945	5.3818	7.85081	0.00507981	0.0208269									Grin2d	1.97061	1.93224	7.25297	0.00707839	0.017193		Slc25a45	-1.36921	5.16653	29.9697	4.38849e-08	9.54537e-07
TOMM22	1.32609	6.66802	12.174	0.000484612	0.00229224		NDUFAB1	1.09935	6.4078	10.8159	0.00100632	0.00566955									Cmpk2	1.96407	4.07739	26.6776	2.40393e-07	1.49548e-06		Rilpl2	-1.37574	5.82447	27.0694	1.96281e-07	3.62758e-06
ANP32B	1.3257	6.94943	15.9186	6.61272e-05	0.000416575		NABP1	1.09886	5.76849	9.45851	0.00210171	0.010277									Neu3	1.96165	4.95679	46.2168	1.05866e-11	1.07471e-10		Fen1	-1.37709	5.55592	26.4251	2.73954e-07	4.89785e-06
IL12RB1	1.32502	7.2386	11.0389	0.000892199	0.00384509		SEC14L1	1.09711	5.7753	8.84061	0.00294601	0.0134587									Syce2	1.96012	1.96024	11.7001	0.000624978	0.00202664		Dnal4	-1.37712	3.02558	8.24211	0.00409294	0.0173662
KRR1	1.32409	5.71713	12.9102	0.000326796	0.00164133		CBLB	1.09699	7.61808	16.2233	5.62982e-05	0.000520664									Gata3	1.9562	7.0518	95.4598	1.50926e-22	3.60844e-21		Kdm4a	-1.37789	5.17617	25.9129	3.57183e-07	6.15745e-06
CPD	1.32305	7.55741	15.0382	0.000105354	0.000621272		DENND5A	1.09693	6.23976	6.62281	0.0100681	0.0357498									Gm9938	1.95208	2.70512	12.7685	0.000352499	0.00120466		Wash1	-1.37931	3.38964	14.8876	0.000114108	0.00088767
RUVBL2	1.32296	6.69791	18.6461	1.57368e-05	0.00012005		TBL1XR1	1.09655	7.13527	10.7892	0.00102095	0.00573907									Prr7	1.95076	3.85615	17.295	3.20028e-05	0.000136411		Eva1b	-1.38058	4.56395	20.0071	7.71571e-06	8.89707e-05
ATAD3B	1.32274	6.22931	14.9914	0.000108003	0.000633488		TIMM21	1.09564	5.22322	9.91852	0.00163624	0.00839451									Rara	1.94886	7.23624	79.8933	3.95176e-19	7.39421e-18		Lxn	-1.38226	5.2918	17.5054	2.86498e-05	0.000273342
EMC9	1.32224	3.72911	7.15161	0.00748969	0.0227712		KHSRP	1.09507	5.50086	10.6865	0.00107919	0.00600438									Itpkb	1.94657	7.82159	77.9307	1.06718e-18	1.94546e-17		Hibch	-1.38313	3.47098	12.1855	0.000481637	0.00295656
YIPF5	1.32058	6.77001	18.3879	1.80196e-05	0.000135482		PSMC4	1.09355	7.4379	13.5157	0.000236581	0.00172213									5830444B04Rik	1.94597	3.06312	16.1379	5.88922e-05	0.0002375		Glcci1	-1.38364	4.91015	34.0995	5.2366e-09	1.43316e-07
PFAS	1.31914	6.62306	18.5144	1.68623e-05	0.000127625		ABCF1	1.09136	7.6022	15.5529	8.0227e-05	0.000693766									Ifitm3	1.94594	4.22567	5.50944	0.0189141	0.0398243		Helq	-1.38581	3.57462	12.4463	0.000418825	0.00262993
IMPDH2	1.31905	7.08209	21.4711	3.59194e-06	3.25879e-05		ZC3H15	1.08834	7.30559	10.8034	0.00101316	0.00570042									Fzd5	1.94561	3.64275	17.7676	2.49596e-05	0.000109236		Slfn9	-1.38916	3.41721	13.5725	0.000229519	0.00159407
TDG	1.31863	5.98256	13.4318	0.000247392	0.00129179		DNLZ	1.08708	5.27157	7.18842	0.00733756	0.027848									Agtrap	1.94557	5.89095	53.9731	2.03253e-13	2.41777e-12		Abi2	-1.39005	5.10709	23.3644	1.34034e-06	1.97931e-05
SLC35A2	1.31821	4.96263	12.956	0.000318895	0.0016081		PPME1	1.08643	5.61493	8.71611	0.0031541	0.0142378									St3gal3	1.94347	5.24621	53.8082	2.2105e-13	2.61398e-12		Fbxo27	-1.39292	3.86475	20.1483	7.16649e-06	8.31948e-05
ARMCX3	1.31527	6.36554	16.7624	4.23653e-05	0.000284643		PHB	1.08627	7.48788	13.4779	0.000241394	0.00175105									Nudt4	1.94259	7.70625	109.348	1.36122e-25	3.86856e-24		Klrd1	-1.39363	6.15259	21.2321	4.06898e-06	5.14674e-05
GLMN	1.31364	4.77506	12.6907	0.00036748	0.00181291		TMEM126A	1.08575	5.03402	8.17466	0.00424797	0.018123									Rsad2	1.94128	3.28161	10.3087	0.00132402	0.00390754		Mus81	-1.39958	4.77366	24.8932	6.05966e-07	9.8541e-06
NDUFAF6	1.31261	3.95303	7.0133	0.00809064	0.0242681		MRPL47	1.0846	5.82967	11.3083	0.000771605	0.00451383									Wbp1	1.94033	6.29865	72.5732	1.60951e-17	2.68252e-16		Tmem97	-1.40174	3.73153	20.3973	6.29182e-06	7.44028e-05
ZDHHC14	1.31258	3.81119	6.69519	0.00966734	0.0280948		DDX1	1.08457	7.13695	13.5652	0.00023042	0.00168316									Calhm2	1.93975	3.51882	23.8471	1.04297e-06	5.92543e-06		Jmjd7	-1.40179	3.01722	7.05466	0.00790595	0.0295401
ADAT3	1.31228	3.03202	6.00318	0.0142802	0.0386708		GFM1	1.08395	7.09205	16.0318	6.22866e-05	0.000566008									Wdr78	1.93801	3.00149	14.7999	0.00011954	0.000452831		Ict1	-1.40221	5.04172	29.7756	4.85048e-08	1.04e-06
SMPD2	1.31	4.17188	10.3758	0.00127678	0.0052049		BUD13	1.08391	4.78546	8.53557	0.00348272	0.015463									Fam109b	1.93797	2.05987	8.02616	0.00461065	0.0118109		Crmp1	-1.4034	7.13454	57.4637	3.44277e-14	3.0504e-12
SERPINB9	1.30866	8.25243	21.0825	4.39927e-06	3.90627e-05		ABRACL	1.08346	7.17631	9.4421	0.0021206	0.0103451									Gas8	1.93554	2.49265	13.7313	0.000210911	0.00075482		Dnmt1	-1.40413	7.18975	47.3092	6.06283e-12	3.42991e-10
SYVN1	1.30698	4.93768	12.9796	0.000314907	0.00159441		POLR3D	1.08283	4.96963	6.42853	0.0112301	0.0390341									Gm19826	1.93507	1.887	12.7109	0.000363523	0.00123916		Mcm2	-1.40569	6.79867	57.6533	3.12643e-14	2.81146e-12
DERL2	1.30676	6.08572	16.8186	4.11282e-05	0.000277454		CHD4	1.08164	8.08484	16.0961	6.02082e-05	0.000549428									Ccdc18	1.93229	1.28885	5.15564	0.023171	0.0477039		Ak2	-1.40835	7.09352	65.7197	5.19831e-16	7.11814e-14
MRPL14	1.30655	5.82001	11.2122	0.000812601	0.00354974		ANKRD40	1.08137	4.98601	8.33495	0.00388895	0.0169261									Pias3	1.93229	4.24494	22.5637	2.03285e-06	1.09601e-05		Cep97	-1.41061	5.72722	31.0836	2.47145e-08	5.71612e-07
LAP3	1.30651	6.48212	21.4305	3.66885e-06	3.31415e-05		BRIX1	1.08046	6.27674	8.25246	0.00406968	0.0174996									Wdfy1	1.92951	4.99742	51.374	7.63427e-13	8.60552e-12		Nudt1	-1.41125	3.01568	8.89694	0.0028565	0.0130679
CALU	1.30574	6.72127	15.3625	8.87337e-05	0.000538384		AGPS	1.08023	6.37385	11.9782	0.000538273	0.00336098									Adgrg5	1.92818	8.8818	73.6517	9.31919e-18	1.5861e-16		Ipp	-1.41168	3.57538	16.4931	4.88285e-05	0.000433911
THG1L	1.30539	3.46589	5.6985	0.0169794	0.0445345		SYVN1	1.07985	4.93707	9.06759	0.0026018	0.0121888									Wee1	1.92455	2.94692	11.7766	0.000599787	0.00195547		Lif	-1.41184	3.62416	11.0099	0.000906267	0.00503482
HCCS	1.30397	5.05678	11.128	0.000850349	0.00369272		DHX15	1.07844	7.78758	12.348	0.000441454	0.00286813									Aurka	1.92441	3.19855	11.3089	0.000771378	0.00242755		Apol7e	-1.41224	7.03171	21.7705	3.07291e-06	4.05126e-05
TIMM9	1.30369	5.34913	10.7147	0.00106285	0.00447723		NDUFS6	1.07791	6.27869	11.6207	0.000652234	0.00392375									Sh3bp2	1.91935	2.07268	11.1373	0.000846091	0.00262768		Cep250	-1.41378	5.71389	24.5328	7.30567e-07	1.1691e-05
UHRF1BP1L	1.30342	6.05633	14.2078	0.000163693	0.000906577		EIF1B	1.07499	5.94647	9.15498	0.00248041	0.0117211									4833419F23Rik	1.91509	0.463959	5.11647	0.0236997	0.0485683		Parp11	-1.41788	3.65567	13.9963	0.000183167	0.00131614
TRMT6	1.29818	5.70805	15.3667	8.85338e-05	0.000537692		HNRNPF	1.07384	8.86328	10.449	0.00122714	0.00667908									Sept9	1.91499	8.43856	69.5753	7.35537e-17	1.16775e-15		Thoc6	-1.41806	4.62364	22.0289	2.68581e-06	3.596e-05
TRMT61A	1.29508	5.8864	10.3334	0.00130644	0.00530333		PGD	1.07334	5.96851	12.1749	0.000484373	0.0030876									Myo16	1.91384	2.72983	10.2123	0.00139511	0.00409127		Zfp251	-1.41928	3.9892	25.0288	5.6481e-07	9.24723e-06
NARS	1.29384	8.14644	18.6627	1.56009e-05	0.000119305		BCL10	1.07265	4.64955	8.23121	0.0041176	0.0176632									Ttc39b	1.91353	7.22041	93.0299	5.15111e-22	1.19138e-20		Nup37	-1.41943	3.03635	8.5085	0.00353491	0.0154556
RPL36AL	1.29373	8.18714	16.4363	5.03115e-05	0.000329982		NUDC	1.07149	7.85507	10.939	0.00094159	0.00535307									Cep89	1.91299	3.14568	13.1736	0.000283922	0.000987946		Cep95	-1.41978	4.18999	14.0701	0.000176118	0.00127003
LBHD1	1.2928	6.26666	15.468	8.39161e-05	0.000513135		RAP1A	1.0712	6.3737	8.66114	0.00325068	0.0146									Snord14e	1.9115	1.61684	7.68548	0.0055667	0.0139806		Psmb9	-1.42156	7.27806	49.7884	1.71257e-12	1.07481e-10
ARL13B	1.2915	3.29954	5.63917	0.0175635	0.0456928		DUSP14	1.06959	5.15886	6.1335	0.0132644	0.0446897									Rhoq	1.90967	6.91805	28.5381	9.18716e-08	6.10956e-07		Wdfy1	-1.42214	4.99742	29.4891	5.62311e-08	1.19293e-06
TRAPPC4	1.291	6.35308	10.8889	0.000967442	0.00412672		KIN	1.06955	4.73944	7.33416	0.00676563	0.0260648									Smpdl3a	1.90544	7.95035	110.624	7.15323e-26	2.07702e-24		Tfeb	-1.42266	4.40985	20.3489	6.45289e-06	7.59047e-05
RPE	1.28979	4.57888	9.26647	0.00233387	0.00858796		MBOAT7	1.06864	5.7146	8.37239	0.00380964	0.0166562									Orc1	1.90497	2.88145	10.4708	0.00121275	0.00361813		Mina	-1.42301	5.87075	44.4315	2.6341e-11	1.32807e-09
PIGV	1.28841	4.83044	11.2201	0.000809169	0.00354093		RCC2	1.0654	6.81033	15.9687	6.43989e-05	0.000581122									Zfp691	1.90217	0.69109	5.18698	0.0227567	0.0469713		Samd10	-1.42416	4.18641	13.5671	0.000230185	0.00159777
RWDD1	1.28777	6.03251	12.7863	0.000349172	0.00173905		OPA3	1.06401	4.98355	9.17195	0.00245753	0.011634									Surf4	1.90134	8.84969	112.763	2.43211e-26	7.30845e-25		Armc9	-1.42579	2.44745	9.36199	0.00221532	0.0105583
FAM195A	1.28768	4.69015	7.46794	0.00628073	0.0197		NUBP1	1.06261	5.23911	9.26868	0.00233106	0.011133									Znrf1	1.89519	9.0753	162.642	2.99576e-37	1.37782e-35		Cisd3	-1.42808	4.46389	13.4394	0.000246393	0.00169272
JMJD6	1.28709	5.88415	17.1583	3.43899e-05	0.000236402		MAD2L1BP	1.06242	4.8574	8.89731	0.00285592	0.0131045									Sirt2	1.89399	6.81609	76.8602	1.83499e-18	3.32006e-17		4930427A07Rik	-1.42946	3.51022	10.6892	0.00107765	0.00582841
ZNF48	1.28678	5.05348	10.2345	0.00137841	0.00555939		PIK3C2A	1.06175	5.3152	7.02032	0.00805898	0.0299234									Slc4a7	1.89261	6.8543	87.847	7.07168e-21	1.51626e-19		Galk2	-1.43302	4.73425	26.4176	2.75027e-07	4.90975e-06
NOC2L	1.28658	7.46543	17.7175	2.56259e-05	0.000183518		MAPK1IP1L	1.05763	8.36859	12.2201	0.000472771	0.00303374									Arhgap11a	1.88634	4.66121	19.4989	1.00656e-05	4.76398e-05		Brca2	-1.43479	2.66632	7.89674	0.0049524	0.0202568
GBP5	1.28525	8.88255	7.54846	0.00600613	0.0190042		CISD1	1.05648	4.96441	7.16081	0.00745134	0.0281943									Cxcl16	1.8832	2.72964	10.1486	0.0014441	0.00421853		Oas1c	-1.43781	2.57603	7.38732	0.00656854	0.0255738
HM13	1.28367	7.94245	20.2455	6.81139e-06	5.75404e-05		PRELID3B	1.0549	6.58947	7.5069	0.0061463	0.0242004									Fuca2	1.88294	6.185	56.3996	5.91438e-14	7.42377e-13		Cracr2a	-1.44111	3.48398	12.5927	0.000387253	0.00245471
FARSB	1.28348	6.80314	15.1036	0.000101767	0.000603132		TRIM28	1.05421	7.98287	13.3868	0.000253399	0.00182543									Nudt5	1.87507	4.8011	43.8444	3.55555e-11	3.42481e-10		Pdlim2	-1.44176	5.67292	43.6755	3.87592e-11	1.89089e-09
PTGER4	1.27998	7.58101	6.77959	0.00922059	0.0270541		RSL1D1	1.05306	8.22846	8.96714	0.00274878	0.0127061									Maz	1.87432	7.03157	124.129	7.8936e-29	2.62033e-27		Dpp3	-1.44363	6.48668	42.8742	5.83766e-11	2.68508e-09
PSME3	1.27995	8.2025	18.8472	1.41621e-05	0.000109575		MIEF1	1.05237	6.69308	11.389	0.00073881	0.00435046									Gpr183	1.87307	9.11319	139.191	3.99995e-32	1.55482e-30		Gpnmb	-1.44498	2.69389	7.36999	0.00663215	0.0257632
RIOK2	1.27793	5.82558	11.2166	0.000810684	0.00354508		ALYREF	1.05169	6.06695	10.5048	0.00119062	0.0065058									Rnd1	1.87248	1.99824	8.90507	0.00284379	0.00771528		Bora	-1.44506	3.36131	11.8402	0.000579661	0.00344084
ALDH18A1	1.27725	7.46606	16.2454	5.56435e-05	0.000360329		NOB1	1.05071	6.14779	9.0211	0.0026688	0.0124421									Tube1	1.87035	3.77953	19.321	1.10487e-05	5.17237e-05		Rgs14	-1.44538	6.25575	38.541	5.36164e-10	1.96975e-08
CCDC71L	1.27615	3.51358	7.25477	0.0070713	0.0217262		OLA1	1.05049	6.13022	13.7653	0.000207132	0.00154008									Cep290	1.86928	2.19211	6.56371	0.0104079	0.0239617		Dctpp1	-1.45202	3.70544	8.58387	0.00339153	0.0150029
PSMA5	1.27527	7.09355	18.7554	1.48603e-05	0.000114595		MCM6	1.04933	5.79622	6.45552	0.0110608	0.0385742									Paqr4	1.86824	2.9102	18.1756	2.01442e-05	8.96374e-05		Asb7	-1.45477	2.35075	7.93374	0.00485214	0.0199211
FAS	1.27509	5.74641	5.95894	0.0146429	0.0394413		WBSCR22	1.04865	6.96739	9.55344	0.00199575	0.00985899									Ece1	1.86447	7.0764	36.8981	1.24468e-09	1.03152e-08		Fancg	-1.45545	4.34561	21.4163	3.69623e-06	4.74836e-05
MRPL33	1.27433	5.61605	11.0203	0.00090119	0.0038785		ARHGEF2	1.04836	6.5691	12.8511	0.000337287	0.00229999									Tyro3	1.85962	2.9114	7.44194	0.00637213	0.0157409		Mettl9	-1.46107	4.54075	26.9555	2.08192e-07	3.81264e-06
LAX1	1.27342	6.66346	9.44388	0.00211855	0.00793567		MORF4L2	1.04739	7.21612	11.5667	0.000671431	0.00401991									Casp3	1.85958	4.54208	46.6713	8.39476e-12	8.60909e-11		Nupl2	-1.46346	3.05704	6.18239	0.0129028	0.0434176
SS18L2	1.27238	6.27338	14.6284	0.000130928	0.00074626		PELP1	1.04613	4.95724	7.91592	0.00490015	0.0202495									Tgfb3	1.8556	3.98724	23.8529	1.03987e-06	5.91061e-06		Asrgl1	-1.46424	4.26004	22.7351	1.85944e-06	2.60235e-05
SMIM15	1.27184	5.95085	15.7994	7.04261e-05	0.000440398		EMC2	1.04607	4.6148	6.82159	0.00900623	0.0327126									Mpzl3	1.85554	3.96473	25.2407	5.0602e-07	3.02157e-06		Lrmp	-1.46511	6.50407	36.5866	1.46033e-09	4.75593e-08
ATP6V0B	1.27153	7.00357	11.5035	0.000694663	0.00311838		PFKP	1.04401	7.51193	6.13149	0.0132795	0.0447043									Zyx	1.85545	8.91155	75.985	2.85834e-18	5.07261e-17		Gm20140	-1.46604	4.12776	15.4669	8.3964e-05	0.000689684
MRPS7	1.27143	6.76995	15.7362	7.28182e-05	0.000454252		COPS3	1.04342	6.61887	11.1726	0.000830139	0.00480682									Fbxo44	1.85513	1.54308	5.41899	0.0199189	0.0417213		Phf7	-1.4738	2.75361	6.59733	0.0102132	0.0361117
ATOX1	1.27118	4.78762	10.8801	0.000972035	0.0041449		BAG1	1.04339	6.28356	7.76497	0.00532692	0.0215435									Fkbp2	1.85477	5.25044	52.3659	4.60665e-13	5.27162e-12		Xpnpep3	-1.47449	3.36746	7.22305	0.00719735	0.027463
ICAM1	1.26992	5.6591	7.50669	0.00614701	0.0193814		PDCD5	1.0428	5.92668	6.90286	0.00860582	0.0315065									Ccdc34	1.85171	2.46728	13.3946	0.00025235	0.000887572		Sp100	-1.4746	8.09989	47.8859	4.51769e-12	2.68022e-10
PSMA4	1.26955	7.24363	22.274	2.36387e-06	2.25758e-05		PPIL4	1.04115	5.30712	9.06088	0.00261137	0.0122245									Slc35d2	1.85144	4.19567	35.9053	2.07146e-09	1.67975e-08		Kif3a	-1.47601	3.43069	15.5873	7.87822e-05	0.000651562
SMAD3	1.26925	6.9467	14.2842	0.000157176	0.00087397		IFIT5	1.04067	5.6785	7.36562	0.00664827	0.0256917									Dhx37	1.85129	6.08682	63.0557	2.00946e-15	2.8487e-14		9530082P21Rik	-1.47625	3.10408	11.9391	0.000549679	0.00329862
POLR1A	1.26864	5.56804	9.29663	0.00229576	0.00848536		ZNF263	1.04032	6.73304	12.7916	0.000348185	0.002364									Ggh	1.848	5.5595	57.7039	3.047e-14	3.9353e-13		Ptpn6	-1.47743	7.34358	39.4423	3.379e-10	1.29672e-08
FBXO5	1.26837	3.86386	5.87592	0.0153494	0.0409633		STRBP	1.03977	6.12732	8.49158	0.00356794	0.0157758									Gale	1.84739	4.67603	32.9378	9.51538e-09	7.11734e-08		Haus8	-1.47871	4.40752	16.1348	5.89909e-05	0.000509323
CWC25	1.26752	5.93133	15.6049	7.80531e-05	0.000481758		BMS1	1.03684	7.43869	13.8319	0.000199912	0.00149701									Ifitm2	1.8472	3.44636	5.31793	0.0211071	0.0439502		Alad	-1.47918	4.48792	17.0704	3.60189e-05	0.000334382
PRELID3B	1.26669	6.5908	10.687	0.00107889	0.00453256		UBE2W	1.03615	4.90445	6.93393	0.00845755	0.0310806									Sypl	1.84622	5.01645	40.4167	2.05182e-10	1.85341e-09		Mdm1	-1.48023	3.19543	8.43134	0.00368808	0.0159517
SREBF2	1.26657	7.81618	13.0205	0.000308095	0.00156372		USP12	1.03607	6.10586	8.3793	0.00379518	0.0166104									Cep170	1.84274	6.22743	25.1252	5.37257e-07	3.19385e-06		Armt1	-1.48308	3.48733	18.3124	1.87487e-05	0.00019001
CCDC117	1.26577	5.54646	16.8156	4.11938e-05	0.000277561		NOC2L	1.03546	7.465	11.639	0.000645838	0.00389202									Rap2a	1.84237	5.77394	76.0291	2.79521e-18	4.96789e-17		Tfdp1	-1.4836	5.51639	34.1847	5.01214e-09	1.37891e-07
ARHGEF39	1.2634	3.5536	5.67759	0.017183	0.0449492		RIOK2	1.03345	5.82378	7.46541	0.00628958	0.0245865									Syngr2	1.83742	7.27822	104.761	1.37802e-24	3.69826e-23		Cbx3	-1.48624	6.25758	43.5255	4.18463e-11	2.00896e-09
POP7	1.2627	5.22706	9.13917	0.00250194	0.00908615		SH2B3	1.033	6.59776	9.91399	0.00164027	0.00840487									Pigl	1.83616	4.51258	16.1603	5.82e-05	0.000234945		Mospd3	-1.49009	5.9747	29.6406	5.2005e-08	1.10913e-06
ABCE1	1.2627	8.08127	16.4565	4.97796e-05	0.000327097		CLEC2D	1.03299	8.75255	12.1495	0.000491018	0.00311884									Txnrd1	1.83534	8.2361	141.372	1.33382e-32	5.25248e-31		Gmnn	-1.49348	4.36124	28.8318	7.89448e-08	1.63171e-06
HDAC2	1.2623	7.06931	15.1355	0.000100065	0.000595297		SSSCA1	1.03256	5.85945	7.08811	0.00775972	0.0291234									Ncald	1.83489	2.82725	13.3144	0.00026338	0.000922597		Lig1	-1.4938	5.93821	45.5692	1.47341e-11	7.68596e-10
ZNF576	1.26156	3.64253	5.85855	0.0155016	0.041299		ARL8B	1.03214	6.84019	11.3642	0.000748746	0.00440275									Mapk3	1.82992	5.49902	59.1253	1.47945e-14	1.95906e-13		Pigh	-1.49566	3.37043	10.654	0.00109834	0.00592171
CLDND1	1.26023	6.83761	10.2986	0.0013313	0.00539027		RBM19	1.03142	6.52559	14.759	0.000122163	0.000980518									Lpin2	1.82713	5.81695	56.9538	4.46162e-14	5.66518e-13		Tsen54	-1.49583	4.27966	23.9009	1.01425e-06	1.55489e-05
BUD31	1.26016	5.99351	12.4375	0.000420799	0.00202797		ECHDC1	1.03062	6.62229	12.0237	0.000525296	0.00329997									Fgd6	1.826	3.75014	25.4507	4.53829e-07	2.73022e-06		Gm13012	-1.4971	2.27048	7.65435	0.00566357	0.022613
MRPL47	1.26009	5.83126	15.0273	0.000105966	0.00062417		NTMT1	1.03058	4.68964	7.00997	0.00810569	0.0300434									Pim1	1.82382	7.63444	73.6129	9.50404e-18	1.61529e-16		Myo1f	-1.49753	8.46883	22.0433	2.66566e-06	3.57698e-05
POLR1E	1.25874	5.46945	13.6743	0.000217405	0.00115634		CAMKK2	1.02994	6.26292	10.4107	0.00125285	0.00678654									Lpcat1	1.82328	4.88139	44.6036	2.4125e-11	2.36732e-10		Fam78a	-1.50251	5.07812	27.9551	1.24162e-07	2.4487e-06
CASP3	1.258	5.57392	7.38828	0.00656501	0.0204409		DDX18	1.02931	7.81782	11.6601	0.000638564	0.00386194									Lax1	1.82049	7.41601	69.7584	6.70329e-17	1.06563e-15		Arhgap27os3	-1.50465	4.3321	19.0716	1.25904e-05	0.00013505
RBM12	1.25678	7.54706	16.3722	5.2042e-05	0.000340176		APEX1	1.02871	7.51413	11.525	0.000686651	0.00409341									Casp7	1.81713	4.60682	20.5411	5.83637e-06	2.88941e-05		Mov10	-1.50526	5.13937	22.1175	2.56463e-06	3.45293e-05
SRFBP1	1.25495	5.42908	9.62005	0.00192465	0.00733453		PCBP1	1.02803	7.93657	13.7016	0.000214275	0.00158091									Eif4e3	1.81165	6.912	113.006	2.15127e-26	6.4807e-25		Tbc1d31	-1.50595	3.50551	9.34785	0.00223247	0.0106136
VMP1	1.25408	6.58296	19.9447	7.97145e-06	6.58724e-05		SENP3	1.02803	5.01949	8.55952	0.0034372	0.0153059									Atp10a	1.81146	6.80716	80.8488	2.43668e-19	4.64588e-18		Wdr81	-1.50958	5.00643	24.6171	6.99298e-07	1.12204e-05
TIMM21	1.25318	5.22357	12.7328	0.000359297	0.00177815		PHB2	1.02767	7.28544	11.9935	0.000533875	0.00334186									Ap5b1	1.80987	3.78984	26.1708	3.12515e-07	1.92149e-06		Fam169b	-1.51208	5.65309	23.6676	1.14491e-06	1.72022e-05
PSMC4	1.25302	7.43811	17.578	2.75758e-05	0.000195468		ABCC1	1.02731	6.494	13.3793	0.000254413	0.00182958									Rnf24	1.80744	3.99237	14.5895	0.000133658	0.000500335		2610524H06Rik	-1.51438	3.55813	14.744	0.000123139	0.000943909
PDXP	1.25204	5.59424	8.8039	0.00300588	0.0106383		NSUN4	1.02715	5.02899	7.16884	0.00741805	0.0280939									Sestd1	1.80475	3.33008	15.2476	9.4296e-05	0.000364773		Cdca7	-1.51772	4.22499	24.1317	8.99676e-07	1.40611e-05
ARL3	1.25184	4.42078	7.28878	0.00693865	0.0213922		PSMD1	1.02686	7.84201	14.4848	0.000141294	0.00111687									Gnpda1	1.80428	6.24172	74.8682	5.03209e-18	8.7247e-17		Coasy	-1.51815	4.22035	18.7568	1.48494e-05	0.000155731
ARL8B	1.24979	6.84099	16.4353	5.03398e-05	0.000329982		SRF	1.02593	5.42704	8.30268	0.00395865	0.017165									Rab27a	1.80417	6.17914	44.1961	2.97072e-11	2.88687e-10		Kif18a	-1.51957	2.96765	14.8576	0.000115939	0.000900752
SPCS2	1.24878	7.98935	18.2897	1.89729e-05	0.000141545		DHX9	1.02555	8.54689	12.8694	0.000334002	0.00228381									Serpinb6a	1.80323	6.3252	68.668	1.16518e-16	1.81871e-15		Rnf213	-1.52071	6.33818	31.3965	2.10356e-08	4.95077e-07
IPO7	1.24851	5.30256	8.95317	0.00276988	0.00991814		POMGNT2	1.025	4.77535	6.84334	0.00889724	0.0323637									Rrm1	1.8028	6.82755	81.6675	1.61024e-19	3.08479e-18		Adck4	-1.52106	3.64105	13.1073	0.000294152	0.00196591
EMC1	1.24719	6.43844	16.1646	5.80702e-05	0.000372764		PIGM	1.02446	4.98426	7.9443	0.00482391	0.0200204									Eml2	1.80124	4.87335	50.9901	9.28334e-13	1.03867e-11		Jak3	-1.52335	8.19475	36.1515	1.82558e-09	5.74366e-08
RPL26L1	1.24712	4.11524	7.24514	0.00710931	0.0218215		RHEB	1.02345	6.61247	8.98386	0.00272375	0.0126278									Fnbp1	1.79709	8.5759	88.1759	5.98855e-21	1.29788e-19		Cbx5	-1.52342	5.05622	45.3293	1.66535e-11	8.64976e-10
THAP6	1.24455	3.90819	5.9728	0.0145282	0.0392067		EIF3E	1.02337	7.62668	7.88258	0.00499134	0.0205652									Zcchc24	1.79686	3.31421	15.2052	9.64395e-05	0.000372109		Akr1b10	-1.52442	3.44802	16.1818	5.75448e-05	0.000499219
MRPS23	1.23935	5.58577	10.6476	0.00110214	0.00461164		CCT7	1.02331	8.36859	12.4301	0.000422462	0.00277078									Tgm2	1.79604	3.70698	7.21639	0.00722408	0.0174975		Gsg2	-1.52575	3.70573	19.3034	1.11507e-05	0.000122039
PSMG3	1.23898	5.05819	10.4678	0.00121472	0.00499914		SRP19	1.02186	6.55976	8.19337	0.00420438	0.01798									Mafg	1.79468	5.17832	49.3977	2.08985e-12	2.25652e-11		Chsy1	-1.52795	6.88383	33.6393	6.63388e-09	1.77247e-07
NINJ1	1.23825	7.05012	17.7303	2.54543e-05	0.000182393		PPP2R2A	1.0218	5.23854	8.79793	0.00301573	0.0136922									Dap	1.79396	7.58326	86.9984	1.0861e-20	2.28404e-19		Gbp7	-1.53109	7.1355	25.023	5.66499e-07	9.2623e-06
TNFAIP8	1.23798	8.2147	16.4703	4.9419e-05	0.00032524		MTMR2	1.02128	5.66001	8.46595	0.00361857	0.0159602									Tcirg1	1.79221	6.37762	67.4619	2.14793e-16	3.28428e-15		Ntpcr	-1.532	3.26485	10.8905	0.00096657	0.00531473
SRSF7	1.23688	8.92163	10.5956	0.00113357	0.00471949		CD69	1.02067	9.54928	6.26864	0.0122893	0.0420647									Clic4	1.79195	7.34866	25.0179	5.67993e-07	3.36165e-06		Gbp6	-1.53626	7.90373	42.8995	5.76255e-11	2.68103e-09
BCL2L1	1.23608	6.61552	13.2371	0.000274459	0.0014124		BLZF1	1.01973	4.89771	6.40544	0.0113771	0.0394464									Zfp219	1.79051	4.55048	21.1128	4.3302e-06	2.19848e-05		Rnaseh2b	-1.53743	3.72522	21.3947	3.73807e-06	4.79699e-05
TVP23B	1.23604	5.67518	12.6277	0.000380068	0.00186545		ERH	1.01687	6.22585	9.45743	0.00210296	0.010279									Eea1	1.78975	5.11579	24.9698	5.82365e-07	3.43827e-06		Gba2	-1.54387	5.65166	30.7874	2.87898e-08	6.5456e-07
TMX2	1.23557	7.00961	17.7922	2.46393e-05	0.000177264		ADPRHL2	1.01577	5.3421	9.37038	0.0022052	0.010658									Swap70	1.78667	4.05458	20.8276	5.02542e-06	2.51793e-05		Unc119	-1.54796	5.42799	25.9959	3.42152e-07	5.94082e-06
SSSCA1	1.23532	5.86069	10.0208	0.00154778	0.00612988		ABCF2	1.01505	7.7771	11.7564	0.00060634	0.00370646									Nfkbiz	1.78626	8.84234	82.2696	1.18733e-19	2.30391e-18		Tnfsf10	-1.54993	3.94662	18.6058	1.60732e-05	0.00016668
SC5D	1.23429	4.97285	8.661	0.00325092	0.0113673		CD59	1.01502	5.81024	10.4975	0.00119534	0.00652588									Dtx3	1.78578	6.81396	53.6184	2.4347e-13	2.86505e-12		Zfp36	-1.55012	9.2124	81.6897	1.59222e-19	5.814e-17
GEMIN8	1.23388	4.93762	9.98093	0.0015817	0.00623068		CCNC	1.01413	6.88263	11.6948	0.000626766	0.003809									Zdhhc23	1.78169	4.29092	17.7186	2.56111e-05	0.000111695		Gpr160	-1.55279	3.14608	6.48561	0.0108751	0.0379621
PSMA7	1.23295	7.96894	15.7991	7.04369e-05	0.000440398		NFE2L3	1.01396	4.6574	5.95744	0.0146553	0.0482203									Slc3a2	1.78039	9.61983	108.151	2.49123e-25	6.99751e-24		Rnpep	-1.55361	6.48369	45.9562	1.20924e-11	6.41909e-10
C19orf48	1.23042	5.86977	9.88767	0.0016639	0.00650736		FAM103A1	1.01391	5.4919	8.82531	0.0029708	0.0135325									Abhd17c	1.77851	6.94829	64.1244	1.16806e-15	1.69172e-14		Slc35d2	-1.55395	4.19567	26.2841	2.947e-07	5.21458e-06
SLC25A22	1.22968	6.08938	10.7569	0.00103889	0.004397		DNM1L	1.01368	6.45579	7.43821	0.00638533	0.0248599									Glb1l	1.77727	2.88869	8.55061	0.00345407	0.00916168		Ptdss2	-1.55421	3.27116	7.21783	0.00721828	0.0275254
NDUFV2	1.22919	6.70468	19.5387	9.85798e-06	7.94673e-05		DERL2	1.01311	6.08486	10.3315	0.00130779	0.00701733									1190002F15Rik	1.77615	4.18066	23.9118	1.0085e-06	5.74311e-06		Foxd2os	-1.55449	2.71768	12.2027	0.000477204	0.00293321
MAP3K8	1.22905	5.11161	7.65868	0.00564998	0.0180416		CLP1	1.01308	4.62014	6.43439	0.0111931	0.0389379									Ndrg4	1.77604	1.63236	5.18096	0.0228356	0.04711		Aff3	-1.55521	5.19052	6.88028	0.00871521	0.0319301
RORA	1.22895	7.74635	14.8812	0.000114497	0.000665028		PASK	1.01126	5.06826	6.2083	0.0127153	0.0432611									4933404O12Rik	1.7755	1.18504	5.55611	0.0184162	0.0388831		Dtx3l	-1.55569	6.76779	23.9416	9.93014e-07	1.5282e-05
SLC30A1	1.22861	3.47073	6.25104	0.012412	0.0344929		PLEKHO1	1.01117	5.98431	7.73176	0.00542578	0.021837									Gyg	1.77407	5.38065	36.9418	1.2171e-09	1.00937e-08		Usp20	-1.55623	5.63149	45.2723	1.71461e-11	8.86742e-10
CLP1	1.22816	4.62135	9.25563	0.00234773	0.00862628		MEMO1	1.00888	5.33198	6.52468	0.0106388	0.037394									Slc8b1	1.77212	3.69728	20.4736	6.0458e-06	2.98573e-05		H1f0	-1.55818	7.56346	37.7941	7.86179e-10	2.81111e-08
PFKP	1.22789	7.51264	8.40299	0.00374605	0.0128192		PDCD11	1.00885	6.86179	10.5237	0.00117853	0.00645099									Lcp2	1.77201	8.93182	163.537	1.90936e-37	8.84916e-36		Slamf7	-1.5583	3.9834	13.7661	0.000207042	0.00145983
TMEM120B	1.22672	4.69253	7.42701	0.0064252	0.0201014		CALR	1.00867	8.3234	10.1005	0.00148226	0.00776371									Naga	1.7704	6.3332	72.4795	1.68776e-17	2.80905e-16		Hspa1b	-1.55833	9.0287	11.599	0.000659886	0.00385627
ERGIC2	1.22604	6.29177	13.6341	0.000222116	0.001177		TMX2	1.00813	7.00904	12.0174	0.000527069	0.00330753									Dok2	1.76684	7.84514	86.9198	1.13013e-20	2.37248e-19		Itgb1	-1.56043	9.85759	32.0651	1.4909e-08	3.62204e-07
TM9SF1	1.22603	6.17029	17.166	3.4251e-05	0.000235836		GNG5	1.00812	6.91862	13.0724	0.000299682	0.00209887									Mns1	1.76451	3.16093	17.7194	2.56001e-05	0.000111687		Mcm3	-1.56344	6.9329	61.8499	3.7066e-15	4.06041e-13
SRP54	1.22495	6.98135	13.7664	0.00020701	0.00111222		SEL1L	1.00757	7.32862	12.7358	0.000358714	0.00242746									Bard1	1.76418	1.72799	7.378	0.00660267	0.0162206		Agfg2	-1.56544	5.09403	37.4489	9.38387e-10	3.26808e-08
ADPRHL2	1.22467	5.34292	13.3448	0.000259145	0.00134641		ZNF140	1.00649	5.27959	8.51848	0.00351557	0.0155718									Hist2h2bb	1.76404	2.5347	8.64019	0.00328826	0.0087624		Idh2	-1.56544	5.15724	36.6187	1.43649e-09	4.69099e-08
EMC7	1.22418	6.35666	13.4128	0.000249916	0.00130225		FAM3C	1.00636	6.75727	11.2823	0.000782478	0.00456677									1600014C10Rik	1.76308	6.9157	37.4934	9.17238e-10	7.72377e-09		BC055324	-1.5667	1.71794	6.49229	0.0108344	0.0378525
PHB2	1.22379	7.28583	16.821	4.10768e-05	0.00027734		IL4R	1.00438	7.16031	11.9841	0.000536576	0.00335206									Igsf8	1.76292	7.0526	36.5467	1.49048e-09	1.2268e-08		Rtp4	-1.56911	5.05495	23.0382	1.58811e-06	2.30009e-05
LAMTOR5	1.22324	6.51516	12.6376	0.00037807	0.00185681		NAA30	1.00425	5.4345	9.07922	0.0025853	0.0121206									Parp16	1.76274	3.52508	17.0146	3.70934e-05	0.000156176		Cep68	-1.56939	4.881	36.4037	1.60395e-09	5.19559e-08
DESI1	1.21927	4.42189	7.77815	0.00528818	0.0170869		TATDN2	1.00341	6.21199	11.9913	0.000534486	0.00334401									Zcchc18	1.75867	4.08099	19.4527	1.03125e-05	4.86361e-05		Cad	-1.57184	6.06648	19.274	1.13235e-05	0.000123211
TRIM5	1.21877	5.35483	12.5406	0.000398203	0.00193924		KPNA1	1.00299	7.43505	13.2325	0.000275139	0.00195281									Slc35c2	1.75826	6.11533	83.0256	8.09979e-20	1.59221e-18		Cbx6	-1.57419	4.61958	20.3448	6.46681e-06	7.59504e-05
MRPS15	1.21653	5.5845	10.9541	0.000933965	0.00400648		SIKE1	1.00133	5.89261	9.90486	0.00164843	0.00843977									Ncf4	1.75545	6.59334	57.3035	3.73496e-14	4.77404e-13		Abcb8	-1.57585	4.30131	20.0222	7.65482e-06	8.83531e-05
TUSC2	1.21553	6.23573	14.8711	0.000115111	0.000667666		C1D	1.00024	5.46995	7.01572	0.00807972	0.0299756									Tagln2	1.75365	9.20298	87.0187	1.07498e-20	2.26461e-19		Trim30a	-1.57653	6.40725	34.2312	4.89382e-09	1.35139e-07
FDX1	1.21533	5.91917	15.0319	0.000105709	0.000622949		DBF4	1.00022	5.32116	7.06903	0.00784278	0.0293208									Cdc42ep3	1.75275	7.20027	81.472	1.77759e-19	3.4e-18		Ndc80	-1.5789	4.93734	18.7436	1.49522e-05	0.000156401
YIF1A	1.21459	6.07582	17.2055	3.35463e-05	0.000231366		TMEM251	1.00002	4.52127	6.94025	0.00842772	0.0309882									Marveld2	1.75167	3.48749	15.1254	0.000100602	0.00038693		Dscr3	-1.58133	4.80922	26.115	3.21683e-07	5.63413e-06
FTSJ3	1.21355	6.95682	16.8666	4.01021e-05	0.000271492		PHF12	-1.00172	5.56832	7.39041	0.00655727	0.0253793									Rasgef1b	1.75142	5.24223	45.1124	1.8604e-11	1.84813e-10		Mcm5	-1.58261	6.75267	60.7891	6.35293e-15	6.54298e-13
KIF21A	1.21333	5.82399	10.8113	0.00100885	0.00428		PI4KA	-1.00181	7.72374	7.73797	0.00540715	0.0217835									Fam160a2	1.75039	7.00182	83.9423	5.09432e-20	1.01971e-18		Flad1	-1.58587	5.20997	35.9471	2.0275e-09	6.24845e-08
PSMC3	1.2114	7.28737	17.379	3.06189e-05	0.000214007		ACAA1	-1.00324	6.3982	9.63248	0.00191166	0.00949985									Dusp1	1.7503	9.23145	133.671	6.44912e-31	2.39851e-29		Gm11346	-1.5859	4.78563	13.8615	0.000196787	0.00140064
CAPRIN1	1.21103	7.94229	15.3809	8.78707e-05	0.000534184		CORO1A	-1.00339	9.90914	6.85315	0.00884852	0.0322425									Kif3a	1.74944	3.43069	21.1888	4.16194e-06	2.12236e-05		Ldlr	-1.59084	3.24236	13.1178	0.000292498	0.00195594
SLFN11	1.21016	6.38836	13.1075	0.000294116	0.00149824		BDH1	-1.00409	4.89582	6.28931	0.0121468	0.0416305									Tyms	1.74922	4.70662	28.3009	1.03846e-07	6.83424e-07		Hes6	-1.59309	5.02395	39.3661	3.5135e-10	1.3398e-08
PRMT5	1.20899	6.06448	14.1543	0.000168412	0.000930156		FAF1	-1.0045	6.15565	8.76148	0.0030766	0.0139231									Cpped1	1.74783	3.34732	18.9889	1.3148e-05	6.0656e-05		Pidd1	-1.59537	3.05592	8.26337	0.00404531	0.0172004
MAP7D3	1.20762	5.17837	9.37516	0.00219945	0.00819457		CIRBP	-1.00731	8.64797	11.2033	0.00081653	0.00473678									Plekhb2	1.74774	7.98458	84.7472	3.39059e-20	6.86665e-19		Tmem221	-1.59617	2.31977	9.36172	0.00221564	0.0105583
EIF6	1.20759	7.51044	12.0257	0.000524715	0.00245718		LENG8	-1.00783	5.35403	8.28961	0.00398725	0.0172459									Plagl1	1.74666	2.33952	5.73406	0.0166389	0.0357191		Chst12	-1.59806	5.31937	17.5221	2.83982e-05	0.000272018
TTC39C	1.20703	6.92318	14.2886	0.00015681	0.000872324		VPS28	-1.00823	7.08386	11.1457	0.00084227	0.00486805									Tnfaip3	1.74645	11.6289	81.7636	1.53378e-19	2.94769e-18		Serpina3g	-1.5999	7.51536	31.1691	2.36504e-08	5.50169e-07
GINM1	1.20605	4.43377	7.03361	0.0079994	0.0240347		OXR1	-1.00934	5.52251	8.31169	0.00393907	0.0171026									Apaf1	1.74359	6.51718	38.178	6.45778e-10	5.57024e-09		Cntrob	-1.60144	3.80194	11.2941	0.000777547	0.00441538
BOLA3	1.20528	4.54727	7.86929	0.00502814	0.0164034		CCDC115	-1.00974	6.39197	12.8824	0.000331681	0.00226918									Tmem86b	1.74231	2.82205	12.6059	0.00038454	0.00130417		Abi3	-1.60274	5.21421	27.4424	1.61847e-07	3.08585e-06
POU2F2	1.20477	5.65885	14.6226	0.000131332	0.000748224		PACS1	-1.01098	7.88659	9.80307	0.0017422	0.00881529									Ptpn9	1.7423	5.31898	55.8333	7.88836e-14	9.82986e-13		Chad	-1.60538	5.21147	17.4508	2.94842e-05	0.000280193
EIF1AX	1.20436	7.63396	10.083	0.00149644	0.00597001		AMZ2	-1.01146	6.68489	14.09	0.000174271	0.0013321									Rinl	1.74142	7.92025	107.994	2.69573e-25	7.53677e-24		H2-DMa	-1.60559	4.11834	20.2042	6.95983e-06	8.10299e-05
NSUN2	1.20325	7.52352	16.0797	6.07312e-05	0.000386868		CCDC53	-1.01312	4.98534	8.56592	0.00342515	0.0152711									Slc4a8	1.73941	3.23431	8.8559	0.00292144	0.00789843		Katnb1	-1.6064	5.19894	36.3382	1.6588e-09	5.31704e-08
FAM103A1	1.20292	5.49355	12.212	0.000474826	0.0022485		DDX19B	-1.01421	5.25286	8.20636	0.00417439	0.01787									March3	1.73876	5.41239	29.2962	6.2117e-08	4.23845e-07		Hdac7	-1.60723	6.13917	37.9621	7.21335e-10	2.58693e-08
WDR77	1.2028	6.83506	14.444	0.000144388	0.000812615		CYHR1	-1.0147	5.6219	10.3266	0.00131126	0.00702991									Dgat1	1.73871	10.8791	105.045	1.1939e-24	3.22568e-23		Tipin	-1.60751	5.08276	38.9158	4.42481e-10	1.65074e-08
KPNA3	1.20255	6.81485	14.643	0.000129919	0.00074152		IL7R	-1.01654	9.20542	8.08728	0.00445771	0.018743									Fam151b	1.73575	1.32681	5.49718	0.0190472	0.0400695		Rcc1	-1.61349	4.87857	36.1932	1.78694e-09	5.63682e-08
TRIT1	1.20187	4.6573	8.00709	0.00465946	0.0153933		CASP10	-1.01728	4.99072	7.34849	0.00671192	0.0258977									Cisd3	1.7348	4.46389	19.256	1.14308e-05	5.34502e-05		Tcrg-V3	-1.62265	1.85888	6.92061	0.00852078	0.0314088
SLC25A44	1.20085	6.09525	11.6035	0.000658272	0.00298285		MGST3	-1.01754	5.62435	11.2431	0.000799204	0.0046586									Ppil1	1.73418	5.56331	55.3328	1.01756e-13	1.25375e-12		Dpagt1	-1.62685	4.1513	22.7453	1.84957e-06	2.60063e-05
INSIG1	1.20025	7.11402	15.6627	7.57035e-05	0.000470038		CYTH2	-1.01902	5.49118	10.3981	0.00126142	0.00682114									Arhgap26	1.73103	6.98613	88.8096	4.34709e-21	9.54142e-20		Abcc4	-1.62959	4.20356	8.96399	0.00275353	0.0126786
WDR36	1.19984	6.99312	14.4311	0.000145382	0.000817415		TMEM129	-1.01917	6.36494	9.16436	0.00246774	0.0116744									Cd274	1.73015	7.20586	52.5134	4.27327e-13	4.92283e-12		Tex9	-1.63084	3.48231	16.1149	5.96142e-05	0.00051421
IPO5	1.19675	7.31677	17.414	3.00599e-05	0.000210807		KCTD13	-1.01934	4.48478	6.54842	0.0104978	0.0369815									Nr2f6	1.7279	3.44715	20.5612	5.77553e-06	2.864e-05		Cdk2	-1.63636	4.7483	38.8432	4.59258e-10	1.70279e-08
GTF3C6	1.19665	6.22007	16.2101	5.66896e-05	0.000365778		SRSF5	-1.02094	9.4418	9.40117	0.00216847	0.010513									Oplah	1.72295	3.43586	6.37765	0.0115566	0.0261467		Agbl5	-1.6383	3.59832	19.0689	1.26084e-05	0.00013505
SLC5A3	1.19612	5.22753	8.1484	0.00430991	0.0143905		NDUFB10	-1.02105	5.92154	8.88293	0.0028785	0.0131888									Inpp5d	1.72225	8.69138	142.988	5.9128e-33	2.35146e-31		Rbl1	-1.64221	5.40669	47.719	4.91896e-12	2.87735e-10
AKR1A1	1.19473	6.52378	20.8538	4.9571e-06	4.33923e-05		ZFP90	-1.0226	5.54334	6.42052	0.0112809	0.0391772									Slco4a1	1.71858	2.59267	7.76425	0.00532904	0.0134397		Gpr146	-1.64373	5.56297	22.9601	1.65401e-06	2.37272e-05
ARFGAP3	1.19473	7.16899	15.1295	0.000100385	0.000596918		MED13L	-1.0227	5.73081	7.76987	0.00531249	0.0215245									Sqle	1.71451	4.64194	31.3135	2.19543e-08	1.56168e-07		Fanci	-1.64413	3.28896	12.7025	0.000365162	0.00233491
AFTPH	1.19375	6.19328	16.8642	4.01508e-05	0.000271675		ZAP70	-1.02291	8.96954	8.13379	0.00434478	0.0184167									Nlrx1	1.71267	3.16015	5.87447	0.015362	0.0333138		Gm17745	-1.64605	2.9737	10.4332	0.00123768	0.00653837
MRPS28	1.1937	4.73059	9.98206	0.00158073	0.0062288		CCM2	-1.02333	6.60497	9.24786	0.00235771	0.0112346									Gm11110	1.71073	2.48218	10.4943	0.0011974	0.00358033		Cep89	-1.64928	3.14568	10.1242	0.00146335	0.00753226
SLC26A2	1.19367	4.40885	7.72452	0.0054476	0.0175025		CD3G	-1.02388	6.87306	12.9547	0.000319119	0.00220494									Snap47	1.70619	5.01584	43.7053	3.81733e-11	3.66816e-10		Klrb1c	-1.64989	3.35093	10.423	0.00124454	0.006566
NDUFB6	1.19364	5.77837	11.9394	0.000549583	0.00255133		TP73-AS1	-1.02482	5.3425	5.9105	0.0150509	0.0493144									Pole	1.70609	4.33569	12.0884	0.000507361	0.00168265		Mcm6	-1.65385	7.77109	63.222	1.84677e-15	2.27078e-13
UQCC2	1.19361	4.72285	6.90371	0.00860171	0.0255377		PTPRA	-1.02521	7.2376	15.3705	8.83551e-05	0.000750569									Mgat5	1.70359	6.42386	37.7385	8.08931e-10	6.85005e-09		Bzrap1	-1.65454	4.71943	12.1299	0.000496195	0.0030265
ZNF267	1.1932	5.64271	11.2792	0.000783803	0.00344801		CCDC69	-1.02535	7.99004	8.12397	0.00436838	0.0184792									Stap1	1.70323	5.57156	48.39	3.49342e-12	3.70561e-11		Lrrc61	-1.65837	3.61056	7.66755	0.00562227	0.0224928
C1orf109	1.19306	4.91422	8.89984	0.00285196	0.0101539		HENMT1	-1.02644	5.89254	11.9447	0.000548039	0.00341005									Irak2	1.6997	8.58116	91.0732	1.38455e-21	3.10685e-20		Il1r2	-1.66052	3.66324	12.2568	0.000463558	0.00286309
DAZAP1	1.19261	5.00901	7.82906	0.00514128	0.0166985		PM20D2	-1.02741	5.37615	8.54956	0.00345606	0.0153735									Amdhd2	1.69945	5.01041	38.01	7.03839e-10	6.01669e-09		Soat2	-1.6615	2.80921	15.3521	8.92194e-05	0.000726906
GTF2H4	1.18987	4.06536	5.5317	0.018675	0.0480648		FBXL14	-1.02746	5.77252	7.77038	0.00531098	0.0215245									Gclc	1.69556	8.03118	100.564	1.14633e-23	2.9142e-22		BC147527	-1.66187	3.18758	13.6494	0.000220314	0.00154169
CCDC107	1.18923	4.80092	7.75847	0.00534611	0.0172429		STX16	-1.02762	7.50064	8.07893	0.00447828	0.0188106									Lcp1	1.69273	10.8542	87.0744	1.04513e-20	2.20558e-19		Rnf135	-1.66327	2.49375	9.13372	0.00250941	0.0117112
ABHD10	1.18854	6.02528	12.156	0.000489313	0.00231186		AMIGO1	-1.02802	4.81884	6.30482	0.012041	0.0413246									Gm15853	1.69239	1.52768	8.07217	0.00449503	0.0115515		Ckap5	-1.66814	6.07707	37.3366	9.94003e-10	3.41246e-08
CSTF3	1.18616	5.35661	8.15011	0.00430586	0.0143808		SUMF2	-1.02857	6.79489	15.3855	8.76578e-05	0.000746165									Ttbk2	1.69169	4.82404	21.2913	3.94525e-06	2.01784e-05		Oas3	-1.66905	5.22366	22.8899	1.71554e-06	2.44696e-05
SNRPD2	1.18585	7.46127	11.438	0.000719553	0.00320596		GRAP2	-1.02863	6.38603	13.5308	0.000234678	0.00171049									Tgfb1	1.68769	7.99923	112.403	2.91605e-26	8.69761e-25		Unc5cl	-1.67232	2.81638	7.91924	0.00489119	0.020054
HNRNPF	1.18578	8.86336	12.6778	0.000370024	0.00182402		TMX4	-1.03033	7.00221	9.58291	0.00196397	0.00972505									Pfkfb3	1.68585	4.79901	40.6909	1.78312e-10	1.62494e-09		Ube2t	-1.67365	3.5858	13.5586	0.000231233	0.0016032
RPP38	1.18489	5.19597	10.611	0.00112419	0.00469139		NCOA1	-1.03076	7.5607	11.143	0.000843494	0.00487287									Rap2c	1.68464	6.17337	59.3826	1.29809e-14	1.72648e-13		Cd38	-1.67406	4.98616	14.6528	0.000129246	0.000980591
MDFIC	1.1846	7.73176	13.8432	0.000198709	0.00107575		COMMD9	-1.03095	5.55038	10.0839	0.00149566	0.00782083									Ankrd13b	1.68414	2.19092	9.93152	0.00162472	0.00468595		Nudt22	-1.6741	2.43064	14.5305	0.000137912	0.00103413
ATHL1	1.18438	9.17538	6.92347	0.00850719	0.0253292		TTC37	-1.0314	7.03604	9.64167	0.00190212	0.00945994									Cdk2	1.68307	4.7483	40.7511	1.72908e-10	1.58324e-09		Sp140	-1.68506	4.47014	31.4993	1.99509e-08	4.73244e-07
MRPL19	1.18328	6.04907	9.20914	0.0024081	0.00879871		LRSAM1	-1.03626	4.93101	7.28444	0.00695545	0.0267056									Kif23	1.67952	5.2059	20.0335	7.60965e-06	3.69296e-05		Snx32	-1.68608	2.2956	8.48379	0.00358325	0.0156216
SEC23B	1.18188	7.34201	16.9245	3.88958e-05	0.000264183		PTBP3	-1.03632	7.7994	12.532	0.000400044	0.00265416									Dhrs1	1.67841	5.2521	38.167	6.49415e-10	5.59253e-09		Noa1	-1.68802	4.4216	34.3123	4.69408e-09	1.30632e-07
OLA1	1.17878	6.1308	17.1071	3.53307e-05	0.000242204		PTK2B	-1.03647	8.19759	6.75175	0.0093656	0.0337728									Ahr	1.67606	6.23663	57.5561	3.28482e-14	4.21984e-13		Ammecr1	-1.69003	2.75769	11.888	0.000564967	0.00337691
SMIM12	1.17874	6.57739	14.1462	0.000169137	0.000933014		NCBP2-AS2	-1.03665	5.82594	9.87022	0.00167975	0.00856161									Golim4	1.67258	6.04419	65.5689	5.61168e-16	8.32768e-15		4930486L24Rik	-1.69209	3.74567	21.5267	3.48934e-06	4.53576e-05
PPP1R16A	1.17778	4.0338	6.11952	0.0133697	0.0366577		GYPC	-1.03801	7.04784	13.8157	0.000201639	0.00150814									AW112010	1.66618	8.96997	93.6436	3.77782e-22	8.80517e-21		Cd79b	-1.69344	2.5803	9.46355	0.00209595	0.0100904
PEX10	1.17724	3.73981	6.02279	0.0141223	0.0383182		ALAD	-1.03857	5.32009	7.76948	0.00531364	0.0215245									Gm2a	1.66484	8.25498	100.627	1.11034e-23	2.83466e-22		Pop1	-1.69755	2.49051	6.53089	0.0106017	0.03718
BCL10	1.17629	4.65043	9.70688	0.00183579	0.00705957		DTX3	-1.03922	4.32643	5.96456	0.0145963	0.0480862									Phlda1	1.65723	5.82103	13.6334	0.000222201	0.000790297		Pcgf1	-1.69769	3.45437	19.2233	1.16286e-05	0.000126238
NUBP1	1.17609	5.2404	11.1851	0.000824586	0.00359456		BCKDHA	-1.04009	6.60805	14.9862	0.000108299	0.000886878									Rcbtb2	1.65492	5.98367	66.2661	3.93975e-16	5.91945e-15		Tdp1	-1.69792	4.28784	20.9107	4.81197e-06	5.9532e-05
SSBP1	1.17538	7.21849	15.8586	6.82546e-05	0.000427822		CDK5RAP2	-1.04012	5.90641	9.84186	0.00170585	0.00867344									Rnf216	1.65477	4.36374	19.3338	1.09749e-05	5.14184e-05		Snord14e	-1.69802	1.61684	6.24282	0.0124698	0.0422082
NAT10	1.17538	7.61794	13.987	0.000184075	0.0010026		GK5	-1.04215	4.85401	7.46194	0.00630171	0.0246186									Trim36	1.6543	5.42034	32.3887	1.2622e-08	9.31381e-08		Dzip3	-1.70165	3.14399	20.5198	5.90172e-06	7.0903e-05
ANP32E	1.17502	7.59824	19.4672	1.0234e-05	8.20226e-05		C7orf60	-1.04268	4.48391	7.17392	0.0073971	0.0280231									Ly6e	1.65343	10.8161	112.349	2.99641e-26	8.91526e-25		Cxcl3	-1.70264	5.56879	13.0475	0.000303684	0.0020122
TSC22D2	1.17446	6.17308	12.3141	0.000449547	0.00214667		CPSF1	-1.0439	7.2172	7.47597	0.0062528	0.0245116									Zc3h12a	1.65132	7.0596	88.557	4.93905e-21	1.07818e-19		Atad5	-1.70521	4.04847	23.0275	1.59696e-06	2.31013e-05
UQCRH	1.17361	6.04402	10.6469	0.00110258	0.00461194		ANKRD10	-1.04438	6.50725	11.8722	0.000569771	0.00351903									E2f3	1.6503	2.94404	6.50488	0.0107579	0.0246075		Lnx1	-1.70535	1.81745	8.97999	0.00272952	0.0125873
STAT5A	1.17283	8.32008	16.8154	4.11982e-05	0.000277561		PRKAR2A	-1.04445	4.69542	6.09263	0.0135747	0.0455024									1110008P14Rik	1.65028	5.30385	45.8384	1.28423e-11	1.29173e-10		C330027C09Rik	-1.70658	3.02999	7.13203	0.00757189	0.0285609
DESI2	1.17201	5.55997	11.3429	0.000757375	0.00334706		TMEM80	-1.04451	4.78619	8.41214	0.00372723	0.0163933									Gm38426	1.64588	0.844411	5.34123	0.0208267	0.0434191		Cd69	-1.70994	7.80436	60.8931	6.02583e-15	6.25959e-13
TMEM150A	1.16945	5.03245	11.4521	0.000714135	0.00318863		RNF213	-1.04505	8.98409	7.21653	0.00722353	0.0275441									Sntb2	1.64401	4.93254	44.5112	2.52906e-11	2.47766e-10		Pik3cg	-1.71122	6.33091	33.7975	6.11588e-09	1.66357e-07
SRSF10	1.16865	7.91944	16.3509	5.26323e-05	0.000343497		DFFB	-1.04521	4.41578	6.0246	0.0141078	0.0468749									Sdccag8	1.6416	5.82026	62.724	2.37796e-15	3.34358e-14		Zbed3	-1.71494	3.17627	9.91656	0.00163798	0.00826535
ID2	1.16843	9.27012	9.83047	0.00171645	0.00666909		UNG	-1.04734	5.44084	5.92051	0.0149656	0.0491045									Mad2l1	1.64038	4.93271	41.9168	9.52399e-11	8.89644e-10		1700097N02Rik	-1.71608	3.36635	13.2055	0.000279125	0.00188535
[truncated: 2,718 more rows]
