# Supplementary material for: Activation and In Vivo Evolution of the MAIT Cell Transcriptome in Mice and Humans Reveals Tissue Repair Functionality
Source: Cell Rep. 2019 Sep 17;28(12):3249–3262.e5. doi: 10.1016/j.celrep.2019.07.039 (PMC6859474; doi:10.1016/j.celrep.2019.07.039)
Supplement: Table S4. TCR Usage Overrepresented Genes, Related to Table 1 — Genes shown are censored at FDR p ≤ 0.05 and log(2) fold change of ± 1 and ordered by log fold change. CPM, Counts per million; FDR, false discovery rate; LR, likelihood ratio. [file mmc5.xlsx]

## Sheet: Human
Human							Human
Unstimulated MAIT							Stimulated MAIT
v							v
Unstimulated CD8+45RA+							Unstimulated MAIT
Gene	Log fold change	Log CPM	LR	P value	FDR P value		Gene	Log fold change	Log CPM	LR	P value	FDR P value
TRBV6-4	5.39024	5.40724	66.3261	3.82156e-16	1.06265e-13		TRBV25-1	2.28408	2.13787	11.7238	0.000617067	0.00375735
TRAV1-2	4.17429	7.61678	114.438	1.04484e-26	6.88109e-24		TRAV22	2.99753	1.61046	8.30256	0.00395893	0.017165
TRBV6-1	2.59144	6.11929	43.0951	5.21416e-11	6.72627e-09		TRAV23DV6	2.96868	2.45896	8.12187	0.00437345	0.0184866
TRBV20-1	1.74098	6.84865	16.5347	4.77681e-05	0.00122735		TRAV18	2.78685	1.06933	7.4187	0.00645496	0.025053
							TRAV21	2.2124	4.01641	7.38703	0.00656958	0.025419
							TRAV2	2.13588	4.73067	20.4758	6.03915e-06	8.08213e-05
							TRAV19	1.76998	3.62589	9.36663	0.00220971	0.0106716
							TRAJ42	3.9073	-0.370647	6.6506	0.00991226	0.0353569
							TRAJ38	3.85486	-0.279386	6.49909	0.0107929	0.0378191
							TRAJ16	2.98071	0.153596	12.2317	0.000469855	0.00301812
							TRAJ23	2.66362	0.455262	9.87375	0.00167653	0.00854869
							TRAJ32	1.62489	3.10633	7.72293	0.00545239	0.0219234

## Sheet: Murine
Mouse							Mouse							Mouse
Acute infection MAIT							Resolved infection MAIT cells							Reinfection MAIT cells
v							v							v
Uninfected CD8+44Lo62Hi							Acute infection MAIT cells							Acute infection MAIT cells
Gene	Log fold change	Log CPM	LR	P value	FDR P value		Gene	Log fold change	Log CPM	LR	P value	FDR P value		Gene	Log fold change	Log CPM	LR	P value	FDR P value
Trbv13-3	1.62262	7.24641	84.6705	3.52472e-20	7.10249e-19		Trbv20	1.36336	2.74608	6.44675	0.0111156	0.0385998		Trav7-3	3.74245	2.03907	13.7436	0.000209536	0.00621899
Trav1	5.93397	6.36512	432.967	3.6742e-96	9.03552e-94		Trav14-3	4.34212	0.0257687	6.65337	0.00989685	0.0353041		Trav14n-3	2.74523	1.82394	11.2385	0.000801176	0.0174299
Traj33	2.08374	2.05812	11.1583	0.000836551	0.0026001
