# Supplementary material for: Activation and In Vivo Evolution of the MAIT Cell Transcriptome in Mice and Humans Reveals Tissue Repair Functionality
Source: Cell Rep. 2019 Sep 17;28(12):3249–3262.e5. doi: 10.1016/j.celrep.2019.07.039 (PMC6859474; doi:10.1016/j.celrep.2019.07.039)
Supplement: Table S5. Differentially Expressed Cytokine Receptors, Related to Table 1 — Genes associated with formation of T cell memory which are found to be differentially expressed in this dataset. Genes shown are censored at FDR p ≤ 0.05 and ordered by log fold change. CPM, Counts per million; FDR, false discovery rate; LR, likelihood ratio. [file mmc6.xlsx]

## Sheet: Human
Human							Human							Human
Stimulated MAIT							Stimulated MAIT							Unstimulated MAIT
v							v							v
Unstimulated CD8+45RA+							Unstimulated MAIT							Unstimulated CD8+45RA+
Gene	Log fold change	Log CPM	LR	P value	FDR P value		Gene	Log fold change	Log CPM	LR	P value	FDR P value		Gene	Log fold change	Log CPM	LR	P value	FDR P value
TNFRSF9 (4-1BB)	7.55201	8.62134	102.783	3.73902e-24	9.68746e-23		TNFRSF9 (4-1BB)	15.9162	8.62147	193.965	4.33375e-44	1.22212e-41		IL17RE	6.1501	2.21203	36.3234	1.67143e-09	2.35672e-08
IL1R1	7.35142	3.30557	47.3279	6.00499e-12	5.03359e-11		CSF1R	6.46239	1.62157	19.9758	7.84289e-06	3.88016e-05		IL18RAP	5.88919	7.80117	158.693	2.18411e-36	6.1592e-34
IL17RE	6.60938	2.20548	42.1644	8.39154e-11	5.69426e-10		IL2RA	5.52212	4.53477	107.259	3.90575e-25	2.75355e-23		IL1R1	5.63563	3.29729	29.3055	6.18185e-08	6.4566e-07
IL18RAP	5.9567	7.80078	161.463	5.41921e-37	7.72238e-35		IL21R	3.11906	7.68229	77.8188	1.12941e-18	4.54989e-17		KIT	5.03372	4.21103	26.9564	2.081e-07	2.0236e-06
TNFRSF18 (GITR)	5.81463	5.29573	70.7577	4.03899e-17	6.77125e-16		TNFRSF18 (GITR)	3.03574	5.29753	26.357	2.83795e-07	1.86117e-06		IL12RB2	3.28167	6.56362	50.2626	1.34486e-12	5.41788e-11
IL12RB2	5.64239	6.56356	123.94	8.68319e-29	6.18677e-27		IL12RB2	2.36108	6.56362	30.4743	3.38322e-08	2.38517e-07		TNFRSF18 (GITR)	2.77909	5.29753	19.9031	8.14693e-06	6.04588e-05
IL2RA	4.7361	4.53446	85.4455	2.38171e-20	4.84847e-19		TNFRSF4 (OX40)	1.74941	3.7735	11.7671	0.000602869	0.00182805		IL15RA	2.73978	5.03496	43.9408	3.38456e-11	1.0605e-09
IL15RA	3.33065	5.0323	62.7834	2.30732e-15	3.46099e-14		IL1R1	1.71636	3.29729	5.36249	0.0205744	0.0420434		IL18R1	2.38835	6.94797	39.8542	2.73642e-10	5.93593e-09
KIT	3.2639	4.19504	12.9086	0.000327081	0.000734		TNFRSF1B	1.53381	9.682	11.3139	0.000769303	0.00225983		IFNGR1	1.9175	7.47409	37.1976	1.06745e-09	1.67234e-08
TNFRSF4 (OX40)	3.00357	3.76617	30.0545	4.20064e-08	1.73505e-07		IL4R	1.00438	7.16031	11.9841	0.000536576	0.00168127		TNFRSF4	1.25447	3.7735	5.59563	0.0180053	0.0465825
IL21R	2.17452	7.68297	40.9371	1.57206e-10	9.73993e-10		IL7R	-1.01654	9.20542	8.08728	0.00445771	0.0108368		TNFRSF25	1.07904	7.7629	9.1125	0.00253868	0.00941985
IL18R1	1.79358	6.94641	23.317	1.37378e-06	4.39919e-06		IL10RB	-1.16052	5.90003	10.3829	0.00127186	0.00353143		IL21R	-0.944081	7.68229	8.12593	0.00436366	0.0144771
TNFRSF25	1.72469	7.76241	22.5433	2.05459e-06	6.43472e-06		IL1RAP	-1.76253	4.01485	11.9944	0.000533616	0.00168127		IL4R	-1.10262	7.16031	14.3846	0.000149014	0.000764035
IFNGR1	1.61957	7.47322	26.9786	2.05724e-07	7.51684e-07		IL11RA	-1.79043	4.29941	10.6164	0.00112087	0.00319278		IL17RA	-1.26623	7.18851	16.3634	5.22863e-05	0.000313718
TNFRSF1B	1.41498	9.68191	9.69757	0.00184512	0.00339264		IL10RA	-2.3349	9.37806	35.0305	3.24577e-09	2.61516e-08		IL6R	-3.23867	5.10336	29.465	5.69347e-08	6.17522e-07
IL12RB1	1.32502	7.2386	11.0389	0.000892199	0.00180338									IL6ST	-3.83803	7.28366	55.3968	9.84956e-14	4.6293e-12
FAS	1.27509	5.74641	5.95894	0.0146429	0.0230564									CD4	-5.17073	6.83566	38.6916	4.96338e-10	9.33116e-09
TNFRSF1A	0.961584	7.03568	10.2607	0.00135894	0.00258198									CSF1R	-5.79252	1.62157	16.5254	4.80034e-05	0.000294282
IL17RA	-0.661007	7.1895	4.56543	0.0326234	0.0489351									TNFRSF9	-8.36413	8.62147	56.0265	7.15014e-14	4.03268e-12
IL10RB	-0.976611	5.8987	7.3664	0.00664538	0.0110112
IL1RAP	-1.52822	4.01042	9.02775	0.00265912	0.00470713
IL10RA	-2.36229	9.37805	35.7864	2.20179e-09	1.08419e-08
IL11RA	-2.37761	4.30211	18.0984	2.09781e-05	5.43523e-05
IL6ST	-3.1133	7.28646	38.9712	4.30105e-10	2.4516e-09
IL6R	-4.14761	5.11144	43.6731	3.8807e-11	2.91053e-10
CD4	-5.71052	6.83869	44.5117	2.52846e-11	1.9476e-10

## Sheet: Murine
Mouse							Mouse							Mouse
Acute infection MAIT							Resolved infection MAIT cells							Reinfection MAIT cells
v							v							v
Uninfected CD8+44Lo62Hi							Acute infection MAIT cells							Acute infection MAIT cells
Gene	Log fold change	Log CPM	LR	P value	FDR P value		Gene	Log fold change	Log CPM	LR	P value	FDR P value		Gene	Log fold change	Log CPM	LR	P value	FDR P value
Il1r1	13.1108	7.1352	753.274	7.78776e-166	5.52015e-163		Cd4	4.02645	4.02096	37.3404	9.92085e-10	3.62261e-07		Csf2rb	3.79371	1.93797	15.1718	9.81581e-05	0.000788012
Il23r	11.272	7.35851	494.076	1.84896e-109	5.18139e-107		Csf2rb	3.44984	1.93797	12.7397	0.00035798	0.00950146		Il6ra	3.25141	4.20706	18.5828	1.62678e-05	0.000168119
Il17re	8.8283	6.87628	810.471	2.85402e-178	2.64546e-175		Il6ra	3.18352	4.20706	17.3699	3.07652e-05	0.00143135		Tnfrsf9	2.25622	8.06773	54.1225	1.88373e-13	1.43664e-11
Il17rb	8.75708	6.56645	423.567	4.08335e-94	9.64792e-92		Tnfrsf4	2.95851	3.15706	32.8442	9.98469e-09	2.50657e-06		Cd27	2.25584	6.50957	34.4192	4.44314e-09	1.24801e-07
Il2ra	8.55758	8.46054	679.678	7.85184e-150	4.30067e-147		Il10ra	1.58286	3.1741	11.3061	0.000772536	0.0170496		Tnfrsf12a	2.14698	3.14197	19.6013	9.54032e-06	0.000107603
Il12rb1	6.99277	7.08779	423.103	5.15251e-94	1.19399e-91		Il6st	1.49361	6.71751	14.0599	0.000177078	0.00548532		Tnfrsf18	1.70036	7.76733	56.3018	6.216e-14	5.31226e-12
Tnfrsf8	6.97002	0.33889	19.686	9.12685e-06	4.36423e-05		Il21r	1.26438	9.40209	40.4117	2.05706e-10	9.57227e-08		Csf2ra	1.68833	3.28881	19.8151	8.53082e-06	9.72529e-05
Tnfrsf21	5.4094	4.6274	164.122	1.42244e-37	6.61793e-36		Tnfrsf18	1.01011	7.76733	20.4031	6.2727e-06	0.000422268		Il21r	1.63734	9.40209	66.5799	3.35987e-16	4.87788e-14
Cd40	5.13791	0.212238	10.8049	0.00101232	0.00308166		Kit	-1.94508	2.28727	8.98172	0.00272694	0.0410232		Il4ra	1.52693	9.84227	60.4388	7.59037e-15	7.559e-13
Il13ra1	4.90086	0.271029	6.08132	0.0136619	0.0301181									Tnfsf8	1.48248	4.71758	15.0318	0.000105716	0.00083998
Il18rap	4.78292	6.90397	379.139	1.91578e-84	3.44554e-82									Il2ra	1.43374	8.46054	51.4625	7.29765e-13	4.94026e-11
Il17rc	4.47315	1.9441	37.9224	7.3616e-10	6.26463e-09									Tnfrsf10b	1.42039	5.16616	22.3717	2.24664e-06	3.05208e-05
Tnfrsf11a	4.4207	0.92399	12.501	0.000406743	0.00137598									Tnfrsf1a	1.33289	7.38555	55.8558	7.79867e-14	6.43657e-12
Il1rl1	4.26774	2.22412	28.028	1.19574e-07	7.76751e-07									Il6st	1.25494	6.71751	9.89891	0.00165376	0.00833453
Il1r2	4.21531	3.66324	56.5574	5.45822e-14	6.8655e-13									Il10rb	1.10207	6.23305	31.6998	1.79939e-08	4.31067e-07
Cd4	3.64332	4.02096	20.8453	4.97919e-06	2.49685e-05									Ifngr1	1.09899	10.9543	38.7995	4.69636e-10	1.73593e-08
Tnfrsf9	3.63257	8.06773	117.992	1.74052e-27	5.50479e-26									Tnfrsf26	-1.2147	5.54231	18.1449	2.04713e-05	0.000204713
Tnfrsf25	3.36314	7.61853	229.484	7.7232e-52	5.57273e-50									Il1r2	-1.66052	3.66324	12.2568	0.000463558	0.00286309
Il18r1	3.2381	8.27639	255.239	1.87258e-57	1.63511e-55									Il1rl2	-1.76447	2.21344	6.34215	0.0117902	0.0404531
Tnfrsf1b	2.25382	10.2768	122.943	1.43489e-28	4.72415e-27									Il12rb1	-1.85097	7.08779	55.0185	1.194e-13	9.6562e-12
Il3ra	2.187	3.53672	22.9274	1.68233e-06	9.23316e-06									Tnfrsf11a	-2.93234	0.92399	6.81762	0.00902629	0.0328204
Tnfrsf12a	-1.31871	3.14197	7.43128	0.00640996	0.0158117									Tnfrsf8	-3.53051	0.33889	9.58593	0.00196074	0.00955824
Il4ra	-1.37316	9.84227	49.254	2.24879e-12	2.42215e-11
Il10ra	-1.52422	3.1741	10.4786	0.00120764	0.00360467
Tnfrsf18	-1.81473	7.76733	63.7296	1.42721e-15	2.04493e-14
Tnfrsf14	-1.89653	1.85756	11.0974	0.000864481	0.00267927
Il17ra	-1.90093	8.39232	63.051	2.01421e-15	2.85208e-14
Il21r	-2.07908	9.40209	104.512	1.5627e-24	4.16605e-23
Tnfrsf22	-2.75101	2.72593	25.1154	5.39994e-07	3.20696e-06
Il20rb	-3.35959	1.24812	16.4423	5.01533e-05	0.000204586
Tnfrsf23	-3.61141	2.12681	33.8696	5.89337e-09	4.52902e-08
Tnfrsf26	-3.92283	5.54231	223.847	1.30978e-50	8.91685e-49
Cd27	-4.00455	6.50957	95.1255	1.78687e-22	4.23853e-21
Il6st	-6.87344	6.71751	231.559	2.72532e-52	2.01473e-50
Il6ra	-8.61322	4.20706	175.618	4.38815e-40	2.23111e-38
