# Supplementary material for: Activation and In Vivo Evolution of the MAIT Cell Transcriptome in Mice and Humans Reveals Tissue Repair Functionality
Source: Cell Rep. 2019 Sep 17;28(12):3249–3262.e5. doi: 10.1016/j.celrep.2019.07.039 (PMC6859474; doi:10.1016/j.celrep.2019.07.039)
Supplement: Table S6. Differentially Expressed Surface Markers (Cluster of Differentiation Molecules), Related to Table 1 — Genes shown are censored at FDR p ≤ 0.05 and log(2) fold change of ± 1 and ordered by log fold change. CPM, Counts per million; FDR, false discovery rate; LR, likelihood ratio. [file mmc7.xlsx]

## Sheet: Human
Human							Human							Human
Stimulated MAIT							Stimulated MAIT							Unstimulated MAIT
v							v							v
Unstimulated CD8+45RA+							Unstimulated MAIT							Unstimulated CD8+45RA+
Gene	Log fold change	Log CPM	LR	P value	FDR P value		Gene	Log fold change	Log CPM	LR	P value	FDR P value		Gene	Log fold change	Log CPM	LR	P value	FDR P value
TNFRSF9	7.55201	8.62134	102.783	3.73902e-24	9.68746e-23		TNFRSF9	15.9162	8.62147	193.965	4.33375e-44	1.22212e-41		CCR2	7.08222	6.76019	38.2449	6.24005e-10	1.03511e-08
TNFRSF12A	7.54376	4.06267	105.501	9.48729e-25	2.70388e-23		CSF1R	6.46239	1.62157	19.9758	7.84289e-06	3.88016e-05		CCR6	6.85155	6.69539	79.3542	5.1916e-19	4.8801e-17
IL1R1	7.35142	3.30557	47.3279	6.00499e-12	5.03359e-11		TLR2	6.10556	0.902369	19.3076	1.11263e-05	5.22935e-05		IL18RAP	5.88919	7.80117	158.693	2.18411e-36	6.1592e-34
SEMA7A	7.01475	5.72018	56.5116	5.58683e-14	5.95181e-13		SEMA7A	6.02506	5.71113	46.5478	8.9411e-12	1.09626e-10		IL1R1	5.63563	3.29729	29.3055	6.18185e-08	6.4566e-07
TNFRSF13C	6.07326	1.81901	29.6177	5.26226e-08	2.08298e-07		IL2RA	5.52212	4.53477	107.259	3.90575e-25	2.75355e-23		CCR1	5.48054	4.95269	37.0142	1.17269e-09	1.74052e-08
IL18RAP	5.9567	7.80078	161.463	5.41921e-37	7.72238e-35		ITGA1	5.39605	3.62689	25.7962	3.79427e-07	2.37774e-06		KIT	5.03372	4.21103	26.9564	2.081e-07	2.0236e-06
TNFRSF18	5.81463	5.29573	70.7577	4.03899e-17	6.77125e-16		TNFRSF12A	4.52144	4.05287	61.682	4.03655e-15	1.13831e-13		CXCR6	4.37737	7.58102	33.5463	6.95878e-09	8.53207e-08
SLC7A5	5.55226	9.21148	87.2349	9.63674e-21	2.11267e-19		FASLG	4.35957	7.52989	51.3703	7.64881e-13	1.19831e-11		KLRB1	4.06786	7.95716	48.714	2.96146e-12	1.04392e-10
SLAMF1	5.39565	7.86918	140.52	2.04837e-32	1.94595e-30		SLC7A5	3.84207	9.21149	49.3729	2.11653e-12	3.14137e-11		PLAUR	3.5589	1.95892	16.2726	5.48513e-05	0.000322251
TNFSF14	5.30808	7.96484	113.056	2.09813e-26	8.54239e-25		CRTAM	3.76788	8.14161	45.7017	1.377e-11	1.55326e-10		MCAM	3.41875	1.96918	11.1947	0.000820298	0.00361444
CCR6	4.95621	6.69197	48.5417	3.2334e-12	2.97264e-11		CD79A	3.67851	3.41056	12.9867	0.000313713	0.00109219		CCR5	3.35266	6.43798	17.9143	2.31077e-05	0.000151544
FASLG	4.81089	7.53164	59.7395	1.08279e-14	1.4027e-13		TNFRSF13C	3.572	1.81037	15.617	7.7556e-05	0.00031244		SLAMF1	3.23722	7.86869	60.9599	5.82506e-15	4.10667e-13
IL2RA	4.7361	4.53446	85.4455	2.38171e-20	4.84847e-19		CD82	3.49112	8.36919	87.4602	8.59908e-21	4.84988e-19		TNFRSF12A	3.02283	4.05287	15.5268	8.13423e-05	0.000449775
CXCR6	4.3324	7.57908	33.0107	9.16552e-09	4.08152e-08		CD68	3.45645	2.0255	9.78983	0.0017548	0.00466842		LILRB3	2.85427	1.42356	7.27048	0.00700972	0.0215412
PLAUR	4.03084	1.93585	20.6463	5.5245e-06	1.60661e-05		TFRC	3.43315	8.01715	55.3333	1.01732e-13	1.91255e-12		PROCR	2.84556	2.57705	8.63477	0.00329806	0.0112055
CD82	4.00752	8.36945	109.531	1.24141e-25	4.42252e-24		CD160	3.41336	7.96182	14.5067	0.000139662	0.000525128		TNFRSF18	2.77909	5.29753	19.9031	8.14693e-06	6.04588e-05
NECTIN1	3.97348	1.61975	20.4839	6.0135e-06	1.73116e-05		TNFSF14	3.24272	7.96398	51.7652	6.25514e-13	1.03762e-11		IL15RA	2.73978	5.03496	43.9408	3.38456e-11	1.0605e-09
PDCD1	3.77775	6.16612	51.4449	7.36361e-13	7.23665e-12		CCR4	3.23892	1.56879	7.60469	0.00582167	0.0139128		NCR3	2.72585	7.52826	24.9889	5.76617e-07	5.4202e-06
CD83	3.69995	5.68068	43.0726	5.27455e-11	3.85448e-10		IL21R	3.11906	7.68229	77.8188	1.12941e-18	4.54989e-17		DPP4	2.45392	8.04345	22.5213	2.07828e-06	1.83148e-05
CD72	3.67733	4.60294	20.8528	4.95972e-06	1.47242e-05		TNFRSF18	3.03574	5.29753	26.357	2.83795e-07	1.86117e-06		IL18R1	2.38835	6.94797	39.8542	2.73642e-10	5.93593e-09
NECTIN2	3.61994	1.10906	15.3832	8.77656e-05	0.000210195		CD83	2.84254	5.67992	27.7775	1.36103e-07	9.36124e-07		CD70	2.34439	1.63153	10.4656	0.00121621	0.00497058
KLRB1	3.59775	7.95622	39.779	2.84389e-10	1.72449e-09		CD72	2.67782	4.59058	12.2093	0.000475514	0.00155924		ITGB4	2.31173	0.633965	6.13121	0.0132816	0.0367866
ALCAM	3.53323	4.53465	45.6361	1.42393e-11	1.15948e-10		KLRC1	2.64374	5.63227	6.50137	0.0107792	0.0237478		TNFSF13B	2.26137	3.2606	9.49111	0.0020647	0.00776325
CCR1	3.52063	4.94309	17.8648	2.3717e-05	6.08949e-05		ATP1B3	2.57175	7.87173	41.6498	1.09178e-10	1.09958e-09		FGFR1	2.20067	5.61003	34.5369	4.18247e-09	5.61647e-08
ITGA1	3.3842	3.60637	12.5108	0.000404599	0.000880234		LAMP3	2.53008	4.27762	20.6789	5.43125e-06	2.78475e-05		ABCB1	2.19648	7.68871	41.9972	9.14035e-11	2.34325e-09
IL15RA	3.33065	5.0323	62.7834	2.30732e-15	3.46099e-14		SLAMF8	2.43361	2.14128	8.61078	0.00334178	0.00819463		ABCG2	2.18438	1.49472	5.66887	0.0172686	0.0463785
CD160	3.30233	7.96319	13.7124	0.000213043	0.000489655		CLEC7A	2.35275	0.57286	7.7659	0.00532419	0.0128327		ACE	2.12124	2.85325	10.5851	0.00114004	0.00485572
KIT	3.2639	4.19504	12.9086	0.000327081	0.000734		KLRC2	2.26009	3.98264	5.31867	0.0210981	0.0425219		TNFSF14	2.06579	7.96398	22.3705	2.248e-06	1.92102e-05
NECTIN3	3.05817	0.946128	10.3023	0.00132865	0.00254138		NT5E	2.22135	5.95982	12.1098	0.000501564	0.00162576		IFNGR1	1.9175	7.47409	37.1976	1.06745e-09	1.67234e-08
TFRC	3.03142	8.01778	44.6761	2.32483e-11	1.84049e-10		SLAMF1	2.15915	7.86869	30.711	2.99465e-08	2.16536e-07		ALCAM	1.90779	4.52994	14.5179	0.000138836	0.00073871
KLRC1	3.01749	5.63526	8.1932	0.00420477	0.00721903		BTLA	2.04924	4.42394	5.10086	0.0239139	0.0468315		CD69	1.81337	9.54928	18.9406	1.34853e-05	9.75088e-05
TNFRSF4	3.00357	3.76617	30.0545	4.20064e-08	1.73505e-07		CD274	2.03174	4.51509	14.7219	0.000124588	0.000478118		PDCD1	1.80445	6.16572	13.5165	0.000236476	0.00114976
CRTAM	2.92229	8.14225	29.6758	5.10692e-08	2.07925e-07		CTLA4	1.99468	2.81744	5.70089	0.0169564	0.0359526		CR1	1.7343	3.8017	8.47225	0.00360604	0.012106
CCR2	2.89457	6.75686	9.18855	0.00243534	0.00433795		PDCD1	1.97351	6.16572	16.532	4.78361e-05	0.00020439		SLC7A5	1.71051	9.21149	11.4887	0.000700208	0.00318482
CD69	2.83336	9.54925	42.8879	5.79686e-11	4.02953e-10		TNFRSF4	1.74941	3.7735	11.7671	0.000602869	0.00182805		PLXNC1	1.55397	5.92732	8.7237	0.003141	0.0109306
CCR5	2.73245	6.43382	12.5324	0.000399947	0.000876806		IL1R1	1.71636	3.29729	5.36249	0.0205744	0.0420434		CD40LG	1.46003	7.29114	6.69418	0.00967282	0.028713
MCAM	2.71879	1.94771	7.26214	0.00704232	0.0116015		ALCAM	1.62587	4.52994	11.712	0.000620994	0.00186298		PRNP	1.41261	9.03541	18.4721	1.72408e-05	0.000118583
TNFSF13B	2.61998	3.24224	12.4279	0.000422978	0.000899618		SLAMF7	1.61196	9.24724	9.71008	0.0018326	0.00482985		ICAM1	1.36906	5.6624	8.70212	0.00317841	0.0109306
CD40LG	2.53984	7.29241	18.8807	1.39151e-05	3.74133e-05		CD28	1.59225	8.12138	21.1126	4.33068e-06	2.30425e-05		CD58	1.32263	5.88743	12.8328	0.000340604	0.00162797
ATP1B3	2.47196	7.87227	38.7538	4.80776e-10	2.68669e-09		CD48	1.56168	7.75017	11.0243	0.000899259	0.00261434		CD151	1.27604	5.66746	9.80258	0.00174267	0.0069216
SLAMF7	2.41769	9.24727	20.6743	5.44411e-06	1.59956e-05		TNFRSF1B	1.53381	9.682	11.3139	0.000769303	0.00225983		TNFRSF4	1.25447	3.7735	5.59563	0.0180053	0.0465825
CD274	2.41454	4.5139	19.9133	8.1035e-06	2.26862e-05		CCR7	1.47332	9.07216	16.758	4.24632e-05	0.000184225		BMPR1A	1.13369	4.05682	6.30965	0.0120083	0.0349107
ACE	2.31742	2.84434	12.4425	0.000419684	0.000899323		CD226	1.46118	6.10107	5.58631	0.0181014	0.0378117		ENTPD1	0.993632	4.96524	6.12799	0.0133058	0.0367866
CD58	2.29805	5.8866	36.8671	1.26464e-09	6.55313e-09		ITGAV	1.32538	4.35378	7.23471	0.00715074	0.0162622		CD3G	-0.664857	6.87306	5.61403	0.0178173	0.0465825
LAMP3	2.21796	4.27944	16.1916	5.72463e-05	0.000143116		ADAM17	1.29056	5.64823	9.44683	0.00211515	0.00542247		KLRK1	-0.895326	8.73419	6.58216	0.0103006	0.030258
PRNP	2.21687	9.03539	42.9093	5.73383e-11	4.02953e-10		ICOS	1.15224	4.54563	7.5336	0.00605589	0.0143509		IL21R	-0.944081	7.68229	8.12593	0.00436366	0.0144771
IL21R	2.17452	7.68297	40.9371	1.57206e-10	9.73993e-10		IGF2R	1.15091	8.53438	14.9315	0.000111486	0.000436655		ITGB1	-1.09911	8.34166	8.85859	0.00291713	0.0105466
CD28	2.11005	8.12137	35.7823	2.20642e-09	1.08419e-08		CD84	1.09963	7.34178	7.41983	0.00645091	0.0151596		IL4R	-1.10262	7.16031	14.3846	0.000149014	0.000764035
CD48	2.10576	7.75102	19.3297	1.09983e-05	3.01396e-05		CD69	1.02067	9.54928	6.26864	0.0122893	0.0266583		CD8B	-1.21483	8.18361	14.2001	0.000164358	0.000815343
FGFR1	2.0944	5.60741	31.3804	2.12115e-08	8.89012e-08		CD59	1.01502	5.81024	10.4975	0.00119534	0.00337086		PECAM1	-1.2482	5.90632	11.3524	0.00075349	0.00337277
CD151	2.0727	5.66647	24.8916	6.0647e-07	2.00981e-06		IL4R	1.00438	7.16031	11.9841	0.000536576	0.00168127		IL17RA	-1.26623	7.18851	16.3634	5.22863e-05	0.000313718
CD70	2.04062	1.61944	7.82186	0.00516179	0.00880735		CD58	0.975773	5.88743	7.30939	0.00685953	0.0158556		IGF1R	-1.57024	5.05996	18.0202	2.18574e-05	0.000146757
ABCB1	1.95973	7.68785	33.9292	5.71556e-09	2.58561e-08		IGF1R	0.830041	5.05996	5.13817	0.0234052	0.0461558		NT5E	-1.64652	5.95982	6.89494	0.00864402	0.0259321
CD226	1.93338	6.1043	9.47891	0.00207847	0.00375904		CD44	0.820065	10.2636	5.44959	0.0195729	0.0402887		ENG	-1.80298	3.9416	8.74959	0.00309671	0.0109159
IL18R1	1.79358	6.94641	23.317	1.37378e-06	4.39919e-06		PRNP	0.804795	9.03541	6.17549	0.0129532	0.0276728		ERBB2	-1.93918	3.86584	7.57185	0.00592869	0.0186585
PLXNC1	1.62377	5.92316	9.47408	0.00208396	0.00375904		IGSF8	-0.629619	6.65074	5.31768	0.0211101	0.0425219		GP5	-1.98494	2.99461	5.60285	0.0179313	0.0465825
IFNGR1	1.61957	7.47322	26.9786	2.05724e-07	7.51684e-07		CD52	-0.83707	8.9538	5.24802	0.0219718	0.0439436		DDR1	-2.0628	2.23688	6.22192	0.0126178	0.0359417
ITGAV	1.61525	4.34884	10.4168	0.00124873	0.00243759		LY9	-0.847945	7.80768	6.64103	0.00996561	0.022304		CD9	-2.15055	2.52973	7.60537	0.00581947	0.0186488
ITGAE	1.51852	4.95439	10.6582	0.00109586	0.00218405		CD74	-0.86148	9.5066	5.22955	0.0222063	0.0440999		CD248	-2.35154	5.29367	31.5562	1.93749e-08	2.18549e-07
TNFRSF1B	1.41498	9.68191	9.69757	0.00184512	0.00339264		ADAM10	-0.930926	7.74224	8.90416	0.00284522	0.00710045		ITGAM	-2.35472	5.72249	14.1951	0.000164803	0.000815343
ADAM17	1.37171	5.64972	10.5489	0.00116258	0.00230094		CD46	-0.933832	7.64382	9.56583	0.00198232	0.00517607		FCRL3	-2.38492	6.2354	20.0419	7.57643e-06	5.77447e-05
LAG3	1.34387	6.98074	6.53754	0.0105621	0.0168168		IL7R	-1.01654	9.20542	8.08728	0.00445771	0.0108368		CTLA4	-2.51223	2.81744	8.78383	0.00303912	0.0108485
IL12RB1	1.32502	7.2386	11.0389	0.000892199	0.00180338		CD3G	-1.02388	6.87306	12.9547	0.000319119	0.00109746		B3GAT1	-2.68765	0.13232	5.62774	0.0176784	0.0465825
FAS	1.27509	5.74641	5.95894	0.0146429	0.0230564		GYPC	-1.03801	7.04784	13.8157	0.000201639	0.000748187		SELL	-2.95145	9.46298	14.8871	0.000114144	0.000619009
ICAM1	1.26992	5.6591	7.50669	0.00614701	0.0103053		IL10RB	-1.16052	5.90003	10.3829	0.00127186	0.00353143		IL6R	-3.23867	5.10336	29.465	5.69347e-08	6.17522e-07
NCR3	1.14586	7.52742	4.87517	0.0272458	0.0413034		ICAM2	-1.16958	6.33773	15.0749	0.000103327	0.000410398		PVR	-3.42376	1.18376	10.5051	0.00119045	0.00493688
CD84	1.12985	7.34198	7.81142	0.0051917	0.00880735		PECAM1	-1.17496	5.90632	9.81463	0.00173129	0.00464976		LILRB1	-3.5128	4.76276	10.8806	0.000971784	0.00421605
IGF2R	1.07085	8.53438	12.9683	0.000316818	0.000716611		CD247	-1.18568	8.64742	12.9901	0.000313141	0.00109219		TNFRSF10D	-3.65852	3.77493	10.4167	0.00124881	0.00503091
TNFRSF1A	0.961584	7.03568	10.2607	0.00135894	0.00258198		ITGA4	-1.18888	8.26857	14.7087	0.000125464	0.000478118		FCGR3A	-3.66419	7.35128	11.7124	0.000620846	0.00287014
CD59	0.902168	5.80983	8.28905	0.00398849	0.0068892		TLR1	-1.21783	4.1331	5.52713	0.0187238	0.0388244		HAVCR1	-3.683	0.79363	15.8606	6.81833e-05	0.000392402
CD44	0.869566	10.2636	6.11713	0.0133878	0.0211973		BMPR1A	-1.33273	4.05682	8.63491	0.00329782	0.00815777		IL6ST	-3.83803	7.28366	55.3968	9.84956e-14	4.6293e-12
IL17RA	-0.661007	7.1895	4.56543	0.0326234	0.0489351		CD47	-1.34892	7.84732	21.5261	3.49048e-06	1.89292e-05		TLR2	-3.88434	0.902369	7.9591	0.00478462	0.0156891
ADAM10	-0.700736	7.74213	5.06995	0.0243441	0.0373015		SLC44A1	-1.38507	5.08046	10.9871	0.000917489	0.00264012		CXCR2	-3.96735	2.98926	9.65937	0.00188388	0.00737854
LAMP2	-0.761272	7.24217	7.47	0.00627355	0.0104559		F11R	-1.43804	5.15743	13.7544	0.000208335	0.000753209		CXCR1	-4.0897	2.59616	14.4432	0.000144451	0.000754356
IGSF8	-0.88766	6.65084	10.4816	0.00120567	0.00236977		CD37	-1.53349	7.17779	27.0477	1.98494e-07	1.33274e-06		KLRC2	-4.16618	3.98264	15.6092	7.78757e-05	0.000439219
SLAMF6	-0.896377	7.98371	6.99495	0.008174	0.0133119		S1PR1	-1.54994	8.13291	17.5569	2.78843e-05	0.000124815		CCR7	-4.41606	9.07216	119.391	8.59779e-28	1.21229e-25
ICAM2	-0.91903	6.33704	9.34898	0.00223109	0.00399913		BTN3A1	-1.56553	7.73827	22.3192	2.30886e-06	1.27666e-05		PDGFRB	-4.43234	4.24092	8.86005	0.0029148	0.0105466
CD46	-0.943758	7.64376	9.74954	0.00179368	0.00331947		IFITM1	-1.57196	9.21369	23.3352	1.36085e-06	7.83182e-06		KIR3DL2	-4.63905	5.26768	31.6508	1.8454e-08	2.16834e-07
CD74	-0.973508	9.50654	6.65627	0.00988076	0.0160001		NCR3	-1.57965	7.52826	9.12008	0.00252819	0.00636561		NCR1	-4.78049	2.99115	22.235	2.41241e-06	2.00088e-05
CD3E	-0.974455	9.67128	8.60989	0.00334343	0.00584587		CD8B	-1.66604	8.18361	25.8082	3.77077e-07	2.37774e-06		KIR2DS4	-4.78222	4.76253	18.6251	1.59112e-05	0.000112174
IL10RB	-0.976611	5.8987	7.3664	0.00664538	0.0110112		DPP4	-1.77201	8.04345	12.3389	0.00044362	0.00147178		KIR3DL1	-4.8055	5.3244	16.8412	4.06421e-05	0.00025469
LY9	-1.02615	7.8076	9.65654	0.00188679	0.00344701		LY75	-1.85145	7.59256	22.9939	1.62513e-06	9.16575e-06		CD4	-5.17073	6.83566	38.6916	4.96338e-10	9.33116e-09
SPN	-1.08113	8.4432	7.18689	0.00734383	0.0120287		ICAM3	-1.89265	8.11635	37.6466	8.47932e-10	7.71344e-09		CD38	-5.75589	2.28392	22.9898	1.62861e-06	1.48151e-05
CD55	-1.0951	6.98715	6.56361	0.0104085	0.0166653		CCR6	-1.89508	6.69539	9.845	0.00170294	0.0046176		CD79A	-5.78968	3.41056	27.7998	1.3454e-07	1.35501e-06
CD247	-1.10281	8.64732	11.2658	0.000789462	0.00160712		ITGB2	-1.91058	10.2334	17.2352	3.30263e-05	0.000145522		CSF1R	-5.79252	1.62157	16.5254	4.80034e-05	0.000294282
GYPC	-1.12244	7.04762	16.1331	5.90417e-05	0.000146321		CCR1	-1.95961	4.95269	6.72518	0.00950611	0.0214458		KIR2DL1	-5.8092	3.70957	16.8892	3.9626e-05	0.000253966
CR1	-1.36412	3.79499	4.89867	0.0268773	0.0409628		CD101	-1.97636	4.86051	13.3892	0.000253073	0.000903376		ITGAX	-6.1226	3.38396	38.9643	4.31631e-10	8.69427e-09
CD302	-1.40347	2.98496	5.84417	0.0156288	0.0244736		CXCR4	-2.29307	9.5115	20.9686	4.66863e-06	2.43806e-05		KIR2DL3	-7.61804	4.22964	38.4288	5.67878e-10	1.00088e-08
CD79B	-1.43095	4.82409	8.98018	0.00272924	0.00480144		IL10RA	-2.3349	9.37806	35.0305	3.24577e-09	2.61516e-08		TNFRSF9	-8.36413	8.62147	56.0265	7.15014e-14	4.03268e-12
SLC44A1	-1.45988	5.08003	12.126	0.000497233	0.00104971		ADAM8	-2.40567	7.76722	43.4183	4.42037e-11	4.7944e-10
CD47	-1.46372	7.84745	25.1691	5.25178e-07	1.76089e-06		CD79B	-2.4447	4.82786	25.0545	5.57324e-07	3.34395e-06
CXCR4	-1.57383	9.51153	10.3501	0.00129465	0.00249308		NCAM1	-2.47815	3.79341	6.21821	0.0126443	0.0272189
ITGA4	-1.59754	8.26878	26.0113	3.39429e-07	1.19429e-06		ICAM4	-2.50122	-0.0396718	6.60406	0.0101746	0.0225925
CD5	-1.62914	8.45797	12.8135	0.000344119	0.000760263		SELPLG	-2.56486	9.39158	48.9298	2.65291e-12	3.74061e-11
TLR1	-1.64971	4.13302	9.95291	0.00160596	0.00299149		PROCR	-2.57205	2.57705	7.28045	0.00697092	0.0159821
ICAM3	-1.66798	8.1162	29.6206	5.25422e-08	2.08298e-07		CD248	-2.65343	5.29367	34.0218	5.44994e-09	4.26912e-08
CD3G	-1.68923	6.87365	34.2639	4.81238e-09	2.21214e-08		SIRPG	-2.70745	7.06802	37.1383	1.10043e-09	9.40372e-09
ITGB1	-1.77475	8.34189	22.2658	2.37395e-06	7.27501e-06		SIGLEC7	-2.78743	3.20786	9.40544	0.00216342	0.00549626
BTN3A1	-1.78819	7.73819	28.7356	8.29654e-08	3.23906e-07		ITGAL	-2.93719	9.1397	25.5146	4.39057e-07	2.69161e-06
S1PR1	-1.88145	8.13306	25.3557	4.76744e-07	1.61753e-06		ITGB4	-3.01291	0.633965	9.46989	0.00208872	0.00540384
CD37	-1.90712	7.17783	41.0771	1.46342e-10	9.26832e-10		CD300A	-3.01603	5.7958	11.3574	0.000751467	0.00223067
F11R	-1.94871	5.15706	24.6546	6.85793e-07	2.24656e-06		CD244	-3.06063	6.52655	18.8663	1.40209e-05	6.48179e-05
CD9	-2.00559	2.55806	6.64499	0.0099435	0.0160107		CR1	-3.09773	3.8017	23.6763	1.13977e-06	6.69616e-06
FCRL3	-2.04562	6.23605	15.1151	0.00010115	0.000240231		ITGA6	-3.34646	7.46423	47.45	5.64245e-12	7.2326e-11
ADAM8	-2.05317	7.76684	32.3995	1.2552e-08	5.50358e-08		CCR2	-4.18775	6.76019	17.7635	2.50138e-05	0.000113772
IFITM1	-2.06763	9.21378	39.0695	4.08983e-10	2.37878e-09		FCGR3A	-4.58536	7.35128	16.2371	5.58887e-05	0.000233472
CD79A	-2.11206	3.4373	5.43044	0.0197887	0.030651		PI16	-5.01306	2.05602	11.7818	0.000598142	0.00182805
ENG	-2.11937	3.94645	11.7359	0.000613065	0.00127535		CXCR1	-5.70025	2.59616	12.5536	0.000395453	0.00132759
LY75	-2.21031	7.59267	31.9862	1.55273e-08	6.6049e-08		ITGAM	-6.25605	5.72249	57.2855	3.76922e-14	7.59229e-13
FZD4	-2.26365	1.62597	5.26417	0.0217688	0.0335357
ITGB2	-2.3033	10.2335	24.3717	7.94255e-07	2.5723e-06
IL10RA	-2.36229	9.37805	35.7864	2.20179e-09	1.08419e-08
PECAM1	-2.42353	5.90767	39.1732	3.87829e-10	2.30274e-09
CD101	-2.58974	4.86245	22.1266	2.55253e-06	7.73906e-06
SIRPG	-2.64569	7.06783	35.5943	2.42995e-09	1.17379e-08
SELPLG	-2.81482	9.39166	57.7765	2.93655e-14	3.34766e-13
CD8B	-2.88138	8.18414	70.9133	3.73268e-17	6.64884e-16
CCR7	-2.94335	9.07293	60.8442	6.17759e-15	8.38387e-14
SIRPB1	-2.95759	1.38808	5.50546	0.0189572	0.0295234
GP5	-2.97901	3.01341	11.4569	0.000712278	0.00147101
CD244	-3.05099	6.52535	18.7547	1.48659e-05	3.90699e-05
IL6ST	-3.1133	7.28646	38.9712	4.30105e-10	2.4516e-09
PVR	-3.42179	1.22699	10.2231	0.00138693	0.00261771
ITGAL	-3.49629	9.13977	34.4188	4.44421e-09	2.07639e-08
ERBB2	-3.53666	3.87165	21.6617	3.25212e-06	9.75636e-06
ITGA6	-3.59313	7.46461	53.5169	2.56382e-13	2.6096e-12
CD300A	-3.77896	5.79546	16.6943	4.39134e-05	0.000110755
SELL	-4.05961	9.46351	25.4554	4.52739e-07	1.55459e-06
B3GAT1	-4.09066	0.149182	10.1037	0.00147971	0.00277445
IL6R	-4.14761	5.11144	43.6731	3.8807e-11	2.91053e-10
CD38	-4.16656	2.32479	14.7839	0.00012056	0.000283964
ITGAX	-4.17707	3.40145	22.7727	1.82334e-06	5.7739e-06
KIR3DL1	-4.91699	5.32761	17.4037	3.02231e-05	7.6907e-05
CXCR2	-4.92863	3.00467	13.3672	0.000256066	0.000583831
LILRB1	-4.97723	4.76893	18.7485	1.4914e-05	3.90699e-05
KIR3DL2	-4.98768	5.2715	34.974	3.34138e-09	1.58716e-08
CD248	-5.0055	5.29879	105.639	8.84703e-25	2.70388e-23
HAVCR1	-5.08628	0.841959	22.4365	2.17212e-06	6.72885e-06
TNFRSF10D	-5.53698	3.79735	19.6137	9.47855e-06	2.62271e-05
NCR1	-5.69706	3.00399	27.7344	1.39164e-07	5.15088e-07
CD4	-5.71052	6.83869	44.5117	2.52846e-11	1.9476e-10
PI16	-6.00328	2.08037	15.9315	6.56772e-05	0.000160269
KIR2DS4	-6.11068	4.76784	26.317	2.89728e-07	1.04522e-06
KIR2DL1	-6.61529	3.71805	19.9096	8.11928e-06	2.26862e-05
PDGFRB	-7.63401	4.25101	18.7449	1.49425e-05	3.90699e-05
FCGR3A	-8.24997	7.35214	38.3078	6.04195e-10	3.31146e-09
KIR2DL3	-8.30608	4.23809	41.2159	1.36308e-10	8.82904e-10
ITGAM	-8.61097	5.72496	94.6951	2.22087e-22	5.27456e-21
CXCR1	-9.78991	2.61991	37.1291	1.10561e-09	5.83514e-09

## Sheet: Murine
Mouse							Mouse							Mouse
Acute infection MAIT							Resolved infection MAIT cells							Reinfection MAIT cells
v							v							v
Uninfected CD8+44Lo62Hi							Acute infection MAIT cells							Acute infection MAIT cells
Gene	Log fold change	Log CPM	LR	P value	FDR P value		Gene	Log fold change	Log CPM	LR	P value	FDR P value		Gene	Log fold change	Log CPM	LR	P value	FDR P value
Adam8	14.4486	8.63842	1077.57	2.47225e-236	7.44766e-233		Sele	4.76393	-0.215723	7.19917	0.00729375	0.0277325		Cd4	4.02645	4.02096	37.3404	9.92085e-10	3.62261e-07
Il1r1	13.1108	7.1352	753.274	7.78776e-166	5.52015e-163		Csf2rb	3.79371	1.93797	15.1718	9.81581e-05	0.000788012		Bmpr1a	3.245	1.95407	14.8043	0.000119264	0.00399203
Ccr1	10.8608	6.13447	237.081	1.70266e-53	1.34098e-51		Bmpr1a	3.43744	1.95407	16.5145	4.82787e-05	0.000430071		Tnfrsf4	2.95851	3.15706	32.8442	9.98469e-09	2.50657e-06
Ccr6	10.3495	4.34035	149.506	2.22293e-34	9.36584e-33		Tnfsf11	3.15634	6.61328	67.0765	2.61172e-16	4.1522e-14		Sell	2.75507	8.4511	15.1392	9.98696e-05	0.00352911
Tnfsf14	10.2374	4.34	172.527	2.0766e-39	1.0383e-37		Plaur	3.13604	4.92412	25.7673	3.85167e-07	6.57402e-06		Entpd1	2.50512	4.0101	16.2111	5.66598e-05	0.00233021
Clec12a	9.6151	4.87104	99.235	2.24247e-23	5.61408e-22		Epcam	2.94216	2.21172	14.0885	0.000174406	0.00125844		Itgax	1.99781	3.58258	9.7076	0.00183507	0.031321
Sdc1	8.96862	7.7017	303.295	6.30871e-68	7.75714e-66		Jag1	2.80338	4.61533	23.006	1.61496e-06	2.32779e-05		Tnfsf8	1.83138	4.71758	23.0852	1.54977e-06	0.000141475
Cd40lg	8.82314	8.47163	1146.12	3.12345e-251	1.88188e-247		Ddr1	2.61759	3.32932	26.4849	2.65601e-07	4.76264e-06		Klrd1	1.73215	6.15259	41.421	1.22729e-10	6.72221e-08
Il2ra	8.55758	8.46054	679.678	7.85184e-150	4.30067e-147		F11r	2.56255	1.06016	8.02247	0.00462006	0.0191377		Itga1	1.69221	5.95776	8.97058	0.00274361	0.0412072
Ccr2	7.90277	10.1826	716.757	6.7902e-158	4.0911e-155		C5ar1	2.50868	2.21928	8.12617	0.00436308	0.0182426		Il10ra	1.58286	3.1741	11.3061	0.000772536	0.0170496
Fcgr2b	7.18806	1.24961	27.3967	1.65713e-07	1.05597e-06		Fzd4	2.44224	2.7288	8.62738	0.00331148	0.0147382		Il6st	1.49361	6.71751	14.0599	0.000177078	0.00548532
Il12rb1	6.99277	7.08779	423.103	5.15251e-94	1.19399e-91		Abcg2	2.28022	2.33088	6.24465	0.0124569	0.0421883		Pvr	1.44798	4.60483	20.8535	4.95777e-06	0.000357731
Tnfrsf8	6.97002	0.33889	19.686	9.12685e-06	4.36423e-05		Tnfrsf9	2.25622	8.06773	54.1225	1.88373e-13	1.43664e-11		Ccr1	1.44116	6.13447	23.6421	1.1602e-06	0.000112745
Ccr8	6.92494	7.00865	285.003	6.10012e-64	6.44794e-62		Cd27	2.25584	6.50957	34.4192	4.44314e-09	1.24801e-07		Tnfsf11	1.34	6.61328	13.5649	0.000230457	0.00669158
Jag1	6.89036	4.61533	54.9882	1.21254e-13	1.47736e-12		Tnfrsf12a	2.14698	3.14197	19.6013	9.54032e-06	0.000107603		Il21r	1.26438	9.40209	40.4117	2.05706e-10	9.57227e-08
Cd244	6.76538	0.778122	28.151	1.12211e-07	7.32472e-07		Muc1	2.03892	4.39188	35.4508	2.61577e-09	7.802e-08		Klrk1	1.12285	7.57677	23.1174	1.52404e-06	0.000141266
Kdr	6.15309	0.765239	12.8421	0.000338905	0.00116314		Ccr1	1.90211	6.13447	40.3605	2.11163e-10	8.71408e-09		Cd93	1.09856	5.84159	15.9275	6.58142e-05	0.00261737
Msr1	5.93687	0.340409	12.8821	0.000331731	0.0011408		Tnfrsf18	1.70036	7.76733	56.3018	6.216e-14	5.31226e-12		Ggt1	-1.68136	4.48426	15.7183	7.35077e-05	0.00282719
Cd44	5.9121	9.65857	724.887	1.1586e-159	7.34798e-157		Igsf8	1.68921	7.0526	35.2691	2.87146e-09	8.45992e-08		Kit	-1.94508	2.28727	8.98172	0.00272694	0.0410232
Procr	5.49782	-0.361454	12.6995	0.000365745	0.00124568		Csf2ra	1.68833	3.28881	19.8151	8.53082e-06	9.72529e-05		Hmmr	-2.69797	3.61162	41.4522	1.20791e-10	6.72221e-08
Tnfrsf21	5.4094	4.6274	164.122	1.42244e-37	6.61793e-36		Pvr	1.68285	4.60483	28.1439	1.12622e-07	2.25057e-06		Tek	-3.17961	1.06012	10.2363	0.00137706	0.0257526
Ccr4	5.36941	5.22543	185.742	2.70239e-42	1.44087e-40		Cd93	1.64504	5.84159	35.1169	3.10491e-09	9.08112e-08		Pdgfrb	-5.24478	0.623169	9.65496	0.00188841	0.0319598
Klrc1	5.29943	5.45139	187.918	9.05088e-43	4.95742e-41		Il21r	1.63734	9.40209	66.5799	3.35987e-16	4.87788e-14
Pdcd1	5.23052	9.08018	352.357	1.29947e-78	2.00752e-76		Sdc1	1.60217	7.7017	26.2181	3.04946e-07	5.37222e-06
Nrp1	5.17331	7.2577	131.456	1.96766e-30	7.1202e-29		Igf1r	1.57212	6.81996	67.1491	2.51732e-16	4.09915e-14
Cd40	5.13791	0.212238	10.8049	0.00101232	0.00308166		Tnfsf8	1.48248	4.71758	15.0318	0.000105716	0.00083998
Cxcr3	5.08775	8.2285	550.677	8.96922e-122	3.37747e-119		Btla	1.4516	4.47483	10.6352	0.00110953	0.00596867
Itga1	5.04827	5.95776	55.0927	1.14979e-13	1.4066e-12		Il2ra	1.43374	8.46054	51.4625	7.29765e-13	4.94026e-11
Il13ra1	4.90086	0.271029	6.08132	0.0136619	0.0301181		Tnfrsf10b	1.42039	5.16616	22.3717	2.24664e-06	3.05208e-05
Slamf7	4.81766	3.9834	82.7364	9.3758e-20	1.83406e-18		Cd9	1.40218	4.65417	13.4751	0.000241749	0.00166462
Cd38	4.78422	4.98616	84.4165	4.00799e-20	8.03599e-19		Ccr8	1.3434	7.00865	23.2788	1.40135e-06	2.06434e-05
Il18rap	4.78292	6.90397	379.139	1.91578e-84	3.44554e-82		Tnfrsf1a	1.33289	7.38555	55.8558	7.79867e-14	6.43657e-12
Itga2	4.70141	1.53405	18.5659	1.6413e-05	7.43523e-05		Klrk1	1.31983	7.57677	31.7043	1.79528e-08	4.30938e-07
L1cam	4.48712	7.14432	169.205	1.10373e-38	5.31996e-37		Pdcd1lg2	1.28356	3.94185	11.6507	0.000641774	0.0037687
Tnfrsf11a	4.4207	0.92399	12.501	0.000406743	0.00137598		Il6st	1.25494	6.71751	9.89891	0.00165376	0.00833453
Cxcr6	4.28224	10.9972	102.721	3.85757e-24	1.00397e-22		Cd164	1.19362	10.5702	37.3555	9.84405e-10	3.38917e-08
Klrk1	4.25856	7.57677	231.327	3.06149e-52	2.24945e-50		Cd300a	1.13988	2.78971	7.67768	0.00559079	0.0223966
Cdh1	4.23577	3.24648	28.2634	1.05881e-07	6.94934e-07		Il10rb	1.10207	6.23305	31.6998	1.79939e-08	4.31067e-07
Cd83	4.22128	6.71475	39.3231	3.5917e-10	3.17302e-09		Ifngr1	1.09899	10.9543	38.7995	4.69636e-10	1.73593e-08
Il1r2	4.21531	3.66324	56.5574	5.45822e-14	6.8655e-13		Itgav	1.00215	6.93175	14.6787	0.000127482	0.000970407
Ccr5	4.18879	7.39925	94.3497	2.64429e-22	6.19916e-21		Dpp4	-1.0393	6.88558	12.5027	0.000406364	0.00256237
Itgb3	4.05804	8.03416	229.868	6.36914e-52	4.62338e-50		Cd48	-1.07204	7.73251	33.6027	6.75994e-09	1.79817e-07
Ctla4	3.91977	9.00439	182.066	1.71523e-41	8.87061e-40		Adam10	-1.1315	6.8332	18.7807	1.46645e-05	0.000154531
Hmmr	3.8835	3.61162	73.4279	1.04381e-17	1.75669e-16		Sema4d	-1.16423	8.58482	15.9252	6.58965e-05	0.000558798
Itgax	3.881	3.58258	25.6067	4.18587e-07	2.53721e-06		Cd226	-1.27038	7.31112	34.4078	4.46923e-09	1.25035e-07
Cd93	3.87188	5.84159	127.734	1.28369e-29	4.45777e-28		Cd5	-1.30418	6.38401	19.3301	1.09957e-05	0.000120893
Itgb1	3.74388	9.85759	154.52	1.78317e-35	7.67401e-34		Klrd1	-1.39363	6.15259	21.2321	4.06898e-06	5.14674e-05
Muc1	3.69953	4.39188	68.4771	1.28362e-16	1.99582e-15		Tnfsf10	-1.54993	3.94662	18.6058	1.60732e-05	0.00016668
Cd4	3.64332	4.02096	20.8453	4.97919e-06	2.49685e-05		Slamf7	-1.5583	3.9834	13.7661	0.000207042	0.00145983
Tnfrsf9	3.63257	8.06773	117.992	1.74052e-27	5.50479e-26		Itgb1	-1.56043	9.85759	32.0651	1.4909e-08	3.62204e-07
Tnfsf4	3.51882	0.0983498	7.09515	0.00772927	0.0185533		Il1r2	-1.66052	3.66324	12.2568	0.000463558	0.00286309
Entpd1	3.44753	4.0101	22.8929	1.71282e-06	9.36881e-06		Cd38	-1.67406	4.98616	14.6528	0.000129246	0.000980591
Icos	3.37888	10.8789	302.188	1.09946e-67	1.33823e-65		Cd79b	-1.69344	2.5803	9.46355	0.00209595	0.0100904
Clec7a	3.37006	3.21449	21.6439	3.28246e-06	1.70269e-05		Cd69	-1.70994	7.80436	60.8931	6.02583e-15	6.25959e-13
Jam2	3.28548	0.426871	5.53101	0.0186823	0.0393777		Itga4	-1.73233	7.05559	36.3324	1.66373e-09	5.31776e-08
Il18r1	3.2381	8.27639	255.239	1.87258e-57	1.63511e-55		Il12rb1	-1.85097	7.08779	55.0185	1.194e-13	9.6562e-12
Cd74	3.14902	7.20449	22.7532	1.84198e-06	1.00026e-05		Slamf6	-2.00983	5.60777	15.6472	7.63264e-05	0.000636934
Pdcd1lg2	3.1299	3.94185	45.8677	1.26515e-11	1.27574e-10		Itgae	-2.42487	7.8136	35.9651	2.00887e-09	6.20689e-08
Thbd	3.12448	3.21471	13.5438	0.000233061	0.000825997		Cd7	-2.45026	6.32894	70.0653	5.73744e-17	1.11978e-14
Itga3	2.89346	4.60156	61.3096	4.87702e-15	6.70104e-14		Tnfrsf11a	-2.93234	0.92399	6.81762	0.00902629	0.0328204
Itga5	2.87457	4.54052	54.0402	1.96425e-13	2.33885e-12		Cd160	-3.12117	3.0613	31.5862	1.90776e-08	4.54318e-07
Cd160	2.84637	3.0613	26.8922	2.15127e-07	1.35155e-06		Sema7a	-3.38136	0.264652	5.87915	0.0153213	0.0497363
Plxnc1	2.79313	6.3092	142.084	9.32444e-33	3.68392e-31		Tnfrsf8	-3.53051	0.33889	9.58593	0.00196074	0.00955824
Tek	2.71001	1.06012	8.07678	0.0044836	0.0115255		Itgad	-3.69038	0.0843766	6.75372	0.00935522	0.033782
Cd82	2.50522	10.0442	175.134	5.59714e-40	2.83384e-38		Ggt1	-4.24169	4.48426	69.8135	6.51852e-17	1.2468e-14
Cd14	2.41694	4.23205	8.62533	0.0033152	0.00882476		Hmmr	-4.86233	3.61162	100.036	1.49685e-23	1.061e-20
Tnfsf11	2.33757	6.61328	35.4643	2.59775e-09	2.08269e-08		Clec12a	-5.0311	4.87104	53.476	2.61768e-13	1.97144e-11
Cd226	2.2851	7.31112	103.046	3.27457e-24	8.59663e-23
Tnfrsf1b	2.25382	10.2768	122.943	1.43489e-28	4.72415e-27
Cxcr4	2.2484	7.31958	71.8972	2.26705e-17	3.74732e-16
Mcam	2.22954	2.54874	12.4858	0.000410068	0.00138684
Il3ra	2.187	3.53672	22.9274	1.68233e-06	9.23316e-06
Itgav	2.16661	6.93175	61.4423	4.55912e-15	6.28574e-14
Itgal	2.01846	10.1712	80.5921	2.77469e-19	5.24883e-18
Igsf8	1.76292	7.0526	36.5467	1.49048e-09	1.2268e-08
Cd274	1.73015	7.20586	52.5134	4.27327e-13	4.92283e-12
Igf1r	1.6321	6.81996	65.347	6.2806e-16	9.28603e-15
Cd28	1.58733	9.28125	32.9144	9.63082e-09	7.19922e-08
Cd69	1.48427	7.80436	46.5327	9.01032e-12	9.20902e-11
Cd72	1.45923	6.59554	58.3718	2.16979e-14	2.84195e-13
Cd36	1.37406	2.98603	6.85182	0.00885511	0.0208569
Thy1	1.32633	7.70272	34.7738	3.70317e-09	2.91274e-08
Sema4d	1.26762	8.58482	18.7761	1.47e-05	6.71984e-05
Cd101	1.24603	4.66528	25.056	5.569e-07	3.29924e-06
Cd164	1.13951	10.5702	33.9813	5.56445e-09	4.28719e-08
Tnfsf10	1.10041	3.94662	9.71724	0.00182548	0.00519802
Evi2b	1.08463	7.05533	35.4662	2.59521e-09	2.08205e-08
Cd52	1.00446	9.5858	19.1271	1.22295e-05	5.681e-05
Cd53	-1.03059	10.2023	44.1545	3.03458e-11	2.94418e-10
Cd9	-1.28563	4.65417	11.347	0.0007557	0.00238694
Tnfrsf12a	-1.31871	3.14197	7.43128	0.00640996	0.0158117
Atp1b3	-1.47964	9.19509	99.115	2.38263e-23	5.93195e-22
Cd247	-1.49337	7.44427	62.5709	2.57025e-15	3.59715e-14
Il10ra	-1.52422	3.1741	10.4786	0.00120764	0.00360467
Ly75	-1.54742	5.47745	32.8525	9.94253e-09	7.40924e-08
Pvr	-1.54748	4.60483	23.7978	1.07007e-06	6.06221e-06
Lepr	-1.64961	1.68619	6.88453	0.00869449	0.0205187
Ggt1	-1.69205	4.48426	17.3961	3.03447e-05	0.000130126
Tnfrsf18	-1.81473	7.76733	63.7296	1.42721e-15	2.04493e-14
Tnfrsf14	-1.89653	1.85756	11.0974	0.000864481	0.00267927
Il17ra	-1.90093	8.39232	63.051	2.01421e-15	2.85208e-14
Cd7	-2.05647	6.32894	56.0515	7.05967e-14	8.82459e-13
Btla	-2.06363	4.47483	20.9623	4.6842e-06	2.36764e-05
Il21r	-2.07908	9.40209	104.512	1.5627e-24	4.16605e-23
Dpp4	-2.14485	6.88558	51.6758	6.54663e-13	7.42814e-12
Tlr1	-2.4544	3.46168	13.9746	0.000185296	0.000669913
Insr	-2.66066	4.50721	67.657	1.94559e-16	2.99036e-15
Fgfr3	-2.67819	0.521348	9.11959	0.00252887	0.00697158
S1pr1	-2.6982	9.13613	102.268	4.84895e-24	1.25656e-22
Itga6	-2.75089	5.35297	71.9105	2.25183e-17	3.72727e-16
Fgfr1	-2.86926	1.0902	8.6435	0.00328231	0.00874947
Cd8a	-3.25581	7.29363	128.233	9.98341e-30	3.47688e-28
Cd27	-4.00455	6.50957	95.1255	1.78687e-22	4.23853e-21
Art4	-4.10983	2.61812	48.4266	3.42887e-12	3.64355e-11
Klrd1	-4.37073	6.15259	232.064	2.11461e-52	1.58267e-50
Tnfsf8	-4.46572	4.71758	126.655	2.21035e-29	7.56667e-28
Abcg2	-4.51097	2.33088	22.1005	2.58745e-06	1.36629e-05
Ccr7	-4.65689	9.31384	412.564	1.01418e-91	2.18231e-89
Plaur	-5.0231	4.92412	57.3029	3.73604e-14	4.77404e-13
Selp	-5.27635	0.790038	16.6746	4.43718e-05	0.000183285
Cd55	-5.50163	6.02597	258.065	4.53214e-58	4.01561e-56
Ccr9	-5.62083	4.31503	125.84	3.33238e-29	1.13433e-27
Cxcr5	-5.69803	3.15207	74.4989	6.06735e-18	1.04595e-16
Slamf6	-5.81081	5.60777	170.484	5.79987e-39	2.85259e-37
Sele	-6.21249	-0.215723	12.0102	0.000529112	0.00174632
Il6st	-6.87344	6.71751	231.559	2.72532e-52	2.01473e-50
Sell	-9.40265	8.4511	104.112	1.9121e-24	5.07506e-23
