# Supplementary material for: Activation and In Vivo Evolution of the MAIT Cell Transcriptome in Mice and Humans Reveals Tissue Repair Functionality
Source: Cell Rep. 2019 Sep 17;28(12):3249–3262.e5. doi: 10.1016/j.celrep.2019.07.039 (PMC6859474; doi:10.1016/j.celrep.2019.07.039)
Supplement: Table S7. Differentially Expressed Chemokines, Related to Table 1 — Genes shown are censored at FDR p ≤ 0.05 and log(2) fold change of ± 1 and ordered by log fold change. Genes highlighted in bold are also significant in the equivalent analysis for murine MAIT cells. CPM, Counts per million; FDR, false discovery rate; LR, likelihood ratio. [file mmc8.xlsx]

## Sheet: Human
Human							Human							Human
Stimulated MAIT							Stimulated MAIT							Unstimulated MAIT
v							v							v
Unstimulated CD8+45RA+							Unstimulated MAIT							Unstimulated CD8+45RA+
Gene	Log fold change	Log CPM	LR	P value	FDR P value		Gene	Log fold change	Log CPM	LR	P value	FDR P value		Gene	Log fold change	Log CPM	LR	P value	FDR P value
CCL20	16.466	9.16625	224.954	7.51474e-51	2.1417e-48		XCL1	10.1789	8.13826	52.6205	4.04636e-13	7.1317e-12		CCL20	7.52923	9.16603	40.9909	1.5294e-10	3.59409e-09
XCL1	7.62199	8.13981	36.7047	1.3745e-09	6.9952e-09		CCL3	10.0992	9.04649	85.0565	2.89962e-20	1.36282e-18		XCL1	-2.55628	8.13826	6.00344	0.014278	0.0390913
CCL3	7.45002	9.04699	58.1081	2.48101e-14	2.9462e-13		XCL2	9.27741	7.59929	48.5954	3.14608e-12	4.22473e-11		CCL3	-2.64883	9.04649	10.5631	0.00115366	0.00485572
CCL3L1	7.39846	4.94399	116.561	3.58186e-27	1.70138e-25		CCL20	8.93727	9.16603	148.406	3.86647e-34	5.45172e-32		XCL2	-3.19554	7.59929	9.50204	0.00205244	0.00776325
XCL2	6.08136	7.60191	27.8984	1.27853e-07	4.79449e-07		CCL3L1	6.69522	4.93955	108.228	2.39615e-25	2.25239e-23
CCL4L2	5.01482	5.5086	25.7694	3.84731e-07	1.33717e-06		CCL4L2	6.02874	5.49519	33.6733	6.51878e-09	4.96837e-08
CCL4	4.91043	10.2004	47.8931	4.50108e-12	3.8873e-11		CCL4	5.62105	10.2005	58.6091	1.92323e-14	4.17193e-13
CCL4L1	3.68573	1.28436	14.184	0.000165771	0.000384104		CCL4L1	4.63578	1.24233	20.1449	7.17921e-06	3.61525e-05
CXCL16	2.10481	3.58831	8.40927	0.00373312	0.00648743		CXCL16	2.35705	3.57253	10.375	0.00127733	0.00353143
CCL28	-2.19507	2.33	10.3923	0.00126543	0.00245338		CCL28	-2.35294	2.3358	12.0269	0.000524371	0.00168037

## Sheet: Murine
Mouse							Mouse							Mouse
Acute infection MAIT							Resolved infection MAIT cells							Reinfection MAIT cells
v							v							v
Uninfected CD8+44Lo62Hi							Acute infection MAIT cells							Acute infection MAIT cells
Gene	Log fold change	Log CPM	LR	P value	FDR P value		Gene	Log fold change	Log CPM	LR	P value	FDR P value		Gene	Log fold change	Log CPM	LR	P value	FDR P value
Xcl1	7.47504	3.91203	164.294	1.30486e-37	6.09439e-36		Cxcl10	1.26805	6.69044	34.5464	4.16213e-09	1.17456e-07		Ccl5	1.17899	7.35478	15.3086	9.12985e-05	0.00331306
Cxcl9	7.19435	1.62324	25.0535	5.57606e-07	3.30179e-06		Xcl1	-1.23081	3.91203	13.8104	0.000202211	0.00143247		Ccl4	1.06886	3.93028	9.55274	0.00199651	0.0331179
Cxcl3	7.0274	5.56879	124.294	7.26428e-29	2.41808e-27		Cxcl3	-1.70264	5.56879	13.0475	0.000303684	0.0020122		Cxcl3	-1.80938	5.56879	14.6137	0.000131949	0.00433239
Ccl1	6.50351	0.17245	22.8863	1.71872e-06	9.39681e-06		Ccl5	-1.86683	7.35478	36.3379	1.65909e-09	5.31704e-08
Ccl7	5.40935	0.759743	11.4783	0.000704147	0.00224589		Ccl1	-2.22928	0.17245	6.73145	0.00947276	0.034094
Ccl3	5.27517	1.63659	27.5025	1.56888e-07	1.00345e-06
Ccl4	4.99178	3.93028	99.5824	1.88171e-23	4.73374e-22
Cxcl10	4.70078	6.69044	293.869	7.13751e-66	8.19114e-64
Cxcl2	4.31278	4.79434	54.6702	1.42549e-13	1.72289e-12
Ccl6	2.85008	3.92589	12.8241	0.000342175	0.0011727
Ccl5	2.44767	7.35478	59.4312	1.26648e-14	1.68817e-13
Cxcl16	1.8832	2.72964	10.1486	0.0014441	0.00421853
