# Supplementary material for: Activation and In Vivo Evolution of the MAIT Cell Transcriptome in Mice and Humans Reveals Tissue Repair Functionality
Source: Cell Rep. 2019 Sep 17;28(12):3249–3262.e5. doi: 10.1016/j.celrep.2019.07.039 (PMC6859474; doi:10.1016/j.celrep.2019.07.039)
Supplement: Table S8. Differentially Expressed Chemokine Receptors, Related to Table 1 — Genes shown are censored at FDR p ≤ 0.05 and log(2) fold change of ± 1 and ordered by log fold change. Genes highlighted in bold are also significant in the equivalent analysis for murine MAIT cells. CPM, Counts per million; FDR, false discovery rate; LR, likelihood ratio. [file mmc9.xlsx]

## Sheet: Human
Human							Human							Human
Stimulated MAIT							Stimulated MAIT							Unstimulated MAIT
v							v							v
Unstimulated CD8+45RA+							Unstimulated MAIT							Unstimulated CD8+45RA+
Gene	Log fold change	Log CPM	LR	P value	FDR P value		Gene	Log fold change	Log CPM	LR	P value	FDR P value		Gene	Log fold change	Log CPM	LR	P value	FDR P value
CCR6	4.95621	6.69197	48.5417	3.2334e-12	2.97264e-11		CCR4	3.23892	1.56879	7.60469	0.00582167	0.0139128		CCR2	7.08222	6.76019	38.2449	6.24005e-10	1.03511e-08
CXCR6	4.3324	7.57908	33.0107	9.16552e-09	4.08152e-08		CCRL2	2.38285	2.98403	9.89271	0.00165935	0.00454308		CCR6	6.85155	6.69539	79.3542	5.1916e-19	4.8801e-17
CCR1	3.52063	4.94309	17.8648	2.3717e-05	6.08949e-05		CCR7	1.47332	9.07216	16.758	4.24632e-05	0.000184225		CCR1	5.48054	4.95269	37.0142	1.17269e-09	1.74052e-08
CCR2	2.89457	6.75686	9.18855	0.00243534	0.00433795		CCR6	-1.89508	6.69539	9.845	0.00170294	0.0046176		CXCR6	4.37737	7.58102	33.5463	6.95878e-09	8.53207e-08
CCRL2	2.80668	2.96022	12.8826	0.000331649	0.000738438		CCR1	-1.95961	4.95269	6.72518	0.00950611	0.0214458		CCR5	3.35266	6.43798	17.9143	2.31077e-05	0.000151544
CCR5	2.73245	6.43382	12.5324	0.000399947	0.000876806		CXCR4	-2.29307	9.5115	20.9686	4.66863e-06	2.43806e-05		CX3CR1	-3.89849	7.82878	9.49174	0.002064	0.00776325
CXCR4	-1.57383	9.51153	10.3501	0.00129465	0.00249308		CCR2	-4.18775	6.76019	17.7635	2.50138e-05	0.000113772		CXCR2	-3.96735	2.98926	9.65937	0.00188388	0.00737854
CCR7	-2.94335	9.07293	60.8442	6.17759e-15	8.38387e-14		ACKR3	-4.67139	2.95816	37.4892	9.19229e-10	8.1007e-09		CXCR1	-4.0897	2.59616	14.4432	0.000144451	0.000754356
ACKR3	-4.00601	2.95109	28.0305	1.19416e-07	4.53779e-07		CXCR1	-5.70025	2.59616	12.5536	0.000395453	0.00132759		CCR7	-4.41606	9.07216	119.391	8.59779e-28	1.21229e-25
CXCR2	-4.92863	3.00467	13.3672	0.000256066	0.000583831
CX3CR1	-6.40911	7.8295	20.1746	7.06835e-06	2.01448e-05
CXCR1	-9.78991	2.61991	37.1291	1.10561e-09	5.83514e-09

## Sheet: Murine
Mouse							Mouse							Mouse
Acute infection MAIT							Resolved infection MAIT cells							Reinfection MAIT cells
v							v							v
Uninfected CD8+44Lo62Hi							Acute infection MAIT cells							Acute infection MAIT cells
Gene	Log fold change	Log CPM	LR	P value	FDR P value		Gene	Log fold change	Log CPM	LR	P value	FDR P value		Gene	Log fold change	Log CPM	LR	P value	FDR P value
Ccr1	10.8608	6.13447	237.081	1.70266e-53	1.34098e-51		Ccr8	1.3434	7.00865	23.2788	1.40135e-06	2.06434e-05		Ccr1	1.44116	6.13447	23.6421	1.1602e-06	0.000112745
Ccr6	10.3495	4.34035	149.506	2.22293e-34	9.36584e-33		Ccr1	1.90211	6.13447	40.3605	2.11163e-10	8.71408e-09
Ccr2	7.90277	10.1826	716.757	6.7902e-158	4.0911e-155
Ccr8	6.92494	7.00865	285.003	6.10012e-64	6.44794e-62
Ccr4	5.36941	5.22543	185.742	2.70239e-42	1.44087e-40
Cxcr3	5.08775	8.2285	550.677	8.96922e-122	3.37747e-119
Cx3cr1	4.77654	2.02343	23.5566	1.21296e-06	6.82678e-06
Cxcr6	4.28224	10.9972	102.721	3.85757e-24	1.00397e-22
Ccr5	4.18879	7.39925	94.3497	2.64429e-22	6.19916e-21
Xcr1	3.7705	4.81824	144.188	3.23138e-33	1.29363e-31
Cxcr4	2.2484	7.31958	71.8972	2.26705e-17	3.74732e-16
Ccr7	-4.65689	9.31384	412.564	1.01418e-91	2.18231e-89
Ccr9	-5.62083	4.31503	125.84	3.33238e-29	1.13433e-27
Cxcr5	-5.69803	3.15207	74.4989	6.06735e-18	1.04595e-16
