# Supplementary material for: Activation and In Vivo Evolution of the MAIT Cell Transcriptome in Mice and Humans Reveals Tissue Repair Functionality
Source: Cell Rep. 2019 Sep 17;28(12):3249–3262.e5. doi: 10.1016/j.celrep.2019.07.039 (PMC6859474; doi:10.1016/j.celrep.2019.07.039)
Supplement: Table S9. Genes Differentially Upregulated in MAIT Cells at Resolution of Infection Compared with iNKT Cells or with γδ T Cells in the ImmGen Database Murine, Related to Table 1 — Upregulated genes in MAIT cells at resolution of infection compared with iNKT cells (first tab, denoted (a)) in Figure S6A) or with γδ T cells (second tab, denoted (b)) in Figure S6A). Differential gene expression analysis was performed on transcriptomes of selected cell types shown in Figure 3, comprising RNA-seq data from this study and microarray data downloaded from the ImmGen database (Heng et al., 2008). MAIT cells comprised MR1-5-OP-RU tetramer+ MAIT cells at resolution of infection (12 weeks post infection). iNKT cells comprise all iNKT cell subsets shown in Figure 3, excluding thymic precursor subsets; i.e., the ImmGen subsets NKT.4-.Sp_1/2/3, NKT.4+/Sp1/2/3, NKT.4+.Lv_1/2/3/4, and NKT.4-.Lv_1/2/3/4. Genes shown are censored at FDR p ≤ 0.05 and log(2) fold change of ± 1 and ordered by log fold change. Genes highlighted in bold are also significant in the equivalent analysis for human MAIT cells. CPM, Counts per million; FDR, false discovery rate; LR, likelihood ratio. [file mmc10.xlsx]

## Sheet: MAIT v iNKT
Differentially upregulated in MAIT cells compared with iNKT cells
Mouse
Resolved infection MAIT cells
v
iNKT
Gene	Entrez ID	Log fold change	P value	FDR P value
Plek	56193	3.33679	5.10754e-09	1.59061e-06
Sh2d1b1	26904	2.9432	0.000182901	0.00500322
Lyn	17096	2.69954	1.94624e-09	7.63879e-07
Cd200r2	271375	2.65347	0.00370252	0.0439955
Itgax	16411	2.52978	4.64931e-07	5.08722e-05
Tyrobp	22177	2.44284	5.69127e-05	0.00206811
Kit	16590	2.28766	0.000975275	0.0169459
Kcnk1	16525	2.27611	2.17519e-05	0.00096772
Lilr4b	14727	2.20125	2.14087e-06	0.000161392
Vim	22352	2.11743	1.1974e-06	0.000103694
Casp1	12362	2.07947	2.93972e-08	6.52134e-06
Cpd	12874	2.06907	0.00268616	0.0348556
Plxdc2	67448	1.99789	6.29505e-06	0.000372051
H2-Aa	14960	1.96065	0.00445429	0.0497468
Abi3bp	320712	1.92855	0.00273725	0.0353203
Nmrk1	225994	1.90436	2.41201e-10	1.395e-07
Lilrb4a	14728	1.87209	2.6611e-06	0.000188183
Smim3	106878	1.85174	0.000418181	0.00915139
Tiparp	99929	1.83677	0.000948395	0.0166067
Abhd4	105501	1.8281	3.59538e-11	3.0644e-08
Pdlim1	54132	1.80298	2.91722e-05	0.00121443
Errfi1	74155	1.78685	6.50843e-05	0.00228628
Fes	14159	1.78088	0.000850105	0.0154198
Ar	11835	1.77455	5.76378e-05	0.00207419
Nfil3	18030	1.74984	8.68443e-06	0.000481629
Mcoln2	68279	1.74265	1.98116e-09	7.63879e-07
Napsa	16541	1.72363	0.000154167	0.00440315
Arhgap21	71435	1.71932	4.43654e-09	1.46623e-06
Pros1	19128	1.67409	0.000396016	0.00877707
Myo1e	71602	1.65641	0.00217526	0.0296517
Epcam	17075	1.6371	0.000324112	0.00754118
Zfp462	242466	1.61923	0.000138868	0.00408878
Grk3	320129	1.60917	5.44415e-06	0.000331438
Lpcat2	270084	1.60668	7.14556e-05	0.00246728
Scpep1	74617	1.59297	1.72407e-05	0.000811617
Cers6	241447	1.57889	0.000264493	0.00657941
Plod2	26432	1.57832	0.000204084	0.00548082
Pde5a	242202	1.57304	0.000671931	0.0130003
Usp6nl	98910	1.56526	5.61407e-07	5.86543e-05
Emp3	13732	1.55921	0.000177421	0.00491136
Cpe	12876	1.55898	0.000575096	0.0116554
Ccl9	20308	1.55387	1.0828e-05	0.000567473
Insl6	27356	1.52747	1.05539e-09	4.49764e-07
Igf1r	16001	1.50732	0.00114443	0.0185886
Trav7-4	386450	1.50187	1.14137e-05	0.000586771
Chst11	58250	1.48165	5.85579e-06	0.000349269
Havcr2	171285	1.47949	4.4179e-07	4.90024e-05
Prag1	244418	1.47608	0.000192686	0.00522674
6430548M08Rik	234797	1.47287	1.01187e-05	0.000542589
Cdh10	320873	1.47035	1.46473e-05	0.00072984
Pdcd1	18566	1.46676	0.000561903	0.0114028
Jdp2	81703	1.45903	3.04054e-05	0.00125289
Hlf	217082	1.4575	0.00355081	0.0428159
Nckap1	50884	1.45425	2.9093e-08	6.52134e-06
Prcp	72461	1.44712	2.82196e-11	2.68816e-08
Lmna	16905	1.44457	0.000492526	0.0103182
Pon3	269823	1.43694	0.00010089	0.00323527
Plp2	18824	1.4335	4.28912e-06	0.000273457
Nr4a2	18227	1.4332	3.3216e-05	0.00134812
Arl5c	217151	1.42024	8.66395e-05	0.00286335
Cd83	12522	1.41963	8.33948e-08	1.4299e-05
Emilin2	246707	1.41783	6.14679e-05	0.00217814
Ppp4r4	74521	1.39956	0.000425344	0.00927054
Il15	16168	1.39647	5.57346e-07	5.86543e-05
Klf12	16597	1.38229	1.70514e-05	0.000805045
Nr4a1	15370	1.37995	0.00113576	0.0185204
Thbs1	21825	1.37388	0.0010381	0.0175663
Arhgap6	11856	1.36689	0.000104917	0.00333798
Ccl4	20303	1.35512	2.69245e-06	0.000189572
Serpinb1b	282663	1.35151	0.000435332	0.0094501
Rasgef1b	320292	1.34385	5.1529e-10	2.4543e-07
Hck	15162	1.3424	0.00100462	0.0171793
Gstm1	14862	1.33697	3.98584e-07	4.48241e-05
Olr1	108078	1.33483	8.95442e-05	0.00293538
Asns	27053	1.33464	4.72463e-06	0.000294272
Marcks	17118	1.33376	0.00216795	0.0296219
Tshz3	243931	1.33175	8.34376e-06	0.000465927
Zfp92	22754	1.33123	0.000509089	0.010552
Anxa4	11746	1.32638	0.000665048	0.0129289
Gpx8	69590	1.32256	0.00335944	0.0412768
Slc30a4	22785	1.32082	1.20337e-05	0.000612809
Crtam	54698	1.3189	5.39748e-06	0.000329837
Runx2	12393	1.31314	5.91118e-07	6.06648e-05
Cst3	13010	1.31175	3.68034e-05	0.00145365
Fosl2	14284	1.31115	6.77847e-11	4.73005e-08
Laptm4b	114128	1.31112	2.29473e-07	3.12276e-05
Tcf4	21413	1.30982	1.62081e-06	0.000129938
Glyat	107146	1.30651	4.39336e-05	0.00167797
Mrc1	17533	1.3046	7.76144e-05	0.00260225
Abcg2	26357	1.30405	1.46638e-07	2.08303e-05
Slc52a3	69698	1.29065	7.2516e-06	0.000416836
B3gnt5	108105	1.28458	0.000661042	0.012882
Lrrc8b	433926	1.27744	1.90885e-07	2.68799e-05
Dad1	13135	1.27227	5.52835e-07	5.86543e-05
Tgif1	21815	1.27069	1.33318e-07	1.98069e-05
Bmpr2	12168	1.26784	0.000423719	0.00926007
Cldn12	64945	1.25853	8.04522e-06	0.000453952
Mirlet7f-1	387252	1.2472	2.79813e-06	0.000192004
Aoah	27052	1.24631	0.00284278	0.036491
Trem1	58217	1.24516	0.000381768	0.00858659
Wls	68151	1.24201	9.03675e-06	0.000496071
Usmg5	66477	1.23843	7.105e-07	6.76814e-05
Tmem50b	77975	1.23803	7.61949e-07	7.09138e-05
Ccl6	20305	1.23412	0.00235993	0.0314361
Rnf216	108086	1.23069	1.07888e-06	9.59962e-05
Kdm6b	216850	1.23056	1.81358e-06	0.000143966
Clic4	29876	1.22809	7.2186e-05	0.00248203
Fzd4	14366	1.22414	0.000193386	0.00523695
S100a1	20193	1.21643	2.10816e-07	2.94307e-05
Atrnl1	226255	1.21568	1.1608e-05	0.000592998
Sike1	66641	1.21393	1.5837e-08	3.82782e-06
P2ry10	78826	1.21185	7.93887e-06	0.000451095
Clec4a3	73149	1.21172	5.7213e-05	0.00206811
Zfp52	22710	1.21163	0.000152493	0.00437135
Stom	13830	1.20862	0.00211975	0.0292513
Neurl3	214854	1.19479	3.02358e-07	3.62695e-05
Zbtb1	268564	1.19455	0.00031896	0.00748358
Fbxo30	71865	1.18816	0.000173685	0.00484723
Emb	13723	1.18435	6.50184e-06	0.000380111
Naip5	17951	1.18217	0.000152514	0.00437135
Cep170	545389	1.17652	0.0010042	0.0171793
Plscr1	22038	1.17168	0.000783351	0.014531
Aldh2	11669	1.17033	1.03126e-05	0.000545367
Tnfrsf21	94185	1.16975	2.61832e-05	0.00111582
Nrgn	64011	1.15878	0.000127076	0.00385842
Ostf1	20409	1.1579	1.8542e-06	0.000145852
Zmynd10	114602	1.15734	0.000127709	0.00385842
Mgst1	56615	1.15038	0.000187588	0.00511415
Spry2	24064	1.14729	2.91141e-05	0.00121443
39508	71779	1.14665	0.000113324	0.00350891
Zc2hc1a	67306	1.14559	0.000271923	0.00669229
Itgav	16410	1.14211	0.000144241	0.00420115
S100a8	20201	1.14086	0.000340481	0.00786555
Nap1l3	54561	1.13824	0.00019965	0.00539268
P2ry2	18442	1.13709	0.00107288	0.0178747
Rgag4	331474	1.13646	4.23236e-05	0.00162414
Tnfaip2	21928	1.13283	0.000258421	0.00646812
Megf9	230316	1.12883	1.48161e-08	3.63532e-06
Sema6d	214968	1.12813	5.0822e-05	0.00187902
Psd3	234353	1.12732	0.000988769	0.0170887
Sirpa	19261	1.12601	0.000480825	0.0101386
Tmcc3	319880	1.12369	6.10629e-06	0.000362217
Yae1d1	67008	1.1212	0.000724847	0.0137289
Klri1	503550	1.12076	0.00029222	0.00704074
Ltbp1	268977	1.12069	0.000169053	0.00476486
Arl5b	75869	1.11495	1.21728e-06	0.000103861
Dennd3	105841	1.11435	4.55359e-06	0.000284714
Nrip3	78593	1.11199	0.00401445	0.0464605
Acvr2a	11480	1.11069	0.00332147	0.0408723
Syne3	212073	1.1084	2.41315e-07	3.20316e-05
Osbpl9	100273	1.10303	2.38362e-05	0.00103579
Dnajb14	70604	1.10252	5.23601e-08	1.03405e-05
Asph	65973	1.10093	9.59704e-06	0.000518048
Sim2	20465	1.10086	0.000124882	0.00380853
Plscr4	235527	1.0995	0.00130856	0.0203371
Hes1	15205	1.0973	1.74304e-05	0.000813454
Cldnd1	224250	1.09651	7.77439e-08	1.39887e-05
Tpd52	21985	1.08609	1.26493e-07	1.91442e-05
Cd164	53599	1.08601	2.77043e-06	0.000190912
Grb7	14786	1.08574	0.00228477	0.0307192
Acot11	329910	1.08538	0.00303542	0.0382534
Firre	103012	1.08494	1.85535e-06	0.000145852
Ogn	18295	1.08139	4.19226e-06	0.000269403
Il6	16193	1.08038	3.16155e-05	0.00128638
Cyp2b10	13088	1.07651	7.97118e-05	0.00265062
Arhgap5	11855	1.07417	2.16205e-05	0.000967187
Anxa5	11747	1.07261	1.10078e-06	9.74104e-05
Slc7a8	50934	1.0692	0.000376221	0.0085091
Cdh20	23836	1.06828	0.000106647	0.00337311
Dnajb4	67035	1.06817	2.63626e-06	0.000187244
Scgb1a1	22287	1.06805	0.00192179	0.0273475
Lamb1	16777	1.06752	0.000283377	0.00689071
Lats2	50523	1.06248	2.65152e-07	3.40784e-05
Itga9	104099	1.06212	0.000684416	0.0131632
Sort1	20661	1.06003	0.000169186	0.00476486
Tmem109	68539	1.05887	1.09693e-05	0.000571179
Nfam1	74039	1.05813	0.00129732	0.0202397
Slc11a1	18173	1.05756	0.000135645	0.00402313
Rara	19401	1.05402	0.00032073	0.0074948
Tle3	21887	1.05253	6.1419e-11	4.521e-08
Lyz1	17110	1.05154	0.00325441	0.0403846
Chpt1	212862	1.04833	1.30687e-07	1.95958e-05
Bnip3	12176	1.04762	1.43124e-05	0.000719796
Agap1	347722	1.04622	6.14336e-05	0.00217814
Gda	14544	1.04384	0.00145499	0.0221241
Nup35	69482	1.04283	0.0012442	0.0196189
Cd80	12519	1.04269	0.000279833	0.00683627
Ssbp2	66970	1.0423	1.47767e-05	0.000734031
Yap1	22601	1.04075	0.00031917	0.00748358
Ifngr2	15980	1.03987	0.000476817	0.0100804
Nckap5	210356	1.0383	0.000580786	0.0117126
Il5	16191	1.03772	0.00182844	0.0262963
Kdr	16542	1.03593	0.00241327	0.0319546
Fabp4	11770	1.03587	0.000632552	0.0124474
Zfp948	381066	1.02818	8.83485e-05	0.00290796
Klra2	16633	1.027	0.00132346	0.0204896
Clec7a	56644	1.02649	0.00197119	0.0278061
Mcemp1	69189	1.02551	0.00125568	0.019704
Zfp318	57908	1.02351	2.38577e-05	0.00103579
Cep290	216274	1.02331	2.87898e-05	0.00120471
Fpr1	14293	1.02318	0.000405357	0.00891895
Scn7a	20272	1.01667	0.00126708	0.0198443
Cox7a1	12865	1.01227	0.0011674	0.0188108
Nr4a3	18124	1.01071	2.26446e-05	0.00100193
Rgs18	64214	1.00926	0.00342105	0.0416923
Il18	16173	1.00746	0.000316722	0.00746628
Hfe	15216	1.00702	0.00286082	0.0365941
Rgs9	19739	1.00466	0.000150455	0.00432764
Tmem123	71929	1.00193	0.000202697	0.00545262
Wwc2	52357	1.00177	3.24924e-06	0.000220079
Gns	75612	1.00172	1.04636e-09	4.49764e-07
Ybx3	56449	1.00071	5.49245e-09	1.6782e-06

## Sheet: MAIT v gdT
Differentially upregulated in MAIT cells compared with γδ T cells
Mouse
Resolved infection MAIT cells
v
γδ cells
Gene	Entrez ID	Log fold change	P value	FDR P value
Il18r1	16182	2.22537	0.00414923	0.0443809
Lgals1	16852	1.99489	0.000123552	0.00365109
B3galt5	93961	1.81523	0.00137371	0.0208881
Vdr	22337	1.69713	1.1448e-08	3.63508e-06
Ltb4r1	16995	1.67974	4.4463e-06	0.000324389
Raph1	77300	1.6507	2.45602e-05	0.00116982
Adgrg3	54672	1.53773	5.50072e-11	5.23993e-08
Samsn1	67742	1.52937	5.34663e-07	6.41358e-05
Rnu3a	19850	1.4901	1.85816e-05	0.000937413
Kcnmb4os2	100504412	1.4691	0.000540912	0.0110321
Snord35a	27211	1.44677	0.00150447	0.0222294
Atf6	226641	1.42252	2.0089e-06	0.000174904
Ccrl2	54199	1.38728	0.000106085	0.0033101
Got1	14718	1.38453	9.55873e-06	0.000573311
Odc1	18263	1.36098	3.29447e-06	0.000256661
Serpinb6b	20708	1.35806	1.97423e-05	0.000977697
Vcl	22330	1.33675	3.90557e-06	0.000292809
Klra3	16634	1.3352	0.00128965	0.0200814
Acod1	16365	1.31785	6.14438e-09	2.26141e-06
Sphk1	20698	1.29471	3.64735e-05	0.00157928
Gm5127	331493	1.26587	2.41299e-05	0.00115609
Adra2c	11553	1.26437	0.000368413	0.00838307
Grk5	14773	1.26277	3.35562e-06	0.00025754
Stx11	74732	1.26223	2.02269e-05	0.000993308
Spns2	216892	1.25383	9.35227e-05	0.0030586
Slc16a10	72472	1.24223	6.12936e-09	2.26141e-06
Adam12	11489	1.23287	0.00020895	0.00552897
Fam19a3	329731	1.23096	5.627e-05	0.00214914
Dusp5	240672	1.22988	3.6433e-09	1.43901e-06
Sumo1	22218	1.21969	9.47821e-06	0.000572285
Rhoc	11853	1.2191	8.12605e-06	0.000510051
L1cam	16728	1.21879	5.32596e-06	0.00036546
Plcb4	18798	1.21341	0.000127603	0.00370988
Ifrd1	15982	1.21081	1.33919e-05	0.000732661
Rnu12	104307	1.19487	0.000226944	0.00586144
Ryk	20187	1.19154	2.92803e-05	0.00131348
Tmem243	652925	1.19064	0.000119421	0.00357468
1600029O15Rik	665268	1.18389	0.00114752	0.0186016
Smpdl3b	100340	1.17125	6.23715e-07	7.37258e-05
Btg2	12227	1.17081	5.16491e-07	6.33352e-05
Ppp1r3b	244416	1.15032	4.172e-05	0.00175269
4932438H23Rik	74387	1.15024	0.000151867	0.0042915
Sec16b	89867	1.14592	0.00167738	0.0241668
Fam171b	241520	1.14394	8.94863e-05	0.00296348
Sytl3	83672	1.14252	0.00494688	0.04942
Aplp2	11804	1.14096	3.46774e-05	0.00151365
Cdc42ep3	260409	1.14049	0.000585082	0.0115829
D16Ertd472e	67102	1.13911	4.49821e-06	0.000325196
Tub	22141	1.13809	0.000885593	0.0155365
Irak2	108960	1.13782	1.86388e-07	2.8209e-05
Fam110a	73847	1.12372	4.57361e-05	0.001875
Nkx2-3	18089	1.11505	0.0042338	0.0448999
BC031181	407819	1.11403	1.06398e-07	1.75817e-05
Nudt4	71207	1.1079	1.08568e-05	0.000630161
Olfr524	258055	1.10629	0.000171827	0.00474841
Nr1d2	353187	1.1006	5.26693e-06	0.000364498
St3gal6	54613	1.09862	0.00153625	0.0225959
Txn1	22166	1.09438	4.01506e-05	0.00170479
Cox7b	66142	1.09408	8.98509e-06	0.000551154
Slc4a11	269356	1.09278	0.00164917	0.0239737
Klf4	16600	1.08923	4.3395e-05	0.00181118
Cstb	13014	1.08307	5.91854e-06	0.000392807
Rab4a	19341	1.08176	2.63766e-06	0.000217311
St14	19143	1.08064	5.5101e-06	0.000371794
Cd14	12475	1.07983	0.00460969	0.0474869
Prdx4	53381	1.07811	5.459e-06	0.000369887
Dcn	13179	1.076	3.73038e-05	0.00160664
Tmem159	233806	1.07485	0.000161243	0.00447118
Txndc17	52700	1.07484	1.34313e-06	0.000129468
Gp5	14729	1.07034	0.00142925	0.0214705
Gpr65	14744	1.06778	0.000780728	0.0142377
Cystm1	66060	1.06313	0.000310337	0.00740481
Irf5	27056	1.06289	0.000706274	0.0131767
Nfkbid	243910	1.06266	2.17484e-06	0.000186057
Kcnj8	16523	1.06193	0.000202783	0.00537457
Enpp4	224794	1.06094	1.56917e-05	0.000827726
Lif	16878	1.0547	4.21877e-06	0.000314833
Krt24	75706	1.05423	0.000213842	0.00560349
Ggh	14590	1.05204	0.00029339	0.0071446
1700001O22Rik	73598	1.04937	0.000790794	0.0143889
Hnrnpll	72692	1.04866	0.000214729	0.00561451
Ccdc32	269336	1.04508	9.34065e-09	3.10945e-06
Snora44	100217418	1.03182	0.000384613	0.00862663
Lrrc49	102747	1.0312	3.03929e-07	4.27643e-05
Serpine1	18787	1.02771	0.000240673	0.00612808
Nek6	59126	1.01528	0.00329456	0.0378622
Ctla4	12477	1.01485	0.000124365	0.0036603
Isca1	69046	1.01482	0.000883598	0.0155195
Ptges	64292	1.0126	7.94083e-06	0.000506275
Irf8	15900	1.0099	8.82384e-05	0.00293415
Ptgs1	19224	1.00892	1.07502e-05	0.000626219
Slc32a1	22348	1.00696	0.000556558	0.0112502
Smtn	29856	1.00693	4.00508e-05	0.00170479
Srgn	19073	1.00686	0.000310376	0.00740481
Vkorc1	27973	1.00264	1.38188e-06	0.000131012
Acyp2	75572	1.0023	2.13477e-07	3.20096e-05
Cwc25	67480	1.00123	1.53171e-06	0.00014174
Nlrp3	216799	1.00097	0.00010843	0.00336091
