# Supplementary material for: Activation and In Vivo Evolution of the MAIT Cell Transcriptome in Mice and Humans Reveals Tissue Repair Functionality
Source: Cell Rep. 2019 Sep 17;28(12):3249–3262.e5. doi: 10.1016/j.celrep.2019.07.039 (PMC6859474; doi:10.1016/j.celrep.2019.07.039)
Supplement: Table S10. Tissue Repair Gene Signature, Related to Table 3 — Murine tissue repair signature gene set from Linehan et al. (2018) used in both murine and human GSEA analyses. [file mmc11.xlsx]

## Sheet: Table S10 Tissue Repair Genes
Table S10. Tissue repair gene signature.
From Linehan JL, Cell. 2018 Feb 8;172(4):784-796.e18.
Genes
Flg	Mmp13	Angpt4	Dll4
Flg2	Mmp15	Hgf	Jag1
Furin	Mmp25	Cyr61	Jag2
Areg	Mmp28	Inhba	Wnt1
Bmp2	Defb1	Inhbb	Wnt2
Bmp4	Defb6	Btc	Wnt2b
Bmp7	Epgn	Ereg	Wnt3
Ngf	Hbegf	Nrg1	Wnt3a
Tgfa	Egf	Nrg2	Wnt4
Tgfb1	Mmp1a	Nrg3	Wnt5a
Tgfb2	Mmp2	Nrg4	Wnt5b
Tgfb3	Tnf	Lep	Wnt6
Pdgfa	Il1a	Vegfb	Wnt7a
Pdgfb	Il1b	Vegfc	Wnt7b
Csf2	Csf1	Figf	Wnt8a
Fgf1	Ccl2	Pdgfc	Wnt8b
Fgf2	Ccl3	Hmgb1	Wnt9a
Fgf7	Cxcl1	Ptges2	Wnt9b
Fgf10	Cxcl2	Cxcl12	Wnt10a
Fgf22	Cxcl10	Shh	Wnt10b
Igf1	Cxcl15	Dhh	Wnt11
Igf2	Il6	Ihh	Wnt16
Vegfa	Pgf	Disp1	Chat
Ctgf	Angpt1	Dll1	Thbs1
Mmp3	Angpt2	Dll3	Hif1a
Mmp10
